# Supplementary material for: Gene expression analysis of matched ovarian primary tumors and peritoneal metastasis
Source: J Transl Med. 2012 Jun 11;10:121. doi: 10.1186/1479-5876-10-121 (PMC3477065; doi:10.1186/1479-5876-10-121)
Supplement: Additional file 1 — Table 1. Gene expression differences between primary and metastatic lesions ( 1.5 fold change and paired T-test p-value of less than 0.01). [file 1479-5876-10-121-S1.xlsx]

## Sheet: OvVperiPvallt0.01FoldChangeGT1.
Column	Transcript Cluster ID	gene_assignment	Gene Symbol	RefSeq	p-value	t	Mean(Ov)	Mean(Per)	MeanRatio(Ov/Per)	MeanDiff(Ov-Per)	FoldChange(Ov/Per)	FoldChange(Ov/Per) (Description)
18867	8043431	AF113887 // IGKC // immunoglobulin kappa constant // 2p12 // 3514 /// AF113887 /	IGKC	AF113887	0.00113184	-4.50641	8.42525	10.697	0.20708	-2.27174	-4.82905	Less than 0
12738	7981728	ENST00000390601 // LOC100293211 // similar to hCG2042717 // --- // 100293211 ///	LOC100293211	ENST00000390601	0.00170839	-4.24297	9.74151	11.9537	0.215811	-2.21216	-4.63368	Less than 0
12740	7981732	ENST00000338567 // VSIG6 // V-set and immunoglobulin domain containing 6 // 15q1	VSIG6	ENST00000338567	0.000162573	-5.84561	8.05701	10.2411	0.220046	-2.18412	-4.5445	Less than 0
18879	8043470	ENST00000390250 // IGKV3D-11 // immunoglobulin kappa variable 3D-11 // 2p12 // 2	IGKV3D-11	ENST00000390250	0.000884966	-4.6669	7.96951	10.0703	0.233124	-2.10083	-4.28957	Less than 0
12736	7981724	BC021276 // IGHD // immunoglobulin heavy constant delta // 14q32.33 // 3495 ///	IGHD	BC021276	0.00172267	-4.2377	9.80226	11.9027	0.233183	-2.10046	-4.28847	Less than 0
12733	7981718	BC020240 // IGHM // immunoglobulin heavy constant mu // 14q32.33 // 3507 /// BC0	IGHM	BC020240	0.00178773	-4.21429	9.6732	11.7543	0.236334	-2.0811	-4.2313	Less than 0
24575	8100827	NM_144646 // IGJ // immunoglobulin J polypeptide, linker protein for immunoglobu	IGJ	NM_144646	0.000920971	-4.64073	8.76483	10.8181	0.24093	-2.05331	-4.15058	Less than 0
19890	8053690	BC032451 // IGK@ // immunoglobulin kappa locus // 2p12 // 50802 /// BC030813 //	IGK@	BC032451	0.000906751	-4.65093	8.16608	10.1693	0.249441	-2.00323	-4.00896	Less than 0
12739	7981730	AB001736 // IGLJ3 // immunoglobulin lambda joining 3 // 22q11.1-q11.2 // 28831 /	IGLJ3	AB001736	0.00147659	-4.33557	10.2757	12.2008	0.263338	-1.92501	-3.7974	Less than 0
18878	8043468	ENST00000390249 // LOC652493 // similar to Ig kappa chain V-I region HK102 precu	LOC652493	ENST00000390249	0.00561813	-3.51144	6.54165	8.43631	0.268937	-1.89466	-3.71835	Less than 0
18874	8043449	BC030813 // IGK@ // immunoglobulin kappa locus // 2p12 // 50802 /// BC016380 //	IGK@	BC030813	0.00102902	-4.56825	7.82478	9.68545	0.275348	-1.86067	-3.63177	Less than 0
18881	8043476	ENST00000390273 // IGKC // immunoglobulin kappa constant // 2p12 // 3514 /// ENS	IGKC	ENST00000390273	0.00115625	-4.4926	7.63694	9.44187	0.286195	-1.80493	-3.49412	Less than 0
12742	7981740	BC073771 // IGHA1 // immunoglobulin heavy constant alpha 1 // 14q32.33 // 3493 /	IGHA1	BC073771	0.00144324	-4.35015	9.43982	11.1412	0.307483	-1.70142	-3.25221	Less than 0
19892	8053713	---		---	0.000751474	-4.77491	9.25775	10.9258	0.314682	-1.66803	-3.17781	Less than 0
18870	8043438	BC093097 // IGKC // immunoglobulin kappa constant // 2p12 // 3514	IGKC	BC093097	0.000704189	-4.81814	9.23395	10.8967	0.315834	-1.66276	-3.16622	Less than 0
18877	8043465	BC029444 // IGKC // immunoglobulin kappa constant // 2p12 // 3514 /// BC029444 /	IGKC	BC029444	0.00578673	-3.49374	8.9242	10.5823	0.316864	-1.65806	-3.15593	Less than 0
10688	7961151	NM_007360 // KLRK1 // killer cell lectin-like receptor subfamily K, member 1 //	KLRK1	NM_007360	0.00279928	-3.9346	4.97424	6.59909	0.324244	-1.62485	-3.0841	Less than 0
18876	8043459	ENST00000390273 // IGKC // immunoglobulin kappa constant // 2p12 // 3514 /// ENS	IGKC	ENST00000390273	0.00111878	-4.51393	9.10509	10.7216	0.326114	-1.61655	-3.06642	Less than 0
18880	8043474	ENST00000390249 // LOC652493 // similar to Ig kappa chain V-I region HK102 precu	LOC652493	ENST00000390249	0.00138085	-4.3784	10.3512	11.9662	0.326459	-1.61502	-3.06317	Less than 0
28133	8135069	NM_000602 // SERPINE1 // serpin peptidase inhibitor, clade E (nexin, plasminogen	SERPINE1	NM_000602	0.00951332	-3.19866	7.9149	9.5264	0.327259	-1.6115	-3.05569	Less than 0
12735	7981722	AK128476 // IGHA1 // immunoglobulin heavy constant alpha 1 // 14q32.33 // 3493 /	IGHA1	AK128476	0.00306558	-3.87867	10.7308	12.2938	0.338445	-1.56301	-2.95469	Less than 0
14057	7995263	AF067420 // IGHA1 // immunoglobulin heavy constant alpha 1 // 14q32.33 // 3493 /	IGHA1	AF067420	0.00195202	-4.15894	10.2354	11.7427	0.351767	-1.50731	-2.84279	Less than 0
18853	8043360	BC030813 // IGK@ // immunoglobulin kappa locus // 2p12 // 50802 /// ENST00000390	IGK@	BC030813	0.000615359	-4.90842	7.37586	8.88179	0.352104	-1.50593	-2.84007	Less than 0
18868	8043433	BC110394 // IGKC // immunoglobulin kappa constant // 2p12 // 3514	IGKC	BC110394	0.00148647	-4.33132	9.26139	10.7379	0.359364	-1.47648	-2.78269	Less than 0
4196	7896714	---		---	0.00335837	-3.82276	5.95592	7.43113	0.359679	-1.47522	-2.78025	Less than 0
14633	8001104	AK289373 // LOC100290146 // hypothetical protein LOC100290146 // --- // 10029014	LOC100290146	AK289373	0.00356119	-3.78694	8.33038	9.79192	0.363106	-1.46154	-2.75402	Less than 0
12741	7981737	ENST00000390631 // LOC100291056 // similar to hCG2036739 // --- // 100291056 ///	LOC100291056	ENST00000390631	0.00255738	-3.99046	9.39072	10.8516	0.363274	-1.46087	-2.75274	Less than 0
18872	8043443	---		---	0.00212637	-4.10533	6.6852	8.10244	0.374429	-1.41724	-2.67073	Less than 0
18883	8043480	---		---	0.00627665	-3.44518	6.71886	8.1342	0.37492	-1.41535	-2.66724	Less than 0
25465	8109507	NM_005546 // ITK // IL2-inducible T-cell kinase // 5q31-q32 // 3702 /// ENST0000	ITK	NM_005546	0.00095701	-4.61559	5.28837	6.67486	0.382494	-1.38649	-2.61442	Less than 0
19901	8053735	XM_001714030 // LOC642838 // similar to hCG1742442 // 2p11.1 // 642838	LOC642838	XM_001714030	0.00712068	-3.37006	6.34436	7.72341	0.384472	-1.37905	-2.60097	Less than 0
5218	7906613	NM_021181 // SLAMF7 // SLAM family member 7 // 1q23.1-q24.1 // 57823 /// ENST000	SLAMF7	NM_021181	0.00151799	-4.31795	6.07937	7.4573	0.38477	-1.37793	-2.59895	Less than 0
30912	8160879	NM_006274 // CCL19 // chemokine (C-C motif) ligand 19 // 9p13 // 6363 /// ENST00	CCL19	NM_006274	0.00357687	-3.78426	6.31966	7.69704	0.384916	-1.37738	-2.59797	Less than 0
24606	8101118	NM_002416 // CXCL9 // chemokine (C-X-C motif) ligand 9 // 4q21 // 4283 /// ENST0	CXCL9	NM_002416	0.00369473	-3.7645	5.75591	7.11815	0.388979	-1.36224	-2.57083	Less than 0
26136	8115831	NM_004417 // DUSP1 // dual specificity phosphatase 1 // 5q34 // 1843 /// ENST000	DUSP1	NM_004417	0.00356124	-3.78693	10.181	11.5388	0.390174	-1.35781	-2.56296	Less than 0
13302	7986639	ENST00000338567 // VSIG6 // V-set and immunoglobulin domain containing 6 // 15q1	VSIG6	ENST00000338567	0.00216269	-4.09474	6.68342	8.03991	0.390531	-1.35649	-2.56062	Less than 0
25024	8104901	NM_002185 // IL7R // interleukin 7 receptor // 5p13 // 3575 /// ENST00000303115	IL7R	NM_002185	0.00793085	-3.30614	6.71	8.05274	0.394273	-1.34273	-2.53632	Less than 0
12134	7975779	NM_005252 // FOS // FBJ murine osteosarcoma viral oncogene homolog // 14q24.3 //	FOS	NM_005252	0.00711381	-3.37064	9.88797	11.2236	0.396222	-1.33562	-2.52384	Less than 0
28748	8140463	NM_006682 // FGL2 // fibrinogen-like 2 // 7q11.23 // 10875 /// ENST00000248598 /	FGL2	NM_006682	0.00360498	-3.77949	7.86739	9.20215	0.39646	-1.33475	-2.52232	Less than 0
12734	7981720	---		---	0.00193716	-4.16374	9.18988	10.5206	0.397576	-1.3307	-2.51524	Less than 0
23856	8094240	NM_001775 // CD38 // CD38 molecule // 4p15 // 952 /// ENST00000226279 // CD38 //	CD38	NM_001775	0.00435248	-3.66506	6.10646	7.40615	0.406215	-1.29969	-2.46175	Less than 0
14632	8001102	ENST00000383034 // LOC440248 // hect domain and RLD 2 pseudogene // 15q13.1 // 4	LOC440248	ENST00000383034	0.000973455	-4.60446	7.57031	8.8575	0.409748	-1.28719	-2.44052	Less than 0
4865	7903358	NM_001078 // VCAM1 // vascular cell adhesion molecule 1 // 1p32-p31 // 7412 ///	VCAM1	NM_001078	0.00567281	-3.50564	7.73024	8.98977	0.417681	-1.25953	-2.39417	Less than 0
6671	7921625	NM_052931 // SLAMF6 // SLAM family member 6 // 1q23.2 // 114836 /// ENST00000368	SLAMF6	NM_052931	0.00373176	-3.75843	4.81084	6.07009	0.41776	-1.25925	-2.39372	Less than 0
24043	8095886	NM_006419 // CXCL13 // chemokine (C-X-C motif) ligand 13 // 4q21 // 10563 /// EN	CXCL13	NM_006419	0.00287553	-3.91803	5.25285	6.4959	0.422479	-1.24305	-2.36698	Less than 0
28562	8139033	NM_001637 // AOAH // acyloxyacyl hydrolase (neutrophil) // 7p14-p12 // 313 /// N	AOAH	NM_001637	0.00290912	-3.91088	6.73601	7.95222	0.430413	-1.21621	-2.32335	Less than 0
9437	7948455	NM_152852 // MS4A6A // membrane-spanning 4-domains, subfamily A, member 6A // 11	MS4A6A	NM_152852	0.00461286	-3.62996	7.101	8.31437	0.431261	-1.21337	-2.31878	Less than 0
27812	8132118	NM_198098 // AQP1 // aquaporin 1 (Colton blood group) // 7p14 // 358 /// BC02248	AQP1	NM_198098	0.00742627	-3.34511	6.97331	8.18183	0.432712	-1.20852	-2.311	Less than 0
5389	7908553	NM_002838 // PTPRC // protein tyrosine phosphatase, receptor type, C // 1q31-q32	PTPRC	NM_002838	0.00659511	-3.41568	7.52581	8.7297	0.434104	-1.20389	-2.30359	Less than 0
19123	8045563	NM_018460 // ARHGAP15 // Rho GTPase activating protein 15 // 2q22.2-q22.3 // 558	ARHGAP15	NM_018460	0.00253153	-3.99676	5.50298	6.69616	0.437336	-1.19319	-2.28657	Less than 0
23573	8091503	NM_013308 // GPR171 // G protein-coupled receptor 171 // 3q25.1 // 29909 /// ENS	GPR171	NM_013308	0.00125248	-4.44103	4.31197	5.50503	0.437372	-1.19307	-2.28638	Less than 0
22638	8081564	NM_198196 // CD96 // CD96 molecule // 3q13.13-q13.2 // 10225 /// NM_005816 // CD	CD96	NM_198196	0.00237317	-4.03686	5.41371	6.59868	0.439833	-1.18497	-2.27359	Less than 0
23765	8093294	NM_001123041 // CCR2 // chemokine (C-C motif) receptor 2 // 3p21.31 // 729230 //	CCR2	NM_001123041	0.0064091	-3.43273	4.86022	6.01903	0.447882	-1.15881	-2.23273	Less than 0
15875	8014063	NM_006495 // EVI2B // ecotropic viral integration site 2B // 17q11.2 // 2124 ///	EVI2B	NM_006495	0.00621672	-3.45091	6.83624	7.98084	0.452317	-1.14459	-2.21084	Less than 0
8563	7940287	NM_152866 // MS4A1 // membrane-spanning 4-domains, subfamily A, member 1 // 11q1	MS4A1	NM_152866	0.00412929	-3.69694	4.54426	5.68686	0.452943	-1.1426	-2.20779	Less than 0
8942	7944185	NM_000073 // CD3G // CD3g molecule, gamma (CD3-TCR complex) // 11q23 // 917 ///	CD3G	NM_000073	0.00575203	-3.49734	5.93082	7.0566	0.458255	-1.12578	-2.18219	Less than 0
28365	8137240	NM_153236 // GIMAP7 // GTPase, IMAP family member 7 // 7q36.1 // 168537 /// ENST	GIMAP7	NM_153236	0.00924925	-3.21526	5.50973	6.63162	0.459491	-1.12189	-2.17632	Less than 0
12730	7981601	AK301335 // IGHV4-31 // immunoglobulin heavy variable 4-31 // 14q32.33 // 28396	IGHV4-31	AK301335	0.000913147	-4.64632	7.15512	8.27554	0.45996	-1.12042	-2.1741	Less than 0
24688	8101957	NM_016242 // EMCN // endomucin // 4q24 // 51705 /// NM_001159694 // EMCN // endo	EMCN	NM_016242	0.00832141	-3.27769	5.19193	6.30384	0.462681	-1.11191	-2.16131	Less than 0
27533	8129254	NM_005907 // MAN1A1 // mannosidase, alpha, class 1A, member 1 // 6q22 // 4121 //	MAN1A1	NM_005907	0.00757967	-3.33298	7.71528	8.82708	0.462718	-1.11179	-2.16114	Less than 0
22635	8081537	NM_016388 // TRAT1 // T cell receptor associated transmembrane adaptor 1 // 3q13	TRAT1	NM_016388	0.0072011	-3.36339	5.05442	6.16443	0.463292	-1.11001	-2.15847	Less than 0
11794	7972557	NM_004951 // GPR183 // G protein-coupled receptor 183 // 13q32.3 // 1880 /// ENS	GPR183	NM_004951	0.00379389	-3.74838	6.3785	7.48414	0.464696	-1.10564	-2.15194	Less than 0
6674	7921667	NM_001778 // CD48 // CD48 molecule // 1q21.3-q22 // 962 /// ENST00000368046 // C	CD48	NM_001778	0.00993312	-3.17322	7.06956	8.15957	0.469759	-1.09001	-2.12875	Less than 0
26717	8121257	NM_001198 // PRDM1 // PR domain containing 1, with ZNF domain // 6q21-q22.1 // 6	PRDM1	NM_001198	0.00469603	-3.61918	7.25248	8.33247	0.473032	-1.07999	-2.11402	Less than 0
31868	8169541	NM_144658 // DOCK11 // dedicator of cytokinesis 11 // Xq24 // 139818 /// ENST000	DOCK11	NM_144658	0.00915633	-3.22121	6.92408	8.00247	0.473559	-1.07838	-2.11167	Less than 0
28369	8137257	NM_018384 // GIMAP5 // GTPase, IMAP family member 5 // 7q36.1 // 55340 /// ENST0	GIMAP5	NM_018384	0.00777446	-3.31794	6.68153	7.75962	0.473655	-1.07809	-2.11124	Less than 0
19329	8047692	NM_005214 // CTLA4 // cytotoxic T-lymphocyte-associated protein 4 // 2q33 // 149	CTLA4	NM_005214	0.000868237	-4.67945	5.10358	6.17466	0.475964	-1.07108	-2.101	Less than 0
4953	7904287	NM_001767 // CD2 // CD2 molecule // 1p13.1 // 914 /// ENST00000369478 // CD2 //	CD2	NM_001767	0.00501864	-3.57917	6.33587	7.40174	0.477683	-1.06587	-2.09344	Less than 0
4208	7896726	---		---	0.00639852	-3.43371	5.40258	6.46586	0.478544	-1.06328	-2.08967	Less than 0
20264	8057771	NM_003151 // STAT4 // signal transducer and activator of transcription 4 // 2q32	STAT4	NM_003151	0.000960996	-4.61288	5.34585	6.4086	0.478719	-1.06275	-2.08891	Less than 0
33015	8179519	NM_002121 // HLA-DPB1 // major histocompatibility complex, class II, DP beta 1 /	HLA-DPB1	NM_002121	0.00554094	-3.51973	10.1105	11.1497	0.486596	-1.0392	-2.05509	Less than 0
25683	8111739	NM_001465 // FYB // FYN binding protein // 5p13.1 // 2533 /// NM_199335 // FYB /	FYB	NM_001465	0.00731638	-3.35396	6.51779	7.55467	0.487381	-1.03688	-2.05178	Less than 0
30125	8152988	NM_001045556 // SLA // Src-like-adaptor // 8q22.3-qter|8q24 // 6503 /// NM_00674	SLA	NM_001045556	0.00316773	-3.85855	6.68801	7.71996	0.489048	-1.03195	-2.04479	Less than 0
10641	7960744	NM_001733 // C1R // complement component 1, r subcomponent // 12p13 // 715 /// E	C1R	NM_001733	0.00996199	-3.17151	9.31485	10.344	0.490005	-1.02913	-2.04079	Less than 0
28366	8137244	NM_018326 // GIMAP4 // GTPase, IMAP family member 4 // 7q36.1 // 55303 /// ENST0	GIMAP4	NM_018326	0.00935179	-3.20875	6.31379	7.32796	0.495113	-1.01417	-2.01974	Less than 0
32364	8174051	NM_000061 // BTK // Bruton agammaglobulinemia tyrosine kinase // Xq21.33-q22 //	BTK	NM_000061	0.0081085	-3.29302	5.55614	6.56862	0.495696	-1.01247	-2.01737	Less than 0
6491	7919749	---		---	0.00236967	-4.03778	6.44597	7.45787	0.495894	-1.0119	-2.01656	Less than 0
31896	8169792	NM_002351 // SH2D1A // SH2 domain containing 1A // Xq25-q26 // 4068 /// NM_00111	SH2D1A	NM_002351	0.00757957	-3.33299	4.7852	5.79498	0.496621	-1.00978	-2.01361	Less than 0
32880	8178220	NM_002121 // HLA-DPB1 // major histocompatibility complex, class II, DP beta 1 /	HLA-DPB1	NM_002121	0.0081912	-3.28702	9.93802	10.9468	0.496964	-1.00879	-2.01222	Less than 0
9807	7952022	NM_001098526 // AMICA1 // adhesion molecule, interacts with CXADR antigen 1 // 1	AMICA1	NM_001098526	0.00631683	-3.44138	6.46782	7.47203	0.498543	-1.00421	-2.00585	Less than 0
10205	7955908	NM_005337 // NCKAP1L // NCK-associated protein 1-like // 12q13.1 // 3071 /// ENS	NCKAP1L	NM_005337	0.00656966	-3.41798	7.11857	8.12207	0.498789	-1.0035	-2.00486	Less than 0
6637	7921344	NM_012081 // ELL2 // elongation factor, RNA polymerase II, 2 // 5q15 // 22936 //	ELL2	NM_012081	0.00212528	-4.10565	7.06294	8.0639	0.49967	-1.00095	-2.00132	Less than 0
21664	8071642	ENST00000390285 // IGLV6-57 // immunoglobulin lambda variable 6-57 // 22q11.2 //	IGLV6-57	ENST00000390285	0.000461571	-5.10364	5.66846	6.66775	0.500245	-0.999293	-1.99902	Less than 0
19439	8048898	NM_007237 // SP140 // SP140 nuclear body protein // 2q37.1 // 11262 /// NM_00100	SP140	NM_007237	0.00511964	-3.56719	5.2249	6.21675	0.502832	-0.991853	-1.98874	Less than 0
26462	8118594	NM_002121 // HLA-DPB1 // major histocompatibility complex, class II, DP beta 1 /	HLA-DPB1	NM_002121	0.00643523	-3.4303	10.109	11.0984	0.503668	-0.989456	-1.98544	Less than 0
32335	8173755	NM_004867 // ITM2A // integral membrane protein 2A // Xq13.3-Xq21.2 // 9452 ///	ITM2A	NM_004867	0.00130231	-4.41595	6.06034	7.04809	0.504263	-0.987751	-1.98309	Less than 0
23391	8089519	NM_181780 // BTLA // B and T lymphocyte associated // 3q13.2 // 151888 /// NM_00	BTLA	NM_181780	0.00173748	-4.23229	4.70262	5.68535	0.506022	-0.982729	-1.9762	Less than 0
4924	7903980	NM_174896 // C1orf162 // chromosome 1 open reading frame 162 // 1p13.2 // 128346	C1orf162	NM_174896	0.00729131	-3.356	7.26407	8.24516	0.506599	-0.981084	-1.97395	Less than 0
12167	7976080	NM_003608 // GPR65 // G protein-coupled receptor 65 // 14q31-q32.1 // 8477 /// E	GPR65	NM_003608	0.00587288	-3.4849	5.32428	6.30448	0.50691	-0.980198	-1.97274	Less than 0
31738	8168524	NM_014499 // P2RY10 // purinergic receptor P2Y, G-protein coupled, 10 // Xq21.1	P2RY10	NM_014499	0.00268359	-3.96066	3.56384	4.54248	0.507459	-0.978636	-1.9706	Less than 0
4460	7899160	NM_001803 // CD52 // CD52 molecule // 1p36 // 1043 /// ENST00000374213 // CD52 /	CD52	NM_001803	0.00306786	-3.87821	7.01108	7.98276	0.509912	-0.97168	-1.96112	Less than 0
19235	8046695	NM_000885 // ITGA4 // integrin, alpha 4 (antigen CD49D, alpha 4 subunit of VLA-4	ITGA4	NM_000885	0.00750556	-3.33881	6.96946	7.94083	0.51002	-0.971375	-1.96071	Less than 0
19893	8053715	---		---	0.00773559	-3.32091	4.08029	5.04846	0.511152	-0.968177	-1.95637	Less than 0
23677	8092392	NM_130446 // KLHL6 // kelch-like 6 (Drosophila) // --- // 89857 /// ENST00000341	KLHL6	NM_130446	0.00553932	-3.5199	6.75584	7.72331	0.511401	-0.967474	-1.95541	Less than 0
4181	7896699	---		---	0.00786231	-3.31128	6.01317	6.97677	0.512777	-0.963597	-1.95017	Less than 0
27039	8124280	NM_014722 // FAM65B // family with sequence similarity 65, member B // 6p22.3-p2	FAM65B	NM_014722	0.00596081	-3.47601	5.403	6.35971	0.515228	-0.956718	-1.94089	Less than 0
17342	8028652	NM_003407 // ZFP36 // zinc finger protein 36, C3H type, homolog (mouse) // 19q13	ZFP36	NM_003407	0.00448166	-3.64738	7.10384	8.05271	0.518038	-0.948869	-1.93036	Less than 0
25077	8105481	NM_152687 // GAPT // GRB2-binding adaptor protein, transmembrane // 5q11.2 // 20	GAPT	NM_152687	0.00404801	-3.709	4.70258	5.64955	0.518722	-0.946965	-1.92781	Less than 0
21431	8069541	NM_022136 // SAMSN1 // SAM domain, SH3 domain and nuclear localization signals 1	SAMSN1	NM_022136	0.00782977	-3.31374	6.06656	7.01241	0.519124	-0.945849	-1.92632	Less than 0
23906	8094743	NM_004310 // RHOH // ras homolog gene family, member H // 4p13 // 399 /// ENST00	RHOH	NM_004310	0.00653971	-3.4207	5.86686	6.80752	0.520993	-0.940665	-1.91941	Less than 0
25860	8113220	NM_012081 // ELL2 // elongation factor, RNA polymerase II, 2 // 5q15 // 22936 //	ELL2	NM_012081	0.000701129	-4.82104	7.48292	8.41919	0.522581	-0.936273	-1.91358	Less than 0
14124	7995797	NM_175617 // MT1E // metallothionein 1E // 16q13 // 4493 /// BC009699 // MT1E //	MT1E	NM_175617	0.0046506	-3.62505	6.89922	7.83486	0.522812	-0.935636	-1.91273	Less than 0
4199	7896717	---		---	0.00763709	-3.32851	6.3214	7.25514	0.523499	-0.933741	-1.91022	Less than 0
25506	8109843	NM_004946 // DOCK2 // dedicator of cytokinesis 2 // 5q35.1 // 1794 /// ENST00000	DOCK2	NM_004946	0.0060819	-3.464	6.62252	7.55433	0.5242	-0.931811	-1.90767	Less than 0
18864	8043423	ENST00000390243 // IGKV4-1 // immunoglobulin kappa variable 4-1 // 2p12 // 28908	IGKV4-1	ENST00000390243	0.00388125	-3.73454	3.87784	4.80285	0.526679	-0.925005	-1.89869	Less than 0
10689	7961166	NM_013431 // KLRC4 // killer cell lectin-like receptor subfamily C, member 4 //	KLRC4	NM_013431	0.00217049	-4.0925	3.9636	4.88804	0.526883	-0.924447	-1.89796	Less than 0
13271	7986446	NM_000693 // ALDH1A3 // aldehyde dehydrogenase 1 family, member A3 // 15q26.3 //	ALDH1A3	NM_000693	0.0090428	-3.22857	7.14471	8.06512	0.528359	-0.920409	-1.89265	Less than 0
28186	8135594	NM_001753 // CAV1 // caveolin 1, caveolae protein, 22kDa // 7q31.1 // 857 /// NM	CAV1	NM_001753	0.00327192	-3.83872	7.32835	8.24664	0.529136	-0.91829	-1.88987	Less than 0
11874	7973101	NM_005615 // RNASE6 // ribonuclease, RNase A family, k6 // 14q11.2 // 6039 /// E	RNASE6	NM_005615	0.00679936	-3.39752	6.67571	7.5939	0.529171	-0.918193	-1.88975	Less than 0
27881	8132819	NM_006060 // IKZF1 // IKAROS family zinc finger 1 (Ikaros) // 7p13-p11.1 // 1032	IKZF1	NM_006060	0.00355346	-3.78827	5.3958	6.31322	0.529452	-0.917429	-1.88875	Less than 0
22341	8078442	NM_005508 // CCR4 // chemokine (C-C motif) receptor 4 // 3p24 // 1233 /// ENST00	CCR4	NM_005508	0.00473449	-3.61426	4.9882	5.90396	0.530065	-0.915759	-1.88656	Less than 0
32632	8176234	NM_001289 // CLIC2 // chloride intracellular channel 2 // Xq28 // 1193 /// ENST0	CLIC2	NM_001289	0.00296124	-3.89995	5.84349	6.75205	0.532717	-0.908558	-1.87717	Less than 0
27548	8129410	NM_001164685 // THEMIS // thymocyte selection associated // 6q22.33 // 387357 //	THEMIS	NM_001164685	0.00862008	-3.25684	5.07515	5.9827	0.53309	-0.90755	-1.87586	Less than 0
9954	7953428	NM_000616 // CD4 // CD4 molecule // 12pter-p12 // 920 /// ENST00000011653 // CD4	CD4	NM_000616	0.00602859	-3.46926	7.38589	8.28292	0.536993	-0.897025	-1.86222	Less than 0
22808	8083415	NM_001086 // AADAC // arylacetamide deacetylase (esterase) // 3q21.3-q25.2 // 13	AADAC	NM_001086	0.00444406	-3.65248	4.04225	4.93798	0.537475	-0.895732	-1.86055	Less than 0
14293	7997712	NM_002163 // IRF8 // interferon regulatory factor 8 // 16q24.1 // 3394 /// ENST0	IRF8	NM_002163	0.00401389	-3.71413	7.70937	8.59289	0.542043	-0.88352	-1.84487	Less than 0
22252	8077499	AF086709 // LOH3CR2A // loss of heterozygosity, 3, chromosomal region 2, gene A	LOH3CR2A	AF086709	0.00386814	-3.7366	4.80639	5.68768	0.542882	-0.881288	-1.84202	Less than 0
32299	8173444	NM_000206 // IL2RG // interleukin 2 receptor, gamma (severe combined immunodefic	IL2RG	NM_000206	0.00742284	-3.34538	6.75065	7.62725	0.544648	-0.876603	-1.83605	Less than 0
9945	7953333	NM_001242 // CD27 // CD27 molecule // 12p13 // 939 /// ENST00000266557 // CD27 /	CD27	NM_001242	0.00654212	-3.42048	5.99606	6.86728	0.546686	-0.871215	-1.8292	Less than 0
28164	8135363	NM_002649 // PIK3CG // phosphoinositide-3-kinase, catalytic, gamma polypeptide /	PIK3CG	NM_002649	0.00601491	-3.47062	6.25753	7.11944	0.550223	-0.861912	-1.81744	Less than 0
4203	7896721	---		---	1.15e-05	-8.0184	2.62152	3.48029	0.551422	-0.858771	-1.81349	Less than 0
11547	7970329	NM_000820 // GAS6 // growth arrest-specific 6 // 13q34 // 2621 /// NM_001143945	GAS6	NM_000820	0.00228034	-4.0617	7.37077	8.22926	0.551533	-0.858481	-1.81313	Less than 0
20924	8064790	NM_014737 // RASSF2 // Ras association (RalGDS/AF-6) domain family member 2 // 2	RASSF2	NM_014737	0.000801559	-4.73216	6.76734	7.62418	0.552159	-0.856844	-1.81107	Less than 0
9039	7945132	NM_002017 // FLI1 // Friend leukemia virus integration 1 // 11q24.1-q24.3 // 231	FLI1	NM_002017	0.00613213	-3.45909	6.51173	7.36051	0.555254	-0.848781	-1.80098	Less than 0
22994	8085114	---		---	0.000585684	-4.94171	3.78645	4.63438	0.55558	-0.847932	-1.79992	Less than 0
18993	8044611	XM_001716615 // LOC100130100 // similar to hCG26659 // 2q13 // 100130100 /// XM_	LOC100130100	XM_001716615	0.000799105	-4.73418	5.08193	5.9281	0.556261	-0.846167	-1.79772	Less than 0
14028	7994826	NM_002209 // ITGAL // integrin, alpha L (antigen CD11A (p180), lymphocyte functi	ITGAL	NM_002209	0.00531161	-3.54508	5.83971	6.68459	0.556759	-0.844874	-1.79611	Less than 0
8768	7942569	NM_001145211 // SLCO2B1 // solute carrier organic anion transporter family, memb	SLCO2B1	NM_001145211	0.00872834	-3.24947	7.85433	8.69469	0.558505	-0.840359	-1.7905	Less than 0
31213	8163629	NM_001244 // TNFSF8 // tumor necrosis factor (ligand) superfamily, member 8 // 9	TNFSF8	NM_001244	0.00236243	-4.03968	6.07569	6.91225	0.559978	-0.836559	-1.78579	Less than 0
4183	7896701	---		---	0.00683743	-3.3942	4.72109	5.54451	0.565099	-0.823425	-1.7696	Less than 0
9419	7948332	NM_004811 // LPXN // leupaxin // 11q12.1 // 9404 /// NM_001143995 // LPXN // leu	LPXN	NM_004811	0.00375312	-3.75496	6.79257	7.61295	0.566294	-0.820378	-1.76587	Less than 0
25842	8113039	NM_002397 // MEF2C // myocyte enhancer factor 2C // 5q14 // 4208 /// NM_00113100	MEF2C	NM_002397	0.0088708	-3.23991	7.44188	8.26053	0.566972	-0.81865	-1.76375	Less than 0
7677	7931914	NM_000417 // IL2RA // interleukin 2 receptor, alpha // 10p15-p14 // 3559 /// ENS	IL2RA	NM_000417	0.00550804	-3.5233	5.91324	6.72938	0.567963	-0.816132	-1.76068	Less than 0
6630	7921237	NM_031281 // FCRL5 // Fc receptor-like 5 // 1q21 // 83416 /// ENST00000361835 //	FCRL5	NM_031281	0.00677467	-3.39968	4.96543	5.78064	0.568328	-0.815203	-1.75955	Less than 0
18426	8039257	NM_002287 // LAIR1 // leukocyte-associated immunoglobulin-like receptor 1 // 19q	LAIR1	NM_002287	0.00967166	-3.18893	7.4203	8.23549	0.568332	-0.815195	-1.75954	Less than 0
27572	8129677	NM_001143676 // SGK1 // serum/glucocorticoid regulated kinase 1 // 6q23 // 6446	SGK1	NM_001143676	0.00139115	-4.37364	7.0396	7.85404	0.56863	-0.814437	-1.75861	Less than 0
5371	7908376	NM_130782 // RGS18 // regulator of G-protein signaling 18 // 1q31.2 // 64407 ///	RGS18	NM_130782	0.0036559	-3.77094	3.9231	4.7368	0.56892	-0.813702	-1.75772	Less than 0
7130	7926127	NM_001025077 // CELF2 // CUGBP, Elav-like family member 2 // 10p13 // 10659 ///	CELF2	NM_001025077	0.00422852	-3.68255	6.1517	6.96257	0.570039	-0.810869	-1.75427	Less than 0
18145	8036710	NM_004877 // GMFG // glia maturation factor, gamma // 19q13.2 // 9535 /// ENST00	GMFG	NM_004877	0.00417962	-3.6896	7.65522	8.46573	0.570177	-0.810519	-1.75384	Less than 0
10370	7957570	NM_005761 // PLXNC1 // plexin C1 // 12q23.3 // 10154 /// ENST00000258526 // PLXN	PLXNC1	NM_005761	0.00627031	-3.44579	7.09487	7.90414	0.570668	-0.809275	-1.75233	Less than 0
6355	7918657	NM_015967 // PTPN22 // protein tyrosine phosphatase, non-receptor type 22 (lymph	PTPN22	NM_015967	0.00795376	-3.30443	4.72228	5.52908	0.57165	-0.806796	-1.74932	Less than 0
4421	7898799	NM_001114101 // C1QC // complement component 1, q subcomponent, C chain // 1p36.	C1QC	NM_001114101	0.00598875	-3.47322	8.52798	9.33433	0.571827	-0.806349	-1.74878	Less than 0
7663	7931810	NM_001300 // KLF6 // Kruppel-like factor 6 // 10p15 // 1316 /// NR_027653 // KLF	KLF6	NM_001300	0.00357241	-3.78502	8.63739	9.44341	0.571958	-0.806019	-1.74838	Less than 0
22429	8079377	NM_006564 // CXCR6 // chemokine (C-X-C motif) receptor 6 // 3p21 // 10663 /// EN	CXCR6	NM_006564	0.000303113	-5.39605	4.85544	5.6571	0.57369	-0.801657	-1.7431	Less than 0
32407	8174361	NM_198057 // TSC22D3 // TSC22 domain family, member 3 // Xq22.3 // 1831 /// NM_0	TSC22D3	NM_198057	0.00663278	-3.41229	8.43557	9.22738	0.577619	-0.791809	-1.73124	Less than 0
29076	8143790	NM_014020 // TMEM176B // transmembrane protein 176B // 7q36.1 // 28959 /// NM_00	TMEM176B	NM_014020	0.00589919	-3.48223	7.4685	8.25889	0.57819	-0.790384	-1.72953	Less than 0
12404	7978366	NM_004131 // GZMB // granzyme B (granzyme 2, cytotoxic T-lymphocyte-associated s	GZMB	NM_004131	0.00568816	-3.50402	6.56941	7.35917	0.578441	-0.789759	-1.72879	Less than 0
10677	7961059	NM_002258 // KLRB1 // killer cell lectin-like receptor subfamily B, member 1 //	KLRB1	NM_002258	0.00151415	-4.31957	5.07095	5.85955	0.578908	-0.788593	-1.72739	Less than 0
14022	7994769	NM_007074 // CORO1A // coronin, actin binding protein, 1A // 16p11.2 // 11151 //	CORO1A	NM_007074	0.00437409	-3.66207	7.7138	8.50217	0.578999	-0.788367	-1.72712	Less than 0
8613	7940775	NM_004585 // RARRES3 // retinoic acid receptor responder (tazarotene induced) 3	RARRES3	NM_004585	0.00650069	-3.42427	7.36652	8.14987	0.581017	-0.783347	-1.72112	Less than 0
5422	7908917	NM_006763 // BTG2 // BTG family, member 2 // 1q32 // 7832 /// ENST00000290551 //	BTG2	NM_006763	0.00542964	-3.53189	8.16111	8.93966	0.582951	-0.778554	-1.71541	Less than 0
1833	7894333	---		---	0.00571396	-3.50131	3.40268	4.17747	0.584472	-0.774795	-1.71095	Less than 0
19330	8047702	NM_012092 // ICOS // inducible T-cell co-stimulator // 2q33 // 29851 /// ENST000	ICOS	NM_012092	0.00990548	-3.17486	4.34038	5.11461	0.584703	-0.774225	-1.71027	Less than 0
28770	8140782	NM_000927 // ABCB1 // ATP-binding cassette, sub-family B (MDR/TAP), member 1 //	ABCB1	NM_000927	0.000702034	-4.82018	5.04066	5.81383	0.585127	-0.773178	-1.70903	Less than 0
17422	8029530	NM_000041 // APOE // apolipoprotein E // 19q13.2 // 348 /// ENST00000252486 // A	APOE	NM_000041	0.00362346	-3.77637	8.39522	9.16409	0.586877	-0.768869	-1.70393	Less than 0
8989	7944739	NM_019604 // CRTAM // cytotoxic and regulatory T cell molecule // 11q22-q23 // 5	CRTAM	NM_019604	0.000232391	-5.58529	4.15833	4.92207	0.588969	-0.763737	-1.69788	Less than 0
13969	7994131	NM_002738 // PRKCB // protein kinase C, beta // 16p11.2 // 5579 /// NM_212535 //	PRKCB	NM_002738	0.00419888	-3.68681	6.29463	7.05778	0.589209	-0.763148	-1.69719	Less than 0
14121	7995783	NM_005953 // MT2A // metallothionein 2A // 16q13 // 4502 /// ENST00000245185 //	MT2A	NM_005953	0.00218782	-4.08753	10.6518	11.4139	0.58963	-0.762119	-1.69598	Less than 0
18882	8043478	---		---	0.00457617	-3.63478	4.95553	5.71097	0.592363	-0.755447	-1.68816	Less than 0
7460	7929511	NM_001776 // ENTPD1 // ectonucleoside triphosphate diphosphohydrolase 1 // 10q24	ENTPD1	NM_001776	0.00876963	-3.24668	7.19095	7.94309	0.593726	-0.752132	-1.68428	Less than 0
24665	8101757	NM_198281 // GPRIN3 // GPRIN family member 3 // 4q22.1 // 285513 /// ENST0000033	GPRIN3	NM_198281	0.00632628	-3.44048	6.84431	7.59216	0.595489	-0.747853	-1.67929	Less than 0
19472	8049246	NM_001017915 // INPP5D // inositol polyphosphate-5-phosphatase, 145kDa // 2q37.1	INPP5D	NM_001017915	0.00677176	-3.39994	7.02336	7.76833	0.596677	-0.744979	-1.67595	Less than 0
20407	8059413	NM_014689 // DOCK10 // dedicator of cytokinesis 10 // 2q36.2 // 55619 /// ENST00	DOCK10	NM_014689	0.00825965	-3.28209	6.74719	7.49059	0.597332	-0.743395	-1.67411	Less than 0
31159	8163000	---		---	0.00121423	-4.46101	6.49356	7.23582	0.597802	-0.742261	-1.6728	Less than 0
21812	8073088	NM_021822 // APOBEC3G // apolipoprotein B mRNA editing enzyme, catalytic polypep	APOBEC3G	NM_021822	0.00257539	-3.98612	5.17664	5.917	0.59859	-0.740359	-1.67059	Less than 0
21663	8071597	NR_027293 // LOC96610 // BMS1 homolog, ribosome assembly protein (yeast) pseudog	LOC96610	NR_027293	0.00192809	-4.16669	6.55468	7.28583	0.602423	-0.731151	-1.65996	Less than 0
26103	8115490	NM_033274 // ADAM19 // ADAM metallopeptidase domain 19 (meltrin beta) // 5q32-q3	ADAM19	NM_033274	0.00231343	-4.05272	6.28121	7.01167	0.602711	-0.730463	-1.65917	Less than 0
31110	8162531	---		---	0.00297861	-3.89635	10.8368	11.5648	0.603739	-0.728002	-1.65634	Less than 0
28758	8140556	NM_000601 // HGF // hepatocyte growth factor (hepapoietin A; scatter factor) //	HGF	NM_000601	0.00943925	-3.20327	5.09722	5.82378	0.604344	-0.726557	-1.65469	Less than 0
23574	8091511	NM_014879 // P2RY14 // purinergic receptor P2Y, G-protein coupled, 14 // 3q24-q2	P2RY14	NM_014879	0.00267835	-3.96186	5.12821	5.85416	0.604598	-0.725952	-1.65399	Less than 0
4744	7902104	NM_002600 // PDE4B // phosphodiesterase 4B, cAMP-specific (phosphodiesterase E4	PDE4B	NM_002600	0.00818699	-3.28732	5.87129	6.59507	0.605508	-0.723782	-1.65151	Less than 0
23979	8095362	NM_005953 // MT2A // metallothionein 2A // 16q13 // 4502 /// ENST00000245185 //	MT2A	NM_005953	0.00172842	-4.2356	11.2481	11.9643	0.608696	-0.716206	-1.64286	Less than 0
19877	8053584	NM_001768 // CD8A // CD8a molecule // 2p12 // 925 /// NM_001145873 // CD8A // CD	CD8A	NM_001768	3.13e-05	-7.14375	5.97486	6.69042	0.608969	-0.71556	-1.64212	Less than 0
15963	8015031	NM_001838 // CCR7 // chemokine (C-C motif) receptor 7 // 17q12-q21.2 // 1236 ///	CCR7	NM_001838	0.00456312	-3.63651	5.84476	6.55898	0.609536	-0.714217	-1.64059	Less than 0
22010	8074991	NM_001099781 // GGT5 // gamma-glutamyltransferase 5 // 22q11.23 // 2687 /// NM_0	GGT5	NM_001099781	0.00435664	-3.66449	7.14749	7.85907	0.610651	-0.711581	-1.6376	Less than 0
10023	7954055	NM_001130415 // APOLD1 // apolipoprotein L domain containing 1 // 12p13.1 // 815	APOLD1	NM_001130415	0.00745738	-3.34263	6.4873	7.19819	0.610943	-0.710891	-1.63681	Less than 0
23981	8095376	NM_005953 // MT2A // metallothionein 2A // 16q13 // 4502 /// ENST00000245185 //	MT2A	NM_005953	0.00177237	-4.21973	10.7547	11.4626	0.612206	-0.707911	-1.63344	Less than 0
22111	8075924	NM_002405 // MFNG // MFNG O-fucosylpeptide 3-beta-N-acetylglucosaminyltransferas	MFNG	NM_002405	0.0033691	-3.82081	6.06924	6.77675	0.612372	-0.707519	-1.63299	Less than 0
3770	7896284	---		---	0.00931429	-3.21112	3.93198	4.63644	0.613673	-0.704458	-1.62953	Less than 0
21173	8067040	NM_012340 // NFATC2 // nuclear factor of activated T-cells, cytoplasmic, calcine	NFATC2	NM_012340	0.00152289	-4.3159	7.01684	7.72043	0.61404	-0.703597	-1.62856	Less than 0
29074	8143781	NM_024711 // GIMAP6 // GTPase, IMAP family member 6 // --- // 474344 /// NR_0241	GIMAP6	NM_024711	0.00837587	-3.27383	6.35324	7.05137	0.61637	-0.698131	-1.6224	Less than 0
32627	8176174	NM_002436 // MPP1 // membrane protein, palmitoylated 1, 55kDa // Xq28 // 4354 //	MPP1	NM_002436	0.00321361	-3.84974	7.61487	8.31281	0.616452	-0.697939	-1.62219	Less than 0
21280	8068022	NR_030784 // MIR155 // microRNA 155 // 21q21.3 // 406947 /// NR_001458 // MIR155	MIR155	NR_030784	0.00804522	-3.29766	5.16989	5.8635	0.618305	-0.693609	-1.61732	Less than 0
30577	8157264	NM_001860 // SLC31A2 // solute carrier family 31 (copper transporters), member 2	SLC31A2	NM_001860	0.00580781	-3.49156	7.45576	8.14546	0.619986	-0.689693	-1.61294	Less than 0
28274	8136557	NM_001130966 // TBXAS1 // thromboxane A synthase 1 (platelet) // 7q34-q35 // 691	TBXAS1	NM_001130966	0.00751552	-3.33802	6.55896	7.24437	0.621829	-0.685411	-1.60816	Less than 0
9810	7952056	NM_000732 // CD3D // CD3d molecule, delta (CD3-TCR complex) // 11q23 // 915 ///	CD3D	NM_000732	0.00896414	-3.23373	5.80547	6.48892	0.622675	-0.683448	-1.60597	Less than 0
6490	7919747	---		---	0.00101012	-4.58033	6.5856	7.26847	0.622925	-0.682869	-1.60533	Less than 0
19868	8053484	NM_003896 // ST3GAL5 // ST3 beta-galactoside alpha-2,3-sialyltransferase 5 // 2p	ST3GAL5	NM_003896	0.00222097	-4.07815	6.33933	7.02138	0.623276	-0.682057	-1.60443	Less than 0
13351	7987163	ENST00000414268 // FMN1 // formin 1 // 15q13.3 // 342184 /// ENST00000320930 //	FMN1	ENST00000414268	0.00903704	-3.22895	5.00044	5.68214	0.623428	-0.681706	-1.60403	Less than 0
17867	8033987	NM_002162 // ICAM3 // intercellular adhesion molecule 3 // 19p13.3-p13.2 // 3385	ICAM3	NM_002162	0.00389533	-3.73234	6.36614	7.04171	0.626083	-0.675573	-1.59723	Less than 0
10690	7961173	---		---	0.00729485	-3.35571	3.28968	3.95641	0.629934	-0.666728	-1.58747	Less than 0
7915	7934161	NM_005041 // PRF1 // perforin 1 (pore forming protein) // 10q22 // 5551 /// NM_0	PRF1	NM_005041	0.00603671	-3.46845	6.56799	7.23337	0.630523	-0.665379	-1.58598	Less than 0
31234	8163908	NR_003191 // GGTA1 // glycoprotein, alpha-galactosyltransferase 1 pseudogene //	GGTA1	NR_003191	0.00757093	-3.33367	5.87714	6.53857	0.632249	-0.661436	-1.58166	Less than 0
11161	7966127	NM_003006 // SELPLG // selectin P ligand // 12q24 // 6404 /// ENST00000388962 //	SELPLG	NM_003006	0.00255512	-3.99101	6.71798	7.37811	0.63282	-0.660134	-1.58023	Less than 0
16545	8020806	NM_017831 // RNF125 // ring finger protein 125 // 18q12.1 // 54941 /// ENST00000	RNF125	NM_017831	0.00583656	-3.48861	6.00167	6.65768	0.634629	-0.656015	-1.57572	Less than 0
17371	8029006	NM_021913 // AXL // AXL receptor tyrosine kinase // 19q13.1 // 558 /// NM_001699	AXL	NM_021913	0.00677108	-3.4	7.36251	8.01284	0.637138	-0.650322	-1.56952	Less than 0
22654	8081799	NM_173799 // TIGIT // T cell immunoreceptor with Ig and ITIM domains // 3q13.31	TIGIT	NM_173799	0.00392042	-3.72844	4.87365	5.52375	0.637236	-0.650099	-1.56928	Less than 0
26067	8115147	NM_001025159 // CD74 // CD74 molecule, major histocompatibility complex, class I	CD74	NM_001025159	0.00685653	-3.39254	10.7469	11.3969	0.637262	-0.650042	-1.56921	Less than 0
4584	7900426	NM_022733 // SMAP2 // small ArfGAP2 // 1p35.3-p34.1 // 64744 /// ENST00000372718	SMAP2	NM_022733	0.00441041	-3.65707	7.93016	8.57869	0.63793	-0.64853	-1.56757	Less than 0
6680	7921752	NM_001025598 // ARHGAP30 // Rho GTPase activating protein 30 // 1q23.3 // 257106	ARHGAP30	NM_001025598	0.00416427	-3.69183	6.2942	6.9368	0.640558	-0.6426	-1.56114	Less than 0
31420	8165735	NM_001161531 // CSF2RA // colony stimulating factor 2 receptor, alpha, low-affin	CSF2RA	NM_001161531	0.00335142	-3.82403	5.93823	6.57743	0.64207	-0.639197	-1.55746	Less than 0
32645	8176306	NM_001161531 // CSF2RA // colony stimulating factor 2 receptor, alpha, low-affin	CSF2RA	NM_001161531	0.00335142	-3.82403	5.93823	6.57743	0.64207	-0.639197	-1.55746	Less than 0
21778	8072744	NM_013416 // NCF4 // neutrophil cytosolic factor 4, 40kDa // 22q13.1 // 4689 ///	NCF4	NM_013416	0.00240093	-4.02963	5.73743	6.37436	0.643082	-0.636924	-1.55501	Less than 0
17839	8033605	NM_012335 // MYO1F // myosin IF // 19p13.3-p13.2 // 4542 /// ENST00000338257 //	MYO1F	NM_012335	0.00498361	-3.58338	6.63618	7.2716	0.643754	-0.635419	-1.55339	Less than 0
24128	8096808	NM_017918 // CCDC109B // coiled-coil domain containing 109B // 4q25 // 55013 ///	CCDC109B	NM_017918	0.00797419	-3.30291	7.5896	8.21937	0.646278	-0.629774	-1.54732	Less than 0
10806	7962312	NM_005164 // ABCD2 // ATP-binding cassette, sub-family D (ALD), member 2 // 12q1	ABCD2	NM_005164	0.00771808	-3.32225	4.65381	5.28311	0.646489	-0.629303	-1.54682	Less than 0
28805	8141146	---		---	0.00353797	-3.79093	2.93728	3.56634	0.646595	-0.629065	-1.54656	Less than 0
8575	7940409	NM_014207 // CD5 // CD5 molecule // 11q13 // 921 /// ENST00000347785 // CD5 // C	CD5	NM_014207	0.00233153	-4.04787	5.61826	6.24657	0.646932	-0.628315	-1.54576	Less than 0
18366	8038809	NM_005601 // NKG7 // natural killer cell group 7 sequence // 19q13.41 // 4818 //	NKG7	NM_005601	0.00558708	-3.51476	7.37709	8.00359	0.647748	-0.626496	-1.54381	Less than 0
20324	8058477	NM_003709 // KLF7 // Kruppel-like factor 7 (ubiquitous) // 2q32 // 8609 /// ENST	KLF7	NM_003709	0.00277139	-3.94077	7.86559	8.48887	0.649195	-0.623277	-1.54037	Less than 0
11841	7972946	NM_007368 // RASA3 // RAS p21 protein activator 3 // 13q34 // 22821 /// ENST0000	RASA3	NM_007368	0.00416935	-3.69109	6.65524	7.27534	0.650628	-0.620095	-1.53698	Less than 0
20669	8062119	BC133653 // MT1P3 // metallothionein 1 pseudogene 3 // 20q11.2 // 140851 /// BC1	MT1P3	BC133653	0.0045187	-3.64241	6.58733	7.20354	0.652384	-0.616207	-1.53284	Less than 0
5374	7908397	NM_002927 // RGS13 // regulator of G-protein signaling 13 // 1q31.2 // 6003 ///	RGS13	NM_002927	0.00907435	-3.22652	3.98827	4.60045	0.654209	-0.612176	-1.52856	Less than 0
17292	8028104	NM_014266 // HCST // hematopoietic cell signal transducer // 19q13.1 // 10870 //	HCST	NM_014266	0.00843555	-3.26963	7.16619	7.77708	0.654793	-0.610889	-1.5272	Less than 0
15636	8011499	NM_002558 // P2RX1 // purinergic receptor P2X, ligand-gated ion channel, 1 // 17	P2RX1	NM_002558	0.00319445	-3.8534	4.88389	5.49344	0.655403	-0.609546	-1.52578	Less than 0
32447	8174692	NM_145799 // SEPT6 // septin 6 // Xq24 // 23157 /// NM_145800 // SEPT6 // septin	2012-09-06	NM_145799	0.00301075	-3.88976	6.54662	7.15015	0.658139	-0.603536	-1.51944	Less than 0
14125	7995803	AF348994 // MT1JP // metallothionein 1J (pseudogene) // 16q13 // 4498 /// BC1038	MT1JP	AF348994	0.00575077	-3.49747	5.46438	6.06572	0.659141	-0.601341	-1.51713	Less than 0
4992	7904726	NM_006472 // TXNIP // thioredoxin interacting protein // 1q21.1 // 10628 /// ENS	TXNIP	NM_006472	0.00810886	-3.293	11.9395	12.5355	0.661577	-0.596018	-1.51154	Less than 0
22001	8074944	NM_198440 // DERL3 // Der1-like domain family, member 3 // 22q11.23 // 91319 ///	DERL3	NM_198440	0.00740802	-3.34657	6.57669	7.16768	0.663884	-0.590998	-1.50629	Less than 0
13381	7987475	NM_004573 // PLCB2 // phospholipase C, beta 2 // 15q15 // 5330 /// ENST000002604	PLCB2	NM_004573	0.00210978	-4.11023	5.81977	6.40953	0.664454	-0.58976	-1.505	Less than 0
29558	8148317	NM_002467 // MYC // v-myc myelocytomatosis viral oncogene homolog (avian) // 8q2	MYC	NM_002467	0.00959313	-3.19374	8.76496	9.35404	0.664766	-0.589082	-1.50429	Less than 0
9152	7946041	NM_000519 // HBD // hemoglobin, delta // 11p15.5 // 3045 /// AY034468 // HBD //	HBD	NM_000519	0.00502542	-3.57836	4.95441	5.54303	0.664981	-0.588615	-1.5038	Less than 0
15059	8005603	NM_018242 // SLC47A1 // solute carrier family 47, member 1 // 17p11.2 // 55244 /	SLC47A1	NM_018242	0.00474008	-3.61355	5.14947	5.73541	0.666215	-0.585941	-1.50102	Less than 0
18846	8043283	NM_018433 // KDM3A // lysine (K)-specific demethylase 3A // 2p11.2 // 55818 ///	KDM3A	NM_018433	0.00500257	3.5811	8.32549	7.73941	1.50116	0.586075	1.50116	Greater than 0
27435	8128123	NM_021244 // RRAGD // Ras-related GTP binding D // 6q15-q16 // 58528 /// ENST000	RRAGD	NM_021244	0.0060181	3.4703	7.58928	6.9934	1.5114	0.595881	1.5114	Greater than 0
29166	8144528	NM_003747 // TNKS // tankyrase, TRF1-interacting ankyrin-related ADP-ribose poly	TNKS	NM_003747	0.00482913	3.60234	8.37747	7.77721	1.51599	0.600257	1.51599	Greater than 0
13224	7985934	NM_020210 // SEMA4B // sema domain, immunoglobulin domain (Ig), transmembrane do	SEMA4B	NM_020210	0.000399329	5.2034	7.75463	7.15356	1.51684	0.601074	1.51684	Greater than 0
9911	7952927	NM_173593 // B4GALNT3 // beta-1,4-N-acetyl-galactosaminyl transferase 3 // 12p13	B4GALNT3	NM_173593	0.00254812	3.99271	7.39475	6.78903	1.52174	0.605721	1.52174	Greater than 0
17907	8034393	NM_005815 // ZNF443 // zinc finger protein 443 // 19p13.2 // 10224 /// ENST00000	ZNF443	NM_005815	0.00847312	3.26701	6.07352	5.46607	1.52357	0.607452	1.52357	Greater than 0
22905	8084232	NM_018023 // YEATS2 // YEATS domain containing 2 // 3q27.1 // 55689 /// ENST0000	YEATS2	NM_018023	0.000389287	5.22104	8.74981	8.13952	1.52657	0.61029	1.52657	Greater than 0
1707	7894206	---		---	0.00569746	3.50304	3.22728	2.61469	1.529	0.612586	1.529	Greater than 0
29212	8144880	NM_022071 // SH2D4A // SH2 domain containing 4A // 8p21.2 // 63898 /// NM_001174	SH2D4A	NM_022071	0.00603827	3.4683	7.65192	7.03744	1.53101	0.61448	1.53101	Greater than 0
7939	7934411	NM_152586 // USP54 // ubiquitin specific peptidase 54 // 10q22.2 // 159195 /// E	USP54	NM_152586	0.00519351	3.55858	7.82066	7.20385	1.53348	0.616805	1.53348	Greater than 0
6939	7924388	NM_006085 // BPNT1 // 3'(2'), 5'-bisphosphate nucleotidase 1 // 1q41 // 10380 //	BPNT1	NM_006085	0.00434661	3.66588	8.54527	7.92765	1.53434	0.617616	1.53434	Greater than 0
4737	7902023	NM_018211 // RAVER2 // ribonucleoprotein, PTB-binding 2 // 1p31.3 // 55225 /// E	RAVER2	NM_018211	0.00894338	3.2351	7.6136	6.99251	1.53803	0.621086	1.53803	Greater than 0
4847	7903144	NM_001114106 // SLC44A3 // solute carrier family 44, member 3 // 1p21.3 // 12696	SLC44A3	NM_001114106	0.00978854	3.18186	6.97683	6.35486	1.53898	0.62197	1.53898	Greater than 0
20553	8060949	NM_022096 // ANKRD5 // ankyrin repeat domain 5 // 20pter-q11.23 // 63926 /// NM_	ANKRD5	NM_022096	0.00396165	3.72208	6.80123	6.17691	1.54148	0.624316	1.54148	Greater than 0
2959	7895468	---		---	0.00315683	3.86066	4.2302	3.60565	1.54172	0.624545	1.54172	Greater than 0
4938	7904106	NM_152900 // MAGI3 // membrane associated guanylate kinase, WW and PDZ domain co	MAGI3	NM_152900	0.00970142	3.18712	7.70457	7.07708	1.54487	0.627488	1.54487	Greater than 0
10894	7963333	NM_182507 // KRT80 // keratin 80 // 12q13.13 // 144501 /// NM_001081492 // KRT80	KRT80	NM_182507	0.00342063	3.81153	6.61712	5.98957	1.54493	0.627542	1.54493	Greater than 0
16788	8023133	NM_004671 // PIAS2 // protein inhibitor of activated STAT, 2 // 18q21.1 // 9063	PIAS2	NM_004671	0.00010401	6.18097	9.53928	8.90545	1.55167	0.633826	1.55167	Greater than 0
1723	7894222	---		---	0.0032135	3.84976	3.42452	2.79004	1.55237	0.634474	1.55237	Greater than 0
9883	7952641	NM_001142685 // ARHGAP32 // Rho GTPase activating protein 32 // 11q24-q25 // 974	ARHGAP32	NM_001142685	0.00903391	3.22915	7.93634	7.29386	1.561	0.642472	1.561	Greater than 0
3552	7896066	---		---	0.0019293	4.1663	3.70829	3.05845	1.569	0.649845	1.569	Greater than 0
9044	7945169	NM_138788 // TMEM45B // transmembrane protein 45B // 11q24.3 // 120224 /// ENST0	TMEM45B	NM_138788	0.00195371	4.1584	7.17068	6.52063	1.56922	0.650051	1.56922	Greater than 0
6962	7924619	NM_001008493 // ENAH // enabled homolog (Drosophila) // 1q42.12 // 55740 /// NM_	ENAH	NM_001008493	0.00416209	3.69214	8.5819	7.92639	1.57518	0.655512	1.57518	Greater than 0
12	7892501	---		---	0.00314726	3.86253	7.15096	6.48695	1.58448	0.664009	1.58448	Greater than 0
12512	7979510	NM_017420 // SIX4 // SIX homeobox 4 // 14q23 // 51804 /// ENST00000216513 // SIX	SIX4	NM_017420	0.0021937	4.08585	8.755	8.09055	1.58497	0.664454	1.58497	Greater than 0
14446	7999253	NM_002705 // PPL // periplakin // 16p13.3 // 5493 /// ENST00000345988 // PPL //	PPL	NM_002705	0.00239121	4.03215	7.60886	6.93649	1.59369	0.672375	1.59369	Greater than 0
14679	8001547	NM_015993 // PLLP // plasma membrane proteolipid (plasmolipin) // 16q13 // 51090	PLLP	NM_015993	0.00306876	3.87803	8.49246	7.81454	1.59984	0.677924	1.59984	Greater than 0
6852	7923453	NM_006618 // KDM5B // lysine (K)-specific demethylase 5B // 1q32.1 // 10765 ///	KDM5B	NM_006618	0.00791935	3.307	9.75761	9.07215	1.60821	0.685458	1.60821	Greater than 0
187	7892679	---		---	0.00202836	4.13487	6.6593	5.97314	1.60899	0.686153	1.60899	Greater than 0
30211	8154100	NM_003383 // VLDLR // very low density lipoprotein receptor // 9p24 // 7436 ///	VLDLR	NM_003383	0.00556395	3.51725	7.99784	7.30492	1.61655	0.69292	1.61655	Greater than 0
1175	7893669	---		---	0.0055007	3.5241	6.34759	5.64355	1.62906	0.704044	1.62906	Greater than 0
30556	8157105	NM_021224 // ZNF462 // zinc finger protein 462 // 9q31.2 // 58499 /// ENST000002	ZNF462	NM_021224	0.00415578	3.69306	8.27627	7.55722	1.6461	0.71905	1.6461	Greater than 0
9047	7945204	NM_021978 // ST14 // suppression of tumorigenicity 14 (colon carcinoma) // 11q24	ST14	NM_021978	0.00870174	3.25127	9.46516	8.73769	1.65573	0.727467	1.65573	Greater than 0
3599	7896113	---		---	0.00768359	3.32491	5.42941	4.69487	1.66387	0.73454	1.66387	Greater than 0
10374	7957608	NR_030171 // MIR492 // microRNA 492 // 12q22 // 574449 /// NM_002276 // KRT19 //	MIR492	NR_030171	0.00918949	3.21908	6.84045	6.10001	1.67068	0.740435	1.67068	Greater than 0
6230	7917322	NM_032184 // SYDE2 // synapse defective 1, Rho GTPase, homolog 2 (C. elegans) //	SYDE2	NM_032184	0.00286018	3.92133	6.24024	5.49271	1.67892	0.747537	1.67892	Greater than 0
13260	7986359	NM_000875 // IGF1R // insulin-like growth factor 1 receptor // 15q26.3 // 3480 /	IGF1R	NM_000875	0.00860777	3.25769	8.16495	7.41365	1.68332	0.751307	1.68332	Greater than 0
12481	7979179	NM_014584 // ERO1L // ERO1-like (S. cerevisiae) // 14q22.1 // 30001 /// ENST0000	ERO1L	NM_014584	0.00283252	3.92732	9.44434	8.68872	1.68835	0.755616	1.68835	Greater than 0
29874	8150881	NM_002655 // PLAG1 // pleiomorphic adenoma gene 1 // 8q12 // 5324 /// NM_0011146	PLAG1	NM_002655	0.000702095	4.82013	5.94182	5.18577	1.68886	0.75605	1.68886	Greater than 0
484	7892976	---		---	0.000804089	4.73007	3.99321	3.23401	1.69254	0.759193	1.69254	Greater than 0
5522	7910030	NM_001145154 // DNAH14 // dynein, axonemal, heavy chain 14 // 1q42.12 // 127602	DNAH14	NM_001145154	0.00772225	3.32193	6.34949	5.57739	1.70776	0.772102	1.70776	Greater than 0
22923	8084589	NM_004721 // MAP3K13 // mitogen-activated protein kinase kinase kinase 13 // 3q2	MAP3K13	NM_004721	0.00212869	4.10465	6.72315	5.93736	1.72403	0.785788	1.72403	Greater than 0
19486	8049487	NM_024101 // MLPH // melanophilin // 2q37.3 // 79083 /// NM_001042467 // MLPH //	MLPH	NM_024101	0.00642214	3.43152	6.95719	6.17059	1.725	0.7866	1.725	Greater than 0
2553	7895060	---		---	0.00878304	3.24578	6.39407	5.60583	1.72697	0.788246	1.72697	Greater than 0
25115	8105899	NM_001038603 // MARVELD2 // MARVEL domain containing 2 // 5q13.2 // 153562 /// E	MARVELD2	NM_001038603	0.00571378	3.50133	7.49165	6.69075	1.74219	0.8009	1.74219	Greater than 0
32810	8177498	NM_001038603 // MARVELD2 // MARVEL domain containing 2 // 5q13.2 // 153562 /// E	MARVELD2	NM_001038603	0.00571378	3.50133	7.49165	6.69075	1.74219	0.8009	1.74219	Greater than 0
15358	8008321	NM_025149 // ACSF2 // acyl-CoA synthetase family member 2 // 17q21.33 // 80221 /	ACSF2	NM_025149	0.00517493	3.56073	7.66672	6.84765	1.76427	0.81907	1.76427	Greater than 0
22847	8083749	NM_139245 // PPM1L // protein phosphatase, Mg2+/Mn2+ dependent, 1L // 3q25.33-q2	PPM1L	NM_139245	0.000709847	4.81281	7.01227	6.18726	1.77155	0.825013	1.77155	Greater than 0
26577	8119898	NM_001025366 // VEGFA // vascular endothelial growth factor A // 6p12 // 7422 //	VEGFA	NM_001025366	0.00306124	3.87954	9.5952	8.75037	1.79605	0.844827	1.79605	Greater than 0
10989	7964460	NM_004083 // DDIT3 // DNA-damage-inducible transcript 3 // 12q13.1-q13.2 // 1649	DDIT3	NM_004083	0.000877626	4.67238	8.41023	7.56155	1.80086	0.848684	1.80086	Greater than 0
7926	7934278	NM_000917 // P4HA1 // prolyl 4-hydroxylase, alpha polypeptide I // 10q21.3-q23.1	P4HA1	NM_000917	0.00902659	3.22963	10.4049	9.55601	1.80108	0.84886	1.80108	Greater than 0
9202	7946365	NM_030906 // STK33 // serine/threonine kinase 33 // 11p15.3 // 65975 /// ENST000	STK33	NM_030906	0.00945292	3.20241	6.67965	5.81779	1.81738	0.861861	1.81738	Greater than 0
1002	7893496	---		---	0.00848154	3.26642	5.22521	4.35305	1.8304	0.872161	1.8304	Greater than 0
14084	7995362	NM_133443 // GPT2 // glutamic pyruvate transaminase (alanine aminotransferase) 2	GPT2	NM_133443	0.00189905	4.17623	8.31617	7.44109	1.8341	0.875074	1.8341	Greater than 0
18799	8042942	NM_000189 // HK2 // hexokinase 2 // 2p13 // 3099 /// ENST00000290573 // HK2 // h	HK2	NM_000189	0.00510933	3.5684	9.29558	8.40127	1.85873	0.894316	1.85873	Greater than 0
10789	7962183	NM_001005353 // AK3L1 // adenylate kinase 3-like 1 // 1p31.3 // 205 /// NM_01341	AK3L1	NM_001005353	0.00609858	3.46236	9.25308	8.35359	1.8654	0.899489	1.8654	Greater than 0
24245	8097841	NM_015271 // TRIM2 // tripartite motif-containing 2 // 4q31.3 // 23321 /// NM_00	TRIM2	NM_015271	0.00156219	4.29969	7.99358	7.02897	1.95153	0.964608	1.95153	Greater than 0
24096	8096511	NM_001203 // BMPR1B // bone morphogenetic protein receptor, type IB // 4q22-q24	BMPR1B	NM_001203	0.00658302	3.41677	6.70593	5.72579	1.97265	0.980137	1.97265	Greater than 0
6057	7915472	NM_006516 // SLC2A1 // solute carrier family 2 (facilitated glucose transporter)	SLC2A1	NM_006516	0.00257037	3.98733	10.7314	9.73098	2.00055	1.0004	2.00055	Greater than 0
24424	8099476	NM_006017 // PROM1 // prominin 1 // 4p15.32 // 8842 /// NM_001145847 // PROM1 //	PROM1	NM_006017	0.00899652	3.2316	6.62385	5.54869	2.10696	1.07516	2.10696	Greater than 0
2432	7894939	---		---	0.00355299	3.78835	4.70271	3.62128	2.11614	1.08143	2.11614	Greater than 0
8170	7937079	NM_004052 // BNIP3 // BCL2/adenovirus E1B 19kDa interacting protein 3 // 10q26.3	BNIP3	NM_004052	0.000803739	4.73036	9.64918	8.5663	2.11827	1.08288	2.11827	Greater than 0
20753	8063000	NM_006103 // WFDC2 // WAP four-disulfide core domain 2 // 20q12-q13.2 // 10406 /	WFDC2	NM_006103	0.0071707	3.3659	9.69361	8.60403	2.12812	1.08958	2.12812	Greater than 0
22782	8083146	NM_001172312 // PLS1 // plastin 1 // 3q23 // 5357 /// NM_001145319 // PLS1 // pl	PLS1	NM_001172312	0.00526939	3.54987	8.18962	7.06936	2.17386	1.12026	2.17386	Greater than 0
5523	7910047	NM_001373 // DNAH14 // dynein, axonemal, heavy chain 14 // 1q42.12 // 127602 ///	DNAH14	NM_001373	0.00395472	3.72315	6.51181	5.35929	2.22302	1.15252	2.22302	Greater than 0
23876	8094441	NM_006424 // SLC34A2 // solute carrier family 34 (sodium phosphate), member 2 //	SLC34A2	NM_006424	0.00932428	3.21049	10.7075	9.52348	2.27207	1.18401	2.27207	Greater than 0
29886	8150978	NM_004056 // CA8 // carbonic anhydrase VIII // 8q11-q12 // 767 /// ENST000003179	CA8	NM_004056	0.00718527	3.3647	6.50446	5.31781	2.27624	1.18666	2.27624	Greater than 0
14210	7996819	NM_001793 // CDH3 // cadherin 3, type 1, P-cadherin (placental) // 16q22.1 // 10	CDH3	NM_001793	0.00982303	3.17979	8.98151	7.73058	2.37994	1.25092	2.37994	Greater than 0
11382	7968678	NM_207361 // FREM2 // FRAS1 related extracellular matrix protein 2 // 13q13.3 //	FREM2	NM_207361	0.00123371	4.45075	5.64043	4.38605	2.38564	1.25438	2.38564	Greater than 0
25700	8111932	NM_148672 // CCL28 // chemokine (C-C motif) ligand 28 // 5p12 // 56477 /// ENST0	CCL28	NM_148672	0.00603349	3.46877	7.74459	6.48749	2.39014	1.25709	2.39014	Greater than 0
4710	7901720	NM_006252 // PRKAA2 // protein kinase, AMP-activated, alpha 2 catalytic subunit	PRKAA2	NM_006252	0.00348482	3.80017	7.45326	6.17931	2.41823	1.27395	2.41823	Greater than 0
30421	8155802	NM_004293 // GDA // guanine deaminase // 9q21.13 // 9615 /// ENST00000358399 //	GDA	NM_004293	0.00633849	3.43933	6.33409	5.05319	2.4299	1.2809	2.4299	Greater than 0
21120	8066493	NM_003064 // SLPI // secretory leukocyte peptidase inhibitor // 20q12 // 6590 //	SLPI	NM_003064	0.00602866	3.46925	12.4846	11.0435	2.71525	1.44108	2.71525	Greater than 0
16568	8021081	NM_001128588 // SLC14A1 // solute carrier family 14 (urea transporter), member 1	SLC14A1	NM_001128588	0.00761476	3.33024	6.21025	4.62699	2.99646	1.58326	2.99646	Greater than 0
28499	8138566	NM_006547 // IGF2BP3 // insulin-like growth factor 2 mRNA binding protein 3 // 7	IGF2BP3	NM_006547	0.00573623	3.49898	7.10272	5.51731	3.00093	1.58541	3.00093	Greater than 0
5162	7906079	NM_020387 // RAB25 // RAB25, member RAS oncogene family // 1q22 // 57111 /// ENS	RAB25	NM_020387	0.00558736	3.51473	9.40992	7.64449	3.39976	1.76543	3.39976	Greater than 0
