# Supplementary material for: Gene expression analysis of matched ovarian primary tumors and peritoneal metastasis
Source: J Transl Med. 2012 Jun 11;10:121. doi: 10.1186/1479-5876-10-121 (PMC3477065; doi:10.1186/1479-5876-10-121)
Supplement: Additional file 2 — Table 2. Gene expression differences between primary and metastatic lesions in the early group (2 fold change and paired T-test p-value of less than 0.01). [file 1479-5876-10-121-S2.xlsx]

## Sheet: Sheet1
Column	Probeset ID	gene_assignment	Gene Symbol	RefSeq	p-value	t	Mean(Ov)	Mean(Per)	MeanRatio(Ov/Per)	MeanDiff(Ov-Per)	FoldChange(Ov/Per)	FoldChange(Ov/Per) (Description)
222436	8140843	NM_024636 // STEAP4 /// ENST00000380079 // STEAP4 /// AF423422 // STEAP4 /// ENS	STEAP4	NM_024636	0.00940232	-5.97047	5.54157	9.8281	0.0512419	-4.28653	-19.5153	Less than 0
232847	8152622	NM_005328 // HAS2 /// ENST00000303924 // HAS2 /// U54804 // HAS2 /// ENST0000044	HAS2	NM_005328	0.00391058	-8.11576	5.48881	9.13215	0.0800286	-3.64334	-12.4955	Less than 0
222439	8140846	NM_024636 // STEAP4 /// ENST00000380079 // STEAP4 /// AF423422 // STEAP4 /// ENS	STEAP4	NM_024636	0.0076364	-6.42671	5.59677	9.23932	0.0800722	-3.64255	-12.4887	Less than 0
55947	7954849	NM_198578 // LRRK2 /// ENST00000298910 // LRRK2 /// AY792511 // LRRK2 /// ENST00	LRRK2	NM_198578	0.00660953	-6.76144	4.08244	7.60261	0.0871608	-3.52018	-11.4731	Less than 0
222441	8140848	NM_024636 // STEAP4 /// ENST00000380079 // STEAP4 /// AF423422 // STEAP4 /// ENS	STEAP4	NM_024636	0.00782108	-6.37278	5.15144	8.65938	0.0879033	-3.50794	-11.3761	Less than 0
222435	8140842	NM_024636 // STEAP4 /// ENST00000380079 // STEAP4 /// ENST00000301959 // STEAP4	STEAP4	NM_024636	0.00340126	-8.51583	5.07175	8.55182	0.0896182	-3.48006	-11.1585	Less than 0
68129	7968357	NM_032849 // C13orf33 /// ENST00000380482 // C13orf33 /// BC040165 // C13orf33	C13orf33	NM_032849	0.00708436	-6.59873	6.34267	9.80045	0.0910137	-3.45777	-10.9874	Less than 0
112545	8017965	NM_080284 // ABCA6 /// ENST00000284425 // ABCA6 /// AY028898 // ABCA6 /// ENST00	ABCA6	NM_080284	0.00598938	-6.99872	4.03545	7.48499	0.0915348	-3.44954	-10.9248	Less than 0
232848	8152623	NM_005328 // HAS2 /// ENST00000303924 // HAS2 /// U54804 // HAS2 /// ENST0000044	HAS2	NM_005328	0.00223353	-9.83673	4.87319	8.28186	0.0941645	-3.40867	-10.6197	Less than 0
240250	8160883	NM_006274 // CCL19 /// ENST00000311925 // CCL19 /// BC027968 // CCL19	CCL19	NM_006274	0.00899625	-6.06483	4.88188	8.28002	0.0948547	-3.39814	-10.5424	Less than 0
13489	7907274	NM_001460 // FMO2 /// ENST00000441535 // FMO2 /// ENST00000209929 // FMO2 /// BC	FMO2	NM_001460	0.00616276	-6.92923	3.6116	6.98478	0.0965093	-3.37319	-10.3617	Less than 0
79948	7981649	---		---	0.00711627	-6.58831	5.98581	9.34865	0.0972045	-3.36283	-10.2876	Less than 0
148218	8057788	NM_003151 // STAT4 /// ENST00000358470 // STAT4 /// ENST00000392320 // STAT4 ///	STAT4	NM_003151	0.00744584	-6.48419	5.04112	8.38093	0.0987682	-3.33981	-10.1247	Less than 0
222437	8140844	NM_024636 // STEAP4 /// ENST00000380079 // STEAP4 /// AF423422 // STEAP4 /// ENS	STEAP4	NM_024636	0.00758528	-6.44195	5.80776	9.10727	0.101566	-3.29952	-9.84585	Less than 0
194539	8109510	NM_005546 // ITK /// ENST00000422843 // ITK /// AB209622 // ITK /// ENST00000231	ITK	NM_005546	0.00878407	-6.11639	4.73588	8.01999	0.102656	-3.28411	-9.7413	Less than 0
232844	8152619	NM_005328 // HAS2 /// ENST00000303924 // HAS2 /// U54804 // HAS2	HAS2	NM_005328	0.00289083	-9.00532	6.40298	9.64703	0.105547	-3.24405	-9.47449	Less than 0
197829	8113221	NM_012081 // ELL2 /// ENST00000237853 // ELL2 /// ENST00000431061 // ELL2	ELL2	NM_012081	0.00544947	-7.23332	5.46987	8.71004	0.105831	-3.24017	-9.44903	Less than 0
31467	7927413	NM_020945 // WDFY4 /// ENST00000325239 // WDFY4 /// BC034937 // WDFY4 /// ENST00	WDFY4	NM_020945	0.00744831	-6.48343	4.56645	7.79956	0.106349	-3.23311	-9.40296	Less than 0
190387	8104904	NM_002185 // IL7R /// ENST00000303115 // IL7R /// FJ529208 // IL7R /// BC067537	IL7R	NM_002185	0.00825804	-6.25158	5.24641	8.40315	0.112131	-3.15675	-8.91816	Less than 0
79997	7981698	AK130585 // IGHG1	IGHG1	AK130585	0.00738442	-6.50313	7.76235	10.9064	0.11312	-3.14407	-8.84017	Less than 0
200692	8116420	NM_005110 // GFPT2 /// ENST00000253778 // GFPT2 /// AB016789 // GFPT2	GFPT2	NM_005110	0.00280645	-9.0973	5.01354	8.15191	0.113569	-3.13836	-8.80524	Less than 0
194547	8109518	NM_005546 // ITK /// ENST00000422843 // ITK /// AB209622 // ITK /// ENST00000231	ITK	NM_005546	0.00515888	-7.37267	4.16591	7.28416	0.115162	-3.11826	-8.68339	Less than 0
148209	8057779	NM_003151 // STAT4 /// ENST00000358470 // STAT4 /// ENST00000392320 // STAT4 ///	STAT4	NM_003151	0.00972073	-5.90015	4.30452	7.39691	0.117246	-3.09239	-8.52907	Less than 0
232131	8151820	NM_005261 // GEM /// NM_181702 // GEM /// ENST00000297596 // GEM /// ENST0000039	GEM	NM_005261	0.00725359	-6.54417	6.22508	9.28153	0.120203	-3.05646	-8.31927	Less than 0
55930	7954832	NM_198578 // LRRK2 /// ENST00000298910 // LRRK2 /// AY792511 // LRRK2 /// ENST00	LRRK2	NM_198578	0.00317555	-8.71941	4.37367	7.42865	0.120327	-3.05497	-8.31072	Less than 0
200691	8116419	NM_005110 // GFPT2 /// ENST00000253778 // GFPT2 /// AB016789 // GFPT2	GFPT2	NM_005110	0.00312014	-8.77233	5.29898	8.30885	0.124148	-3.00987	-8.05492	Less than 0
222440	8140847	NM_024636 // STEAP4 /// ENST00000380079 // STEAP4 /// AF423422 // STEAP4 /// ENS	STEAP4	NM_024636	0.00941347	-5.96796	6.28795	9.2936	0.124512	-3.00565	-8.03138	Less than 0
232849	8152624	NM_005328 // HAS2 /// ENST00000303924 // HAS2 /// U54804 // HAS2 /// ENST0000044	HAS2	NM_005328	0.00442417	-7.77662	6.83723	9.83994	0.124766	-3.0027	-8.01499	Less than 0
200707	8116435	NM_005110 // GFPT2 /// ENST00000253778 // GFPT2 /// AB016789 // GFPT2	GFPT2	NM_005110	0.00591849	-7.02791	6.59697	9.59664	0.125029	-2.99967	-7.99815	Less than 0
61609	7961121	NM_197947 // CLEC7A /// NM_022570 // CLEC7A /// NM_197948 // CLEC7A /// NM_19794	CLEC7A	NM_197947	0.00593459	-7.02124	4.59583	7.5667	0.12755	-2.97086	-7.84006	Less than 0
232846	8152621	NM_005328 // HAS2 /// ENST00000303924 // HAS2 /// U54804 // HAS2 /// ENST0000044	HAS2	NM_005328	0.000162232	-23.8156	5.06295	8.02565	0.128273	-2.96271	-7.79584	Less than 0
68130	7968358	NM_032849 // C13orf33 /// ENST00000380482 // C13orf33 /// BC040165 // C13orf33 /	C13orf33	NM_032849	0.00615219	-6.93339	5.87197	8.82481	0.129154	-2.95284	-7.74271	Less than 0
196982	8112236	AF012074 // PDE4D /// U79571 // PDE4D	PDE4D	AF012074	0.00235254	-9.66378	4.95046	7.89991	0.129458	-2.94944	-7.72452	Less than 0
79993	7981694	BC078670 // IGHG1	IGHG1	BC078670	0.00738209	-6.50385	5.84146	8.78947	0.129587	-2.94801	-7.71683	Less than 0
157410	8068032	NM_021219 // JAM2 /// ENST00000400535 // JAM2 /// AF255910 // JAM2 /// AY016009	JAM2	NM_021219	0.00923793	-6.00802	6.20797	9.13082	0.131867	-2.92285	-7.58341	Less than 0
55159	7953963	NM_002262 // KLRD1 /// NM_007334 // KLRD1 /// NM_001114396 // KLRD1 /// ENST0000	KLRD1	NM_002262	0.00494524	-7.4819	4.47375	7.39368	0.132134	-2.91993	-7.56807	Less than 0
187803	8101968	NM_016242 // EMCN /// NM_001159694 // EMCN /// ENST00000296420 // EMCN /// AF205	EMCN	NM_016242	0.0013868	-11.5691	6.49657	9.39596	0.134028	-2.8994	-7.46115	Less than 0
213097	8130305	NM_182961 // SYNE1 /// NM_033071 // SYNE1 /// ENST00000356820 // SYNE1 /// ENST0	SYNE1	NM_182961	0.00804935	-6.30838	4.20712	7.09653	0.134959	-2.88941	-7.40967	Less than 0
55955	7954857	NM_198578 // LRRK2 /// ENST00000298910 // LRRK2 /// AY792511 // LRRK2 /// ENST00	LRRK2	NM_198578	0.00305544	-8.83571	5.40944	8.29607	0.135219	-2.88663	-7.39539	Less than 0
80006	7981707	BC073771 // IGHA1 /// BX640620 // IGHM	IGHA1	BC073771	0.00999235	-5.8425	4.38148	7.25045	0.136885	-2.86897	-7.30543	Less than 0
51792	7950180	NM_002599 // PDE2A /// NM_001143839 // PDE2A /// NR_026572 // PDE2A /// NM_00114	PDE2A	NM_002599	0.00507709	-7.41377	3.93392	6.78448	0.138643	-2.85056	-7.21278	Less than 0
64152	7963950	NM_002429 // MMP19 /// ENST00000322569 // MMP19 /// U38431 // MMP19 /// ENST0000	MMP19	NM_002429	0.00413639	-7.95981	6.60176	9.44546	0.139302	-2.84371	-7.17863	Less than 0
232130	8151819	NM_005261 // GEM /// NM_181702 // GEM /// ENST00000297596 // GEM /// ENST0000039	GEM	NM_005261	0.00499875	-7.45396	6.50267	9.33778	0.140135	-2.83511	-7.13599	Less than 0
232845	8152620	NM_005328 // HAS2 /// ENST00000303924 // HAS2 /// U54804 // HAS2 /// ENST0000044	HAS2	NM_005328	0.000177036	-23.1294	5.07064	7.90092	0.140605	-2.83028	-7.1121	Less than 0
242307	8163222	NM_153366 // SVEP1 /// AY243503 // SVEP1 /// ENST00000374463 // SVEP1 /// ENST00	SVEP1	NM_153366	0.00599761	-6.99536	3.13518	5.96123	0.141018	-2.82605	-7.09131	Less than 0
200708	8116436	NM_005110 // GFPT2 /// ENST00000253778 // GFPT2 /// AB016789 // GFPT2	GFPT2	NM_005110	0.0093326	-5.98629	6.24354	9.06765	0.141208	-2.82411	-7.08176	Less than 0
214444	8131807	NM_000600 // IL6 /// ENST00000404625 // IL6 /// ENST00000258743 // IL6 /// M1840	IL6	NM_000600	0.00432618	-7.83718	6.0938	8.91291	0.141697	-2.81912	-7.0573	Less than 0
159364	8070208	NM_001754 // RUNX1 /// ENST00000300305 // RUNX1 /// ENST00000437180 // RUNX1 ///	RUNX1	NM_001754	0.0026149	-9.3204	3.48846	6.29961	0.142482	-2.81115	-7.01844	Less than 0
213101	8130309	NM_182961 // SYNE1 /// NM_033071 // SYNE1 /// ENST00000356820 // SYNE1 /// ENST0	SYNE1	NM_182961	0.00134262	-11.6969	3.90528	6.71217	0.142903	-2.80689	-6.99774	Less than 0
79995	7981696	BC089417 // IGHG1 /// BC078670 // IGHG1	IGHG1	BC089417	0.00388762	-8.13228	6.68667	9.46727	0.145531	-2.7806	-6.87137	Less than 0
225940	8144798	NM_003046 // SLC7A2 /// NM_001008539 // SLC7A2 /// NM_001164771 // SLC7A2 /// EN	SLC7A2	NM_003046	0.00351868	-8.41686	4.6866	7.45949	0.146312	-2.77288	-6.83471	Less than 0
157412	8068034	NM_021219 // JAM2 /// ENST00000400535 // JAM2 /// AF255910 // JAM2 /// AY016009	JAM2	NM_021219	0.00727559	-6.5372	5.25284	8.02376	0.146511	-2.77092	-6.82543	Less than 0
84196	7986454	NM_000693 // ALDH1A3 /// ENST00000329841 // ALDH1A3 /// BC069274 // ALDH1A3	ALDH1A3	NM_000693	0.00836014	-6.22447	5.46389	8.23374	0.146619	-2.76985	-6.82037	Less than 0
232843	8152618	NM_005328 // HAS2 /// ENST00000303924 // HAS2 /// U54804 // HAS2	HAS2	NM_005328	0.00150329	-11.2566	6.44152	9.21063	0.146695	-2.76911	-6.81688	Less than 0
190385	8104902	NM_002185 // IL7R /// ENST00000303115 // IL7R /// FJ529208 // IL7R /// BC067537	IL7R	NM_002185	0.00567948	-7.12979	4.15783	6.91733	0.147675	-2.75951	-6.77164	Less than 0
55924	7954826	NM_198578 // LRRK2 /// ENST00000298910 // LRRK2 /// AY792511 // LRRK2 /// ENST00	LRRK2	NM_198578	0.00450821	-7.72607	4.65039	7.39598	0.149106	-2.74559	-6.70663	Less than 0
213094	8130302	NM_182961 // SYNE1 /// NM_033071 // SYNE1 /// ENST00000356820 // SYNE1 /// ENST0	SYNE1	NM_182961	0.00206969	-10.0959	4.49954	7.24032	0.149604	-2.74078	-6.68433	Less than 0
107778	8012621	NM_201432 // GAS7 /// NM_201433 // GAS7 /// NM_001130831 // GAS7 /// ENST0000039	GAS7	NM_201432	0.00629144	-6.8793	3.12134	5.86004	0.14982	-2.7387	-6.67469	Less than 0
81654	7983631	NM_002009 // FGF7 /// M60828 // FGF7	FGF7	NM_002009	0.00471008	-7.60957	4.92002	7.64938	0.150793	-2.72936	-6.63161	Less than 0
55959	7954861	NM_198578 // LRRK2 /// ENST00000298910 // LRRK2 /// AY792511 // LRRK2 /// ENST00	LRRK2	NM_198578	0.00592272	-7.02615	5.24525	7.97351	0.150908	-2.72825	-6.62654	Less than 0
178502	8091504	NM_013308 // GPR171 /// ENST00000309180 // GPR171 /// BC036815 // GPR171	GPR171	NM_013308	0.00636712	-6.85055	5.40628	8.12172	0.152255	-2.71544	-6.56793	Less than 0
234731	8154710	NM_000459 // TEK /// ENST00000406359 // TEK /// BC035514 // TEK /// ENST00000380	TEK	NM_000459	0.002471	-9.50277	4.30053	7.00409	0.153514	-2.70355	-6.51405	Less than 0
55941	7954843	NM_198578 // LRRK2 /// ENST00000298910 // LRRK2 /// AY792511 // LRRK2 /// ENST00	LRRK2	NM_198578	0.00781582	-6.37429	6.81493	9.51775	0.153592	-2.70282	-6.51073	Less than 0
184470	8098223	NM_012464 // TLL1 /// ENST00000061240 // TLL1 /// U91963 // TLL1	TLL1	NM_012464	0.00525582	-7.32506	4.75668	7.44586	0.155052	-2.68918	-6.44946	Less than 0
187804	8101969	NM_016242 // EMCN /// NM_001159694 // EMCN /// ENST00000296420 // EMCN /// AF205	EMCN	NM_016242	0.0086694	-6.14494	4.57581	7.26321	0.155242	-2.68741	-6.44154	Less than 0
68131	7968359	NM_032849 // C13orf33 /// ENST00000380482 // C13orf33 /// BC040165 // C13orf33	C13orf33	NM_032849	0.00403941	-8.02537	5.56306	8.2491	0.15539	-2.68603	-6.43542	Less than 0
196967	8112221	NM_001104631 // PDE4D /// NM_006203 // PDE4D /// NM_001165899 // PDE4D /// AF012	PDE4D	NM_001104631	0.00588114	-7.04346	4.82051	7.4977	0.156345	-2.6772	-6.39613	Less than 0
160594	8071604	NR_027293 // LOC96610	LOC96610	NR_027293	0.0084104	-6.21128	7.62951	10.3063	0.15639	-2.67678	-6.39427	Less than 0
234730	8154709	NM_000459 // TEK /// ENST00000406359 // TEK /// BC035514 // TEK /// ENST00000380	TEK	NM_000459	0.0062831	-6.88249	4.24545	6.92067	0.156559	-2.67522	-6.38737	Less than 0
62128	7961718	NM_005691 // ABCC9 /// NM_020298 // ABCC9 /// NM_020297 // ABCC9 /// ENST0000026	ABCC9	NM_005691	0.00953371	-5.94108	4.89698	7.55604	0.158323	-2.65906	-6.31621	Less than 0
205011	8121284	NM_001624 // AIM1 /// ENST00000369066 // AIM1	AIM1	NM_001624	0.00955002	-5.93747	4.35562	7.01036	0.158798	-2.65474	-6.29731	Less than 0
200703	8116431	NM_005110 // GFPT2 /// ENST00000253778 // GFPT2 /// AB016789 // GFPT2	GFPT2	NM_005110	0.00337248	-8.54078	5.79453	8.43687	0.160169	-2.64233	-6.24341	Less than 0
194546	8109517	NM_005546 // ITK /// ENST00000422843 // ITK /// AB209622 // ITK /// ENST00000231	ITK	NM_005546	0.00436291	-7.81427	4.69598	7.32281	0.1619	-2.62683	-6.17667	Less than 0
27158	7922605	NM_004673 // ANGPTL1 /// ENST00000234816 // ANGPTL1 /// ENST00000367629 // ANGPT	ANGPTL1	NM_004673	0.00733498	-6.51853	5.00363	7.61485	0.16366	-2.61123	-6.11023	Less than 0
55942	7954844	NM_198578 // LRRK2 /// ENST00000298910 // LRRK2 /// AY792511 // LRRK2 /// ENST00	LRRK2	NM_198578	0.000843837	-13.687	4.93877	7.54215	0.164552	-2.60338	-6.07709	Less than 0
189400	8103775	NM_000860 // HPGD /// NM_001145816 // HPGD /// NR_027332 // HPGD /// ENST0000029	HPGD	NM_000860	0.00530924	-7.29931	6.5115	9.10986	0.165125	-2.59837	-6.056	Less than 0
52324	7950773	NM_001142699 // DLG2 /// NM_001364 // DLG2 /// NM_001142700 // DLG2 /// NM_00114	DLG2	NM_001142699	0.00900368	-6.06306	4.50649	7.09436	0.166331	-2.58787	-6.01211	Less than 0
154478	8064721	NM_023068 // SIGLEC1 /// ENST00000344754 // SIGLEC1 /// AF230073 // SIGLEC1 ///	SIGLEC1	NM_023068	0.00658053	-6.77187	4.95446	7.53345	0.167358	-2.57899	-5.9752	Less than 0
60503	7959895	NM_198827 // GPR133 /// ENST00000261654 // GPR133 /// AY532280 // GPR133	GPR133	NM_198827	0.000942492	-13.1853	3.78815	6.36457	0.167656	-2.57642	-5.9646	Less than 0
154542	8064792	NM_014737 // RASSF2 /// NM_170774 // RASSF2 /// ENST00000379400 // RASSF2 /// EN	RASSF2	NM_014737	0.00655017	-6.78286	4.11991	6.68438	0.169051	-2.56447	-5.91536	Less than 0
169562	8081593	NM_001134438 // PHLDB2 /// NM_001134439 // PHLDB2 /// NM_001134437 // PHLDB2 ///	PHLDB2	NM_001134438	0.00404816	-8.01937	5.0841	7.64081	0.169963	-2.55671	-5.88363	Less than 0
187630	8101771	NM_000345 // SNCA /// NM_001146054 // SNCA /// NM_001146055 // SNCA /// NM_00730	SNCA	NM_000345	0.00966306	-5.91266	5.99075	8.53837	0.171037	-2.54762	-5.8467	Less than 0
64158	7963956	NM_002429 // MMP19 /// ENST00000322569 // MMP19 /// U38431 // MMP19 /// ENST0000	MMP19	NM_002429	0.00173671	-10.7176	5.55045	8.09382	0.171542	-2.54337	-5.82949	Less than 0
184478	8098231	NM_012464 // TLL1 /// ENST00000061240 // TLL1 /// U91963 // TLL1	TLL1	NM_012464	0.00178729	-10.6134	3.97284	6.51328	0.17189	-2.54044	-5.81767	Less than 0
157468	8068097	NM_020152 // C21orf7 /// ENST00000341618 // C21orf7 /// ENST00000399947 // C21or	C21orf7	NM_020152	0.00141547	-11.489	4.20649	6.74018	0.172697	-2.53369	-5.7905	Less than 0
197745	8113133	NM_024717 // MCTP1 /// NM_001002796 // MCTP1 /// ENST00000312216 // MCTP1 /// EN	MCTP1	NM_024717	0.0021139	-10.0233	6.51823	9.05064	0.17285	-2.5324	-5.78535	Less than 0
80019	7981734	AK098516 // IGHG1 /// BC073765 // IGHA2 /// ENST00000390616 // LOC100289944	IGHG1	AK098516	0.000982249	-13.0025	7.31138	9.84176	0.173093	-2.53038	-5.77724	Less than 0
187797	8101962	NM_016242 // EMCN /// NM_001159694 // EMCN /// ENST00000296420 // EMCN /// AF205	EMCN	NM_016242	0.0011212	-12.4334	5.47677	8	0.173954	-2.52323	-5.74866	Less than 0
26817	7922212	NM_003005 // SELP /// ENST00000367790 // SELP /// ENST00000263686 // SELP /// BC	SELP	NM_003005	0.00231678	-9.71451	4.27661	6.79664	0.174339	-2.52003	-5.73594	Less than 0
55150	7953954	NM_002262 // KLRD1 /// NM_007334 // KLRD1 /// NM_001114396 // KLRD1 /// ENST0000	KLRD1	NM_002262	0.00289554	-9.00029	4.94066	7.45976	0.174453	-2.51909	-5.73221	Less than 0
205012	8121285	NM_001624 // AIM1 /// ENST00000369066 // AIM1 /// AK300443 // AIM1 /// ENST00000	AIM1	NM_001624	0.00625668	-6.89265	5.72875	8.24664	0.174598	-2.51789	-5.72743	Less than 0
197766	8113154	NM_001002796 // MCTP1 /// ENST00000429576 // MCTP1 /// ENST00000415885 // MCTP1	MCTP1	NM_001002796	0.00209687	-10.0511	5.24602	7.76277	0.174736	-2.51675	-5.72291	Less than 0
234715	8154694	NM_000459 // TEK /// ENST00000406359 // TEK /// BC035514 // TEK /// ENST00000380	TEK	NM_000459	0.000643708	-14.9954	4.17873	6.68777	0.175672	-2.50904	-5.69242	Less than 0
232128	8151817	NM_005261 // GEM /// NM_181702 // GEM /// ENST00000297596 // GEM /// ENST0000039	GEM	NM_005261	0.00145729	-11.3761	4.88285	7.37863	0.177295	-2.49578	-5.64033	Less than 0
213078	8130286	NM_182961 // SYNE1 /// NM_033071 // SYNE1 /// ENST00000356820 // SYNE1 /// ENST0	SYNE1	NM_182961	0.00963773	-5.91819	4.42403	6.91854	0.177451	-2.49451	-5.63536	Less than 0
34247	7930522	NM_016234 // ACSL5 /// NM_203379 // ACSL5 /// NM_203380 // ACSL5 /// ENST0000035	ACSL5	NM_016234	0.00163939	-10.9299	5.00554	7.49929	0.177544	-2.49375	-5.63239	Less than 0
80713	7982603	NM_003246 // THBS1 /// ENST00000260356 // THBS1 /// BC136469 // THBS1 /// ENST00	THBS1	NM_003246	0.00910922	-6.03803	8.90679	11.3836	0.17964	-2.47682	-5.56668	Less than 0
200704	8116432	NM_005110 // GFPT2 /// ENST00000253778 // GFPT2 /// AB016789 // GFPT2	GFPT2	NM_005110	0.0063904	-6.84181	5.07907	7.54602	0.180873	-2.46695	-5.52874	Less than 0
167572	8079382	NM_006564 // CXCR6 /// ENST00000438735 // CXCR6 /// ENST00000304552 // CXCR6	CXCR6	NM_006564	0.00791821	-6.34508	5.66313	8.12653	0.181318	-2.46341	-5.51518	Less than 0
225933	8144791	NM_003046 // SLC7A2 /// NM_001008539 // SLC7A2 /// NM_001164771 // SLC7A2 /// EN	SLC7A2	NM_003046	0.00644313	-6.82214	4.82325	7.28059	0.182083	-2.45733	-5.492	Less than 0
234732	8154711	NM_000459 // TEK /// ENST00000406359 // TEK /// BC035514 // TEK /// ENST00000380	TEK	NM_000459	0.00580175	-7.07698	6.98727	9.44094	0.182547	-2.45366	-5.47805	Less than 0
205010	8121283	NM_001624 // AIM1 /// ENST00000369066 // AIM1	AIM1	NM_001624	0.00022342	-21.3951	5.11394	7.56712	0.182609	-2.45317	-5.4762	Less than 0
214727	8132126	NM_198098 // AQP1 /// BC022486 // AQP1 /// U41517 // AQP1 /// M77829 // AQP1 ///	AQP1	NM_198098	0.00885598	-6.09873	4.89738	7.34393	0.183449	-2.44655	-5.45112	Less than 0
194168	8109095	NM_014945 // ABLIM3 /// ENST00000309868 // ABLIM3 /// AK225769 // ABLIM3 /// ENS	ABLIM3	NM_014945	0.00198396	-10.2426	4.57697	7.0207	0.183807	-2.44373	-5.44048	Less than 0
26818	7922213	NM_003005 // SELP /// ENST00000367790 // SELP /// ENST00000263686 // SELP /// BC	SELP	NM_003005	0.00281721	-9.08537	4.30074	6.72916	0.185769	-2.42842	-5.38304	Less than 0
55934	7954836	NM_198578 // LRRK2 /// ENST00000298910 // LRRK2 /// AY792511 // LRRK2 /// ENST00	LRRK2	NM_198578	0.00674913	-6.71204	5.84072	8.26509	0.186291	-2.42437	-5.36794	Less than 0
34153	7930420	NM_004419 // DUSP5 /// ENST00000369583 // DUSP5 /// BC062545 // DUSP5	DUSP5	NM_004419	0.00242062	-9.56997	6.60956	9.02259	0.187762	-2.41302	-5.32589	Less than 0
105577	8010219	NM_152468 // TMC8 /// ENST00000318430 // TMC8 /// BC110296 // TMC8 /// ENST00000	TMC8	NM_152468	0.00890262	-6.08738	3.53129	5.93845	0.188527	-2.40716	-5.30429	Less than 0
84204	7986462	NM_000693 // ALDH1A3 /// ENST00000329841 // ALDH1A3 /// BC069274 // ALDH1A3 ///	ALDH1A3	NM_000693	0.00108351	-12.5781	5.78862	8.19425	0.188726	-2.40563	-5.29868	Less than 0
92046	7995123	NM_001145808 // ITGAM /// NM_000632 // ITGAM /// ENST00000287497 // ITGAM /// J0	ITGAM	NM_001145808	0.00433578	-7.83117	4.08822	6.49165	0.189015	-2.40343	-5.29059	Less than 0
26813	7922208	NM_003005 // SELP /// ENST00000367790 // SELP /// ENST00000263686 // SELP /// BC	SELP	NM_003005	0.00883637	-6.10353	4.29716	6.69459	0.189802	-2.39743	-5.26865	Less than 0
234721	8154700	NM_000459 // TEK /// ENST00000406359 // TEK /// BC035514 // TEK /// ENST00000346	TEK	NM_000459	0.00626855	-6.88808	5.14643	7.5386	0.190496	-2.39217	-5.24945	Less than 0
169576	8081607	NM_001134438 // PHLDB2 /// NM_001134439 // PHLDB2 /// NM_001134437 // PHLDB2 ///	PHLDB2	NM_001134438	0.0014056	-11.5163	3.79215	6.17862	0.19125	-2.38646	-5.22874	Less than 0
70276	7970756	NM_004119 // FLT3 /// ENST00000380987 // FLT3 /// ENST00000241453 // FLT3 /// BC	FLT3	NM_004119	0.00230759	-9.72771	4.38656	6.77066	0.191565	-2.3841	-5.22017	Less than 0
23063	7917913	NM_000110 // DPYD /// ENST00000370192 // DPYD /// U20938 // DPYD /// ENST0000039	DPYD	NM_000110	0.00121728	-12.0919	4.7851	7.16129	0.192617	-2.37619	-5.19165	Less than 0
55913	7954815	NM_198578 // LRRK2 /// ENST00000298910 // LRRK2 /// AY792511 // LRRK2 /// ENST00	LRRK2	NM_198578	0.00111668	-12.4504	4.08158	6.45685	0.19274	-2.37527	-5.18834	Less than 0
149232	8058903	NM_022648 // TNS1 /// ENST00000171887 // TNS1 /// BC140942 // TNS1 /// ENST00000	TNS1	NM_022648	0.00782307	-6.37221	7.03619	9.40674	0.193371	-2.37056	-5.1714	Less than 0
80724	7982614	NM_003246 // THBS1 /// ENST00000260356 // THBS1 /// BC136469 // THBS1	THBS1	NM_003246	0.00133395	-11.7226	8.40761	10.7776	0.193453	-2.36995	-5.16922	Less than 0
207694	8124295	NM_014722 // FAM65B /// NM_015864 // FAM65B /// ENST00000259698 // FAM65B /// EN	FAM65B	NM_014722	0.00243989	-9.54404	5.63789	8.00623	0.193668	-2.36834	-5.16348	Less than 0
80515	7982381	NM_013372 // GREM1 /// ENST00000300177 // GREM1 /// AY232290 // GREM1 /// ENST00	GREM1	NM_013372	0.00693651	-6.64781	6.47502	8.83679	0.194552	-2.36177	-5.14001	Less than 0
112540	8017959	NM_080283 // ABCA9 /// ENST00000340001 // ABCA9 /// AY028899 // ABCA9 /// ENST00	ABCA9	NM_080283	0.00929207	-5.99556	4.51625	6.87702	0.194687	-2.36077	-5.13644	Less than 0
169564	8081595	NM_001134438 // PHLDB2 /// NM_001134439 // PHLDB2 /// NM_001134437 // PHLDB2 ///	PHLDB2	NM_001134438	0.00791121	-6.34706	5.05943	7.41711	0.195104	-2.35769	-5.12548	Less than 0
64161	7963959	NM_002429 // MMP19 /// ENST00000322569 // MMP19 /// U38431 // MMP19 /// ENST0000	MMP19	NM_002429	0.00583726	-7.06191	6.03706	8.38816	0.195997	-2.3511	-5.10212	Less than 0
187794	8101959	NM_016242 // EMCN /// NM_001159694 // EMCN /// ENST00000296420 // EMCN /// AF205	EMCN	NM_016242	0.00817876	-6.27293	5.7615	8.11227	0.19604	-2.35078	-5.10099	Less than 0
197833	8113225	NM_012081 // ELL2 /// ENST00000237853 // ELL2 /// BC028412 // ELL2 /// ENST00000	ELL2	NM_012081	0.00201082	-10.1958	5.67931	8.02523	0.196702	-2.34592	-5.08384	Less than 0
199511	8115111	NM_002609 // PDGFRB /// ENST00000261799 // PDGFRB /// BC032224 // PDGFRB	PDGFRB	NM_002609	0.00959202	-5.92821	4.57155	6.91713	0.196747	-2.34559	-5.08267	Less than 0
213066	8130274	NM_182961 // SYNE1 /// NM_033071 // SYNE1 /// NM_015293 // SYNE1 /// ENST0000035	SYNE1	NM_182961	0.0097341	-5.89726	3.52134	5.86003	0.19769	-2.33869	-5.05843	Less than 0
232129	8151818	NM_005261 // GEM /// NM_181702 // GEM /// ENST00000297596 // GEM /// ENST0000039	GEM	NM_005261	0.00321714	-8.68048	7.43016	9.76416	0.198333	-2.334	-5.04201	Less than 0
166246	8077909	NM_138712 // PPARG /// NM_015869 // PPARG /// NM_138711 // PPARG /// NM_005037 /	PPARG	NM_138712	0.00600398	-6.99277	6.86382	9.19059	0.199329	-2.32678	-5.01683	Less than 0
189399	8103774	NM_000860 // HPGD /// NM_001145816 // HPGD /// NR_027332 // HPGD /// ENST0000029	HPGD	NM_000860	0.00402908	-8.03248	5.1709	7.497	0.199422	-2.3261	-5.01449	Less than 0
250399	8172428	NM_033518 // SLC38A5 /// ENST00000317669 // SLC38A5 /// ENST00000376876 // SLC38	SLC38A5	NM_033518	0.00262763	-9.30491	4.77985	7.09632	0.200758	-2.31647	-4.98111	Less than 0
214443	8131806	NM_000600 // IL6 /// ENST00000404625 // IL6 /// ENST00000258743 // IL6 /// M1840	IL6	NM_000600	0.00266649	-9.25824	6.19248	8.50816	0.200869	-2.31568	-4.97838	Less than 0
213095	8130303	NM_182961 // SYNE1 /// NM_033071 // SYNE1 /// ENST00000356820 // SYNE1 /// ENST0	SYNE1	NM_182961	0.00780395	-6.37771	5.36689	7.68125	0.201051	-2.31437	-4.97387	Less than 0
205014	8121287	NM_001624 // AIM1 /// ENST00000369066 // AIM1 /// AK300443 // AIM1 /// ENST00000	AIM1	NM_001624	0.00197776	-10.2536	5.29986	7.61373	0.20112	-2.31387	-4.97215	Less than 0
176404	8089176	NM_015429 // ABI3BP /// ENST00000284322 // ABI3BP /// BC030221 // ABI3BP /// ENS	ABI3BP	NM_015429	0.000899252	-13.3962	4.6705	6.98354	0.201236	-2.31304	-4.9693	Less than 0
80726	7982616	NM_003246 // THBS1 /// ENST00000260356 // THBS1 /// BC136469 // THBS1	THBS1	NM_003246	0.00854214	-6.17721	9.76567	12.0767	0.201513	-2.31106	-4.96247	Less than 0
96167	7999710	NM_002474 // MYH11 /// NM_001040114 // MYH11 /// NM_022844 // MYH11 /// NM_00104	MYH11	NM_002474	0.000823337	-13.8011	6.5614	8.87008	0.201846	-2.30867	-4.95427	Less than 0
135328	8043445	---		---	0.00911348	-6.03703	5.40638	7.71438	0.201939	-2.30801	-4.95199	Less than 0
16692	7910804	NM_001035 // RYR2 /// ENST00000366574 // RYR2 /// ENST00000355794 // RYR2 /// EN	RYR2	NM_001035	0.00259818	-9.3409	4.38696	6.69397	0.202079	-2.30701	-4.94856	Less than 0
179284	8092396	NM_130446 // KLHL6 /// ENST00000341319 // KLHL6 /// AF441792 // KLHL6 /// ENST00	KLHL6	NM_130446	0.00309197	-8.7997	5.04409	7.34627	0.202756	-2.30218	-4.93203	Less than 0
166240	8077903	NM_138712 // PPARG /// NM_138711 // PPARG /// ENST00000397010 // PPARG /// ENST0	PPARG	NM_138712	0.00804295	-6.31016	4.66859	6.97009	0.202852	-2.3015	-4.92969	Less than 0
96134	7999677	NM_002474 // MYH11 /// NM_001040114 // MYH11 /// NM_022844 // MYH11 /// NM_00104	MYH11	NM_002474	0.00615323	-6.93298	4.64543	6.94687	0.202861	-2.30144	-4.92949	Less than 0
80711	7982601	NM_003246 // THBS1 /// ENST00000260356 // THBS1 /// BC136469 // THBS1 /// ENST00	THBS1	NM_003246	0.00587292	-7.04691	8.6817	10.9804	0.203244	-2.29872	-4.92021	Less than 0
30316	7926132	NM_001025076 // CELF2 /// NM_006561 // CELF2 /// NM_001025077 // CELF2 /// NM_00	CELF2	NM_001025076	0.00470832	-7.61056	5.30591	7.60358	0.203392	-2.29766	-4.9166	Less than 0
181695	8095090	NM_006206 // PDGFRA /// ENST00000257290 // PDGFRA /// M21574 // PDGFRA	PDGFRA	NM_006206	0.00807286	-6.30189	5.29067	7.58716	0.203558	-2.29649	-4.91261	Less than 0
100318	8004333	NM_014716 // ACAP1 /// ENST00000158762 // ACAP1 /// BC018543 // ACAP1	ACAP1	NM_014716	0.00125862	-11.9559	3.62305	5.91933	0.203588	-2.29628	-4.91189	Less than 0
137296	8045689	NM_007115 // TNFAIP6 /// ENST00000243347 // TNFAIP6 /// BC030205 // TNFAIP6	TNFAIP6	NM_007115	0.0055694	-7.17864	4.99111	7.28308	0.204197	-2.29197	-4.89723	Less than 0
80717	7982607	NM_003246 // THBS1 /// ENST00000260356 // THBS1 /// BC136469 // THBS1 /// ENST00	THBS1	NM_003246	0.00984707	-5.87308	8.92097	11.2105	0.204548	-2.28949	-4.88883	Less than 0
137706	8046145	NM_005771 // DHRS9 /// NM_199204 // DHRS9 /// NM_001142270 // DHRS9 /// NM_00114	DHRS9	NM_005771	0.00646238	-6.81501	5.00076	7.28397	0.20544	-2.28321	-4.86759	Less than 0
245377	8166649	NM_203391 // GK /// NM_000167 // GK /// NM_001128127 // GK /// BC042421 // GK	GK	NM_203391	0.00528897	-7.30904	5.5381	7.81591	0.20621	-2.27781	-4.84943	Less than 0
225943	8144801	NM_003046 // SLC7A2 /// NM_001008539 // SLC7A2 /// NM_001164771 // SLC7A2 /// EN	SLC7A2	NM_003046	0.00821464	-6.26323	5.579	7.85564	0.206378	-2.27664	-4.84548	Less than 0
12750	7906441	NM_001122951 // DARC /// NM_002036 // DARC /// ENST00000368121 // DARC /// ENST0	DARC	NM_001122951	0.00558407	-7.17205	5.24899	7.52234	0.206849	-2.27335	-4.83444	Less than 0
225932	8144790	NM_003046 // SLC7A2 /// NM_001008539 // SLC7A2 /// NM_001164771 // SLC7A2 /// EN	SLC7A2	NM_003046	0.00148451	-11.3048	6.14315	8.4143	0.207164	-2.27116	-4.8271	Less than 0
232132	8151821	NM_005261 // GEM /// NM_181702 // GEM /// ENST00000297596 // GEM /// ENST0000039	GEM	NM_005261	0.00963946	-5.91781	5.24574	7.4956	0.210244	-2.24986	-4.75638	Less than 0
64992	7964878	NM_001109754 // PTPRB /// NM_002837 // PTPRB /// ENST00000334414 // PTPRB /// EN	PTPRB	NM_001109754	0.00702729	-6.61751	5.06025	7.29985	0.211746	-2.23959	-4.72264	Less than 0
196975	8112229	NM_001104631 // PDE4D /// NM_006203 // PDE4D /// NM_001165899 // PDE4D /// ENST0	PDE4D	NM_001104631	0.00194636	-10.3096	3.98713	6.22282	0.21232	-2.23569	-4.70987	Less than 0
176398	8089170	NM_015429 // ABI3BP /// ENST00000284322 // ABI3BP /// BC030221 // ABI3BP /// ENS	ABI3BP	NM_015429	0.00891975	-6.08323	5.83657	8.07213	0.21234	-2.23555	-4.70943	Less than 0
126572	8033622	NM_012335 // MYO1F /// ENST00000338257 // MYO1F /// ENST00000446661 // MYO1F ///	MYO1F	NM_012335	0.00795588	-6.33446	5.93773	8.17189	0.212545	-2.23416	-4.7049	Less than 0
234718	8154697	NM_000459 // TEK /// ENST00000406359 // TEK /// BC035514 // TEK /// ENST00000380	TEK	NM_000459	0.00346169	-8.46435	4.64881	6.8738	0.213901	-2.22499	-4.67507	Less than 0
226618	8145528	NM_173174 // PTK2B /// NM_004103 // PTK2B /// NM_173176 // PTK2B /// NM_173175 /	PTK2B	NM_173174	0.00416078	-7.94363	4.52783	6.74897	0.214472	-2.22114	-4.66261	Less than 0
103080	8007424	NM_003734 // AOC3 /// ENST00000308423 // AOC3 /// U39447 // AOC3	AOC3	NM_003734	0.00915577	-6.02711	3.45968	5.67998	0.214597	-2.2203	-4.6599	Less than 0
16747	7910859	NM_001035 // RYR2 /// ENST00000366574 // RYR2 /// ENST00000355794 // RYR2 /// EN	RYR2	NM_001035	0.00283381	-9.06708	3.27858	5.49443	0.215259	-2.21585	-4.64556	Less than 0
244044	8165135	NM_003086 // SNAPC4 /// ENST00000298532 // SNAPC4 /// AF032387 // SNAPC4	SNAPC4	NM_003086	0.000530343	-16.006	5.93368	8.14423	0.216051	-2.21055	-4.62853	Less than 0
71532	7972167	NM_000115 // EDNRB /// NM_003991 // EDNRB /// NM_001122659 // EDNRB /// ENST0000	EDNRB	NM_000115	0.00247568	-9.49661	6.35287	8.56271	0.216158	-2.20984	-4.62624	Less than 0
64151	7963949	U38320 // MMP19	MMP19	U38320	0.00801409	-6.31817	5.51834	7.72687	0.216356	-2.20852	-4.62202	Less than 0
225938	8144796	NM_003046 // SLC7A2 /// NM_001008539 // SLC7A2 /// NM_001164771 // SLC7A2 /// EN	SLC7A2	NM_003046	0.00446848	-7.74981	5.74365	7.95203	0.216377	-2.20838	-4.62155	Less than 0
192491	8107239	NM_002372 // MAN2A1 /// ENST00000261483 // MAN2A1 /// D63998 // MAN2A1	MAN2A1	NM_002372	0.00817838	-6.27304	6.21397	8.4144	0.217571	-2.20044	-4.59619	Less than 0
147541	8057075	NM_133378 // TTN /// NM_003319 // TTN /// NM_133432 // TTN /// NM_133437 // TTN	TTN	NM_133378	0.0070323	-6.61586	3.89975	6.09888	0.21777	-2.19912	-4.59201	Less than 0
157408	8068030	NM_021219 // JAM2 /// ENST00000400535 // JAM2 /// AF255910 // JAM2 /// AY016009	JAM2	NM_021219	0.00746372	-6.47872	6.43201	8.63102	0.217787	-2.19901	-4.59163	Less than 0
122132	8028654	NM_003407 // ZFP36 /// ENST00000248673 // ZFP36 /// M92843 // ZFP36	ZFP36	NM_003407	0.00992563	-5.85647	6.17591	8.37222	0.218195	-2.19631	-4.58305	Less than 0
26811	7922206	NM_003005 // SELP /// ENST00000367790 // SELP /// ENST00000263686 // SELP /// BC	SELP	NM_003005	0.00264491	-9.28405	5.82313	8.01841	0.218352	-2.19528	-4.57977	Less than 0
94324	7997651	NM_031476 // CRISPLD2 /// ENST00000262424 // CRISPLD2 /// AY358790 // CRISPLD2 /	CRISPLD2	NM_031476	0.00903133	-6.05646	8.45746	10.6479	0.219084	-2.19045	-4.56446	Less than 0
54331	7953045	NM_199460 // CACNA1C /// NM_001129836 // CACNA1C /// NM_001129837 // CACNA1C ///	CACNA1C	NM_199460	0.00177335	-10.6418	4.1909	6.3812	0.219106	-2.1903	-4.56401	Less than 0
205019	8121292	NM_001624 // AIM1 /// ENST00000369066 // AIM1 /// AK300443 // AIM1 /// ENST00000	AIM1	NM_001624	0.00531481	-7.29665	7.14205	9.33063	0.219367	-2.18858	-4.55856	Less than 0
225935	8144793	NM_003046 // SLC7A2 /// NM_001008539 // SLC7A2 /// NM_001164771 // SLC7A2 /// EN	SLC7A2	NM_003046	0.00900482	-6.06278	6.74837	8.93563	0.219569	-2.18725	-4.55437	Less than 0
79990	7981691	AK092976 // IGHM /// AK125238 // IGHA1 /// BC019337 // IGHG1 /// AK092384 // IGH	IGHM	AK092976	0.00975996	-5.89169	6.52232	8.70597	0.220118	-2.18365	-4.54302	Less than 0
96150	7999693	NM_002474 // MYH11 /// NM_001040114 // MYH11 /// NM_022844 // MYH11 /// NM_00104	MYH11	NM_002474	0.00188388	-10.4249	5.35702	7.53658	0.220744	-2.17956	-4.53014	Less than 0
80714	7982604	NM_003246 // THBS1 /// ENST00000260356 // THBS1 /// BC136469 // THBS1 /// ENST00	THBS1	NM_003246	0.0075557	-6.45082	9.91612	12.0939	0.221022	-2.17774	-4.52443	Less than 0
169544	8081573	NM_198196 // CD96 /// NM_005816 // CD96 /// ENST00000283285 // CD96 /// ENST0000	CD96	NM_198196	0.00572472	-7.11008	6.19012	8.36505	0.221452	-2.17493	-4.51564	Less than 0
15414	7909378	NM_000573 // CR1 /// NM_000651 // CR1 /// ENST00000400960 // CR1 /// ENST0000036	CR1	NM_000573	0.00409713	-7.9861	4.33844	6.50365	0.22295	-2.16521	-4.48531	Less than 0
183625	8097259	NM_002006 // FGF2 /// ENST00000264498 // FGF2 /// J04513 // FGF2 /// ENST0000039	FGF2	NM_002006	0.00538308	-7.26428	5.2245	7.38868	0.223109	-2.16418	-4.48211	Less than 0
169568	8081599	NM_001134438 // PHLDB2 /// NM_001134439 // PHLDB2 /// NM_001134437 // PHLDB2 ///	PHLDB2	NM_001134438	0.00262071	-9.31332	4.14346	6.30682	0.223235	-2.16336	-4.47958	Less than 0
205008	8121281	NM_001624 // AIM1 /// ENST00000369066 // AIM1	AIM1	NM_001624	0.00846873	-6.19611	5.96439	8.12696	0.223358	-2.16257	-4.47711	Less than 0
222170	8140562	NM_000601 // HGF /// NM_001010932 // HGF /// ENST00000222390 // HGF /// ENST0000	HGF	NM_000601	0.00524123	-7.33215	3.93518	6.09407	0.223928	-2.15889	-4.46571	Less than 0
26810	7922205	NM_003005 // SELP /// ENST00000367790 // SELP /// ENST00000263686 // SELP /// BC	SELP	NM_003005	0.00788474	-6.35458	4.53614	6.6882	0.224992	-2.15205	-4.4446	Less than 0
34602	7930912	NM_005308 // GRK5 /// ENST00000392870 // GRK5 /// L15388 // GRK5	GRK5	NM_005308	6.62223e-05	-32.1355	6.1317	8.28284	0.225134	-2.15114	-4.44179	Less than 0
231487	8151059	NM_004820 // CYP7B1 /// ENST00000310193 // CYP7B1 /// BC136574 // CYP7B1	CYP7B1	NM_004820	0.00628004	-6.88367	5.1792	7.32487	0.22599	-2.14567	-4.42497	Less than 0
84200	7986458	NM_000693 // ALDH1A3 /// ENST00000329841 // ALDH1A3 /// BC069274 // ALDH1A3 ///	ALDH1A3	NM_000693	0.00427713	-7.86818	6.50338	8.64768	0.226204	-2.14431	-4.42079	Less than 0
64150	7963948	NM_002429 // MMP19 /// ENST00000322569 // MMP19 /// U38431 // MMP19 /// ENST0000	MMP19	NM_002429	0.00436084	-7.81556	5.86196	8.00569	0.226294	-2.14373	-4.41903	Less than 0
33346	7929521	NM_001776 // ENTPD1 /// NM_001098175 // ENTPD1 /// NM_001164178 // ENTPD1 /// NM	ENTPD1	NM_001776	0.00387534	-8.14117	6.19306	8.3308	0.227236	-2.13774	-4.40071	Less than 0
122576	8029138	NM_001783 // CD79A /// NM_021601 // CD79A /// ENST00000221972 // CD79A /// ENST0	CD79A	NM_001783	0.00629701	-6.87717	5.44115	7.57819	0.227346	-2.13704	-4.39858	Less than 0
43096	7940416	NM_014207 // CD5 /// ENST00000347785 // CD5 /// BC027901 // CD5	CD5	NM_014207	0.00639604	-6.83969	4.57579	6.6978	0.229727	-2.12201	-4.353	Less than 0
176890	8089718	NM_002338 // LSAMP /// ENST00000333617 // LSAMP /// BC033803 // LSAMP	LSAMP	NM_002338	0.00136302	-11.6372	4.39037	6.51109	0.229932	-2.12072	-4.3491	Less than 0
233177	8152989	NM_001045556 // SLA /// NM_001045557 // SLA /// NM_006748 // SLA /// ENST0000033	SLA	NM_001045556	0.00366991	-8.29564	5.98276	8.09879	0.230681	-2.11603	-4.33498	Less than 0
157406	8068028	NM_021219 // JAM2 /// ENST00000400535 // JAM2 /// AF255910 // JAM2 /// AY016009	JAM2	NM_021219	7.31932e-05	-31.0786	3.80126	5.91348	0.231291	-2.11222	-4.32357	Less than 0
213062	8130270	NM_182961 // SYNE1 /// NM_033071 // SYNE1 /// NM_015293 // SYNE1 /// ENST0000035	SYNE1	NM_182961	0.00957279	-5.93244	6.13471	8.24243	0.232013	-2.10772	-4.31011	Less than 0
27569	7923065	NM_198503 // KCNT2 /// ENST00000294725 // KCNT2 /// AY359444 // KCNT2 /// ENST00	KCNT2	NM_198503	0.002618	-9.31663	4.71845	6.82082	0.232876	-2.10237	-4.29414	Less than 0
64988	7964874	NM_001109754 // PTPRB /// NM_002837 // PTPRB /// ENST00000334414 // PTPRB /// EN	PTPRB	NM_001109754	0.0090781	-6.04537	6.35391	8.45206	0.233557	-2.09815	-4.28161	Less than 0
26840	7922237	NM_000450 // SELE /// ENST00000333360 // SELE /// M24736 // SELE /// M30640 // S	SELE	NM_000450	0.00910635	-6.0387	4.65662	6.74808	0.234644	-2.09145	-4.26178	Less than 0
98927	8002785	NM_152649 // MLKL /// ENST00000308807 // MLKL	MLKL	NM_152649	0.00759188	-6.43997	5.34791	7.43633	0.235138	-2.08842	-4.25283	Less than 0
181397	8094750	NM_004310 // RHOH /// ENST00000381799 // RHOH /// BC014261 // RHOH	RHOH	NM_004310	0.00945717	-5.95814	3.95058	6.03689	0.235483	-2.0863	-4.24658	Less than 0
31510	7927457	NM_020945 // WDFY4 /// ENST00000325239 // WDFY4 /// ENST00000265453 // WDFY4 ///	WDFY4	NM_020945	0.00195878	-10.2873	5.62153	7.70482	0.235975	-2.08329	-4.23773	Less than 0
44031	7941447	NM_001335 // CTSW /// ENST00000307886 // CTSW /// BC048255 // CTSW	CTSW	NM_001335	0.000586887	-15.4694	3.53448	5.61614	0.236243	-2.08166	-4.23294	Less than 0
81660	7983637	NM_002009 // FGF7 /// M60828 // FGF7	FGF7	NM_002009	5.95244e-05	-33.3009	4.12393	6.20464	0.236399	-2.0807	-4.23014	Less than 0
205015	8121288	NM_001624 // AIM1 /// ENST00000369066 // AIM1 /// AK300443 // AIM1 /// ENST00000	AIM1	NM_001624	0.00269707	-9.22213	6.95791	9.03535	0.236934	-2.07744	-4.22058	Less than 0
200695	8116423	NM_005110 // GFPT2 /// ENST00000253778 // GFPT2 /// AB016789 // GFPT2	GFPT2	NM_005110	0.00569727	-7.12201	4.05586	6.13232	0.237096	-2.07646	-4.21771	Less than 0
173318	8085781	NM_024697 // ZNF385D /// ENST00000281523 // ZNF385D /// BC007212 // ZNF385D ///	ZNF385D	NM_024697	0.0019853	-10.2403	4.93163	7.00742	0.237206	-2.07579	-4.21574	Less than 0
84813	7987155	NM_001103184 // FMN1 /// ENST00000334528 // FMN1 /// ENST00000414268 // FMN1	FMN1	NM_001103184	0.00134595	-11.687	4.25433	6.32925	0.237348	-2.07492	-4.21322	Less than 0
233178	8152990	NM_001045556 // SLA /// NM_001045557 // SLA /// NM_006748 // SLA /// ENST0000033	SLA	NM_001045556	0.000588803	-15.4524	7.3673	9.4411	0.237532	-2.07381	-4.20996	Less than 0
107723	8012562	NM_001142633 // PIK3R5 /// NM_014308 // PIK3R5 /// ENST00000269300 // PIK3R5 ///	PIK3R5	NM_001142633	0.00892252	-6.08256	4.6718	6.74214	0.238104	-2.07034	-4.19985	Less than 0
207688	8124289	NM_014722 // FAM65B /// ENST00000259698 // FAM65B /// AK299047 // FAM65B	FAM65B	NM_014722	0.00929472	-5.99495	3.71682	5.78106	0.239112	-2.06424	-4.18213	Less than 0
94325	7997652	NM_031476 // CRISPLD2 /// ENST00000262424 // CRISPLD2 /// AY358790 // CRISPLD2 /	CRISPLD2	NM_031476	0.00813064	-6.28603	6.33219	8.39486	0.239372	-2.06267	-4.1776	Less than 0
160630	8071643	ENST00000390285 // IGLV6-57	IGLV6-57	ENST00000390285	0.00595329	-7.01352	5.66551	7.72631	0.239683	-2.0608	-4.17218	Less than 0
213098	8130306	NM_182961 // SYNE1 /// NM_033071 // SYNE1 /// ENST00000356820 // SYNE1 /// ENST0	SYNE1	NM_182961	0.00856461	-6.17146	6.45207	8.51226	0.239785	-2.06019	-4.17041	Less than 0
211696	8128760	NM_022765 // MICAL1 /// NM_001159291 // MICAL1 /// ENST00000358807 // MICAL1 ///	MICAL1	NM_022765	0.00960655	-5.92501	3.9321	5.98936	0.240273	-2.05725	-4.16194	Less than 0
135834	8044025	NM_016232 // IL1RL1 /// NM_003856 // IL1RL1 /// ENST00000233954 // IL1RL1 /// EN	IL1RL1	NM_016232	0.0032118	-8.68544	4.17445	6.22911	0.240705	-2.05466	-4.15446	Less than 0
34592	7930902	NM_005308 // GRK5 /// ENST00000392870 // GRK5 /// L15388 // GRK5 /// ENST0000036	GRK5	NM_005308	0.00492705	-7.49149	6.6833	8.73672	0.240912	-2.05342	-4.15089	Less than 0
240253	8160886	NM_006274 // CCL19 /// ENST00000311925 // CCL19 /// BC027968 // CCL19 /// ENST00	CCL19	NM_006274	0.00679899	-6.69472	5.80041	7.84739	0.24199	-2.04698	-4.1324	Less than 0
4197	7896717	---		---	0.00866816	-6.14525	5.05046	7.09579	0.242268	-2.04533	-4.12767	Less than 0
181396	8094749	NM_004310 // RHOH /// ENST00000381799 // RHOH /// BC014261 // RHOH	RHOH	NM_004310	0.00544742	-7.23427	5.10557	7.14981	0.242449	-2.04425	-4.12458	Less than 0
222404	8140808	NM_000927 // ABCB1 /// ENST00000265724 // ABCB1 /// M14758 // ABCB1 /// ENST0000	ABCB1	NM_000927	0.00859535	-6.16364	4.86181	6.8907	0.245043	-2.02889	-4.08091	Less than 0
158682	8069436	AK124731 // DIP2A	DIP2A	AK124731	0.00984045	-5.87448	4.55753	6.58169	0.245848	-2.02416	-4.06755	Less than 0
234539	8154495	NM_052866 // ADAMTSL1 /// NM_001040272 // ADAMTSL1 /// ENST00000380548 // ADAMTS	ADAMTSL1	NM_052866	0.00707904	-6.60047	4.6937	6.71325	0.246633	-2.01956	-4.0546	Less than 0
225937	8144795	NM_003046 // SLC7A2 /// ENST00000398090 // SLC7A2 /// BC104905 // SLC7A2	SLC7A2	NM_003046	0.00985899	-5.87054	3.96019	5.97729	0.247055	-2.0171	-4.04768	Less than 0
27565	7923061	NM_198503 // KCNT2 /// ENST00000294725 // KCNT2 /// AY359444 // KCNT2 /// ENST00	KCNT2	NM_198503	0.000370175	-18.0619	5.14589	7.16061	0.247462	-2.01472	-4.04102	Less than 0
198975	8114515	NM_016459 // MGC29506 /// ENST00000302125 // MGC29506 /// GQ477350 // MGC29506 /	MGC29506	NM_016459	0.00378153	-8.21034	5.84822	7.86282	0.247484	-2.0146	-4.04067	Less than 0
205023	8121296	NM_001624 // AIM1 /// ENST00000369066 // AIM1 /// AK300443 // AIM1 /// ENST00000	AIM1	NM_001624	0.00632102	-6.86801	7.37582	9.39024	0.247514	-2.01442	-4.04017	Less than 0
92058	7995136	NM_000887 // ITGAX /// ENST00000268296 // ITGAX /// M81695 // ITGAX /// ENST0000	ITGAX	NM_000887	0.00577114	-7.09006	4.84292	6.84999	0.248778	-2.00707	-4.01964	Less than 0
236603	8156851	NM_173200 // NR4A3 /// ENST00000330847 // NR4A3 /// AF524261 // EWSR1	NR4A3	NM_173200	0.00928257	-5.99774	4.89019	6.88787	0.250404	-1.99767	-3.99355	Less than 0
64108	7963902	NM_001144996 // ITGA7 /// NM_002206 // ITGA7 /// NM_001144997 // ITGA7 /// ENST0	ITGA7	NM_001144996	0.00579238	-7.08097	4.31026	6.30617	0.250709	-1.99591	-3.98868	Less than 0
163583	8074953	NM_001135751 // DERL3 /// NM_001002862 // DERL3 /// NM_198440 // DERL3 /// ENST0	DERL3	NM_001135751	0.00191994	-10.3578	7.46501	9.45857	0.251119	-1.99355	-3.98217	Less than 0
38441	7935193	NM_006434 // SORBS1 /// NM_015385 // SORBS1 /// NM_001034954 // SORBS1 /// NM_00	SORBS1	NM_006434	0.00716158	-6.57362	5.75002	7.74172	0.251443	-1.9917	-3.97705	Less than 0
96168	7999711	NM_002474 // MYH11 /// NM_001040114 // MYH11 /// NM_022844 // MYH11 /// NM_00104	MYH11	NM_002474	0.0055388	-7.19244	5.96728	7.9587	0.251492	-1.99142	-3.97627	Less than 0
22238	7916992	NM_173808 // NEGR1 /// ENST00000357731 // NEGR1 /// BC036771 // NEGR1 /// ENST00	NEGR1	NM_173808	0.0039095	-8.11654	3.42801	5.41909	0.25155	-1.99108	-3.97535	Less than 0
56939	7955949	NM_000924 // PDE1B /// NM_001165975 // PDE1B /// ENST00000243052 // PDE1B /// BC	PDE1B	NM_000924	0.00753071	-6.45836	5.13529	7.11926	0.252793	-1.98397	-3.95581	Less than 0
166722	8078444	NM_005508 // CCR4 /// ENST00000330953 // CCR4 /// BC071751 // CCR4	CCR4	NM_005508	0.00451162	-7.72404	5.20231	7.18429	0.253142	-1.98198	-3.95035	Less than 0
222181	8140573	NM_000601 // HGF /// NM_001010931 // HGF /// NM_001010932 // HGF /// NM_00101093	HGF	NM_000601	0.00423947	-7.8923	4.26042	6.24113	0.253366	-1.98071	-3.94686	Less than 0
236613	8156862	NM_017919 // STX17 /// ENST00000259400 // STX17	STX17	NM_017919	0.0099417	-5.8531	5.01683	6.99691	0.253475	-1.98009	-3.94517	Less than 0
240254	8160887	NM_006274 // CCL19 /// ENST00000311925 // CCL19 /// BC027968 // CCL19 /// ENST00	CCL19	NM_006274	0.00165441	-10.8961	6.72338	8.70262	0.253625	-1.97923	-3.94284	Less than 0
226188	8145070	NM_001199 // BMP1 /// NM_006129 // BMP1 /// NR_033403 // BMP1 /// NR_033404 // B	BMP1	NM_001199	0.00845178	-6.2005	4.87328	6.83918	0.255981	-1.96589	-3.90655	Less than 0
179033	8092108	NM_015028 // TNIK /// NM_001161560 // TNIK /// NM_001161561 // TNIK /// NM_00116	TNIK	NM_015028	0.00913534	-6.03189	5.24578	7.21141	0.256027	-1.96563	-3.90584	Less than 0
55587	7954446	NM_006152 // LRMP /// ENST00000361433 // LRMP /// BC126417 // LRMP /// ENST00000	LRMP	NM_006152	0.00779464	-6.3804	4.40043	6.36504	0.256209	-1.96461	-3.90307	Less than 0
233181	8152993	NM_001045556 // SLA /// NM_001045557 // SLA /// NM_006748 // SLA /// ENST0000033	SLA	NM_001045556	0.00701401	-6.62192	5.86849	7.83071	0.256634	-1.96221	-3.8966	Less than 0
98928	8002786	NM_152649 // MLKL /// ENST00000308807 // MLKL	MLKL	NM_152649	0.00819108	-6.2696	5.18827	7.14961	0.256789	-1.96134	-3.89424	Less than 0
231015	8150526	NM_000930 // PLAT /// NM_033011 // PLAT /// ENST00000220809 // PLAT /// ENST0000	PLAT	NM_000930	0.00762363	-6.43051	7.72804	9.68821	0.256997	-1.96018	-3.8911	Less than 0
68239	7968472	NM_023037 // FRY /// ENST00000380250 // FRY /// BX537670 // FRY /// ENST00000267	FRY	NM_023037	0.00706998	-6.60344	4.46279	6.42229	0.257117	-1.9595	-3.88927	Less than 0
65012	7964898	NM_001109754 // PTPRB /// NM_002837 // PTPRB /// ENST00000334414 // PTPRB /// EN	PTPRB	NM_001109754	0.00385102	-8.15889	5.61537	7.56448	0.258976	-1.94911	-3.86136	Less than 0
64154	7963952	NM_002429 // MMP19 /// ENST00000322569 // MMP19 /// U38431 // MMP19 /// ENST0000	MMP19	NM_002429	0.000682651	-14.7015	3.9221	5.87116	0.258985	-1.94906	-3.86122	Less than 0
133557	8041440	NM_001139488 // RASGRP3 /// NM_170672 // RASGRP3 /// NM_015376 // RASGRP3 /// EN	RASGRP3	NM_001139488	0.00943425	-5.96328	5.58589	7.5331	0.259318	-1.9472	-3.85627	Less than 0
197835	8113227	NM_012081 // ELL2 /// ENST00000237853 // ELL2 /// BC028412 // ELL2	ELL2	NM_012081	0.000239849	-20.8924	7.77578	9.72043	0.259778	-1.94465	-3.84944	Less than 0
213044	8130252	NM_182961 // SYNE1 /// NM_033071 // SYNE1 /// NM_015293 // SYNE1 /// ENST0000035	SYNE1	NM_182961	0.0030572	-8.83397	3.95904	5.8997	0.260497	-1.94066	-3.83882	Less than 0
22730	7917535	NM_004120 // GBP2 /// ENST00000370466 // GBP2 /// BC073163 // GBP2	GBP2	NM_004120	0.000432772	-17.1384	5.15296	7.08827	0.261464	-1.93531	-3.82461	Less than 0
37132	7933736	NM_198215 // FAM13C /// NM_001001971 // FAM13C /// NM_001143773 // FAM13C /// NM	FAM13C	NM_198215	0.000519161	-16.1211	4.48302	6.41535	0.262006	-1.93233	-3.81671	Less than 0
80721	7982611	NM_003246 // THBS1 /// ENST00000260356 // THBS1 /// BC136469 // THBS1	THBS1	NM_003246	0.00913547	-6.03186	9.54232	11.4727	0.262359	-1.93039	-3.81158	Less than 0
9409	7902524	NM_017655 // GIPC2 /// ENST00000370759 // GIPC2 /// BC036075 // GIPC2	GIPC2	NM_017655	0.00201757	-10.1841	6.22052	8.1495	0.262615	-1.92898	-3.80786	Less than 0
84349	7986641	ENST00000338567 // VSIG6	VSIG6	ENST00000338567	0.0042885	-7.86096	5.85139	7.77965	0.262747	-1.92825	-3.80594	Less than 0
197753	8113141	NM_024717 // MCTP1 /// NM_001002796 // MCTP1 /// ENST00000312216 // MCTP1 /// EN	MCTP1	NM_024717	0.00195881	-10.2873	6.54047	8.46714	0.263034	-1.92668	-3.80179	Less than 0
16735	7910847	NM_001035 // RYR2 /// ENST00000366574 // RYR2 /// ENST00000355794 // RYR2 /// EN	RYR2	NM_001035	0.0047426	-7.59142	3.62059	5.54529	0.263395	-1.9247	-3.79658	Less than 0
183074	8096638	NM_003998 // NFKB1 /// NM_001165412 // NFKB1 /// ENST00000226574 // NFKB1 /// BC	NFKB1	NM_003998	0.0046093	-7.66689	6.46988	8.38942	0.264338	-1.91954	-3.78303	Less than 0
131533	8039181	NM_001081442 // LILRB5 /// NM_006840 // LILRB5 /// NM_001081443 // LILRB5 /// EN	LILRB5	NM_001081442	0.00397187	-8.07227	5.04943	6.9658	0.26492	-1.91637	-3.77472	Less than 0
236604	8156852	ENST00000238459 // NR4A3	NR4A3	ENST00000238459	0.00326806	-8.63372	4.76898	6.68123	0.265678	-1.91225	-3.76395	Less than 0
154547	8064797	NM_014737 // RASSF2 /// NM_170774 // RASSF2 /// ENST00000379400 // RASSF2 /// EN	RASSF2	NM_014737	0.00711811	-6.58771	8.17913	10.091	0.265751	-1.91186	-3.76293	Less than 0
14667	7908559	NM_080923 // PTPRC /// ENST00000413409 // PTPRC /// ENST00000367364 // PTPRC	PTPRC	NM_080923	0.00795316	-6.33522	3.88718	5.79687	0.26615	-1.90969	-3.75728	Less than 0
88801	7991529	NM_139057 // ADAMTS17 /// ENST00000268070 // ADAMTS17 /// ENST00000378898 // ADA	ADAMTS17	NM_139057	0.00219235	-9.89944	3.92494	5.83302	0.266447	-1.90808	-3.75309	Less than 0
250016	8171990	ENST00000378687 // DMD /// ENST00000357033 // DMD	DMD	ENST00000378687	0.00480091	-7.55928	3.74049	5.64781	0.266588	-1.90732	-3.75111	Less than 0
19650	7914116	NM_005248 // FGR /// NM_001042747 // FGR /// NM_001042729 // FGR /// ENST0000037	FGR	NM_005248	0.00910125	-6.0399	4.4726	6.37939	0.266687	-1.90678	-3.74972	Less than 0
57780	7956886	NM_007199 // IRAK3 /// NM_001142523 // IRAK3 /// ENST00000261233 // IRAK3 /// EN	IRAK3	NM_007199	0.00319447	-8.70162	7.43357	9.33179	0.268275	-1.89822	-3.72752	Less than 0
176386	8089158	AB056106 // ABI3BP /// AK123737 // ABI3BP /// AK123748 // ABI3BP /// BX648726 //	ABI3BP	AB056106	0.00380726	-8.19114	4.40743	6.30471	0.268448	-1.89729	-3.72512	Less than 0
52338	7950787	NM_001142699 // DLG2 /// NM_001364 // DLG2 /// NM_001142700 // DLG2 /// ENST0000	DLG2	NM_001142699	0.00775716	-6.39126	3.29137	5.18464	0.269198	-1.89326	-3.71474	Less than 0
162451	8073678	NM_001003828 // PARVB /// NM_013327 // PARVB /// ENST00000338758 // PARVB /// EN	PARVB	NM_001003828	0.0067305	-6.71855	5.49276	7.38285	0.26979	-1.89009	-3.70658	Less than 0
83324	7985500	NM_023003 // TM6SF1 /// NM_001144903 // TM6SF1 /// ENST00000322019 // TM6SF1 ///	TM6SF1	NM_023003	0.00882437	-6.10647	6.02102	7.90921	0.270146	-1.88819	-3.70171	Less than 0
189570	8103970	NM_001995 // ACSL1 /// ENST00000281455 // ACSL1 /// BC050073 // ACSL1 /// D10040	ACSL1	NM_001995	0.00153639	-11.1736	6.67328	8.56046	0.270336	-1.88718	-3.6991	Less than 0
41547	7938640	NM_000922 // PDE3B /// ENST00000282096 // PDE3B /// BC150307 // PDE3B	PDE3B	NM_000922	0.000339228	-18.5991	4.35753	6.23672	0.271836	-1.87919	-3.67868	Less than 0
171053	8083244	NM_000685 // AGTR1 /// NM_009585 // AGTR1 /// NM_004835 // AGTR1 /// NM_031850 /	AGTR1	NM_000685	0.00606123	-6.96961	4.79455	6.66968	0.272603	-1.87513	-3.66834	Less than 0
205009	8121282	NM_001624 // AIM1 /// ENST00000369066 // AIM1	AIM1	NM_001624	0.00212942	-9.99836	6.00518	7.87892	0.272866	-1.87373	-3.6648	Less than 0
55931	7954833	NM_198578 // LRRK2 /// ENST00000298910 // LRRK2 /// AY792511 // LRRK2 /// ENST00	LRRK2	NM_198578	0.000110764	-27.0591	4.19315	6.06607	0.273019	-1.87293	-3.66275	Less than 0
133868	8041784	NM_001430 // EPAS1 /// ENST00000263734 // EPAS1 /// BC051338 // EPAS1	EPAS1	NM_001430	0.00718248	-6.56689	7.25005	9.12193	0.273217	-1.87188	-3.66009	Less than 0
55958	7954860	NM_198578 // LRRK2 /// ENST00000298910 // LRRK2 /// AY792511 // LRRK2 /// ENST00	LRRK2	NM_198578	0.00678118	-6.70089	5.79906	7.66263	0.274795	-1.86357	-3.63908	Less than 0
138769	8047317	NM_001159 // AOX1 /// ENST00000374700 // AOX1 /// BC117179 // AOX1	AOX1	NM_001159	0.00339313	-8.52285	4.30871	6.16721	0.275762	-1.85851	-3.62632	Less than 0
25360	7920613	NM_183001 // SHC1 /// NM_001130040 // SHC1 /// ENST00000368445 // SHC1 /// ENST0	SHC1	NM_183001	0.00248674	-9.48214	6.67251	8.52424	0.277059	-1.85173	-3.60933	Less than 0
52129	7950556	NM_005512 // LRRC32 /// NM_001128922 // LRRC32 /// ENST00000260061 // LRRC32 ///	LRRC32	NM_005512	0.00140298	-11.5236	5.06907	6.92014	0.277186	-1.85107	-3.60768	Less than 0
71521	7972155	NM_015057 // MYCBP2 /// ENST00000357337 // MYCBP2 /// ENST00000407578 // MYCBP2	MYCBP2	NM_015057	0.00754019	-6.45549	4.9365	6.78495	0.277691	-1.84845	-3.60113	Less than 0
148031	8057586	NM_005795 // CALCRL /// ENST00000392370 // CALCRL /// ENST00000409998 // CALCRL	CALCRL	NM_005795	0.00662917	-6.7544	7.8033	9.65167	0.277705	-1.84837	-3.60094	Less than 0
197838	8113230	NM_012081 // ELL2 /// ENST00000237853 // ELL2 /// BC028412 // ELL2 /// ENST00000	ELL2	NM_012081	4.94545e-05	-35.4275	9.57482	11.4213	0.278076	-1.84645	-3.59614	Less than 0
206052	8122462	NM_003764 // STX11 /// ENST00000367568 // STX11 /// BC033519 // STX11	STX11	NM_003764	0.00364006	-8.31904	5.51445	7.35446	0.27932	-1.84001	-3.58012	Less than 0
148036	8057591	NM_005795 // CALCRL /// ENST00000392370 // CALCRL /// ENST00000409998 // CALCRL	CALCRL	NM_005795	0.00305052	-8.84061	6.30666	8.12739	0.283078	-1.82073	-3.53259	Less than 0
64073	7963860	NM_001098815 // KIAA0748 /// AB018291 // KIAA0748 /// ENST00000449076 // KIAA074	KIAA0748	NM_001098815	0.00843497	-6.20487	3.67045	5.49043	0.283226	-1.81997	-3.53075	Less than 0
30599	7926441	NM_002438 // MRC1 /// NM_001009567 // MRC1L1 /// ENST00000239761 // MRC1 /// J05	MRC1	NM_002438	0.000358145	-18.2634	5.36253	7.18216	0.283293	-1.81963	-3.52991	Less than 0
30637	7926482	NM_002438 // MRC1 /// NM_001009567 // MRC1L1 /// ENST00000239761 // MRC1 /// J05	MRC1	NM_002438	0.000358145	-18.2634	5.36253	7.18216	0.283293	-1.81963	-3.52991	Less than 0
154257	8064483	NM_006065 // SIRPB1 /// NM_001083910 // SIRPB1 /// NM_001135844 // SIRPB1 /// EN	SIRPB1	NM_006065	0.000704595	-14.5456	3.73258	5.54317	0.285073	-1.8106	-3.50787	Less than 0
115095	8020810	NM_017831 // RNF125 /// ENST00000217740 // RNF125 /// BC012021 // RNF125	RNF125	NM_017831	0.00160111	-11.0181	4.52193	6.32758	0.286053	-1.80565	-3.49586	Less than 0
138757	8047305	NM_001159 // AOX1 /// ENST00000374700 // AOX1 /// BC117179 // AOX1 /// ENST00000	AOX1	NM_001159	0.00901541	-6.06025	4.12853	5.933	0.286288	-1.80446	-3.49299	Less than 0
199658	8115271	NM_015621 // CCDC69 /// ENST00000355417 // CCDC69 /// ENST00000356749 // CCDC69	CCDC69	NM_015621	0.00335588	-8.5553	6.31681	8.11969	0.2866	-1.80289	-3.48918	Less than 0
5704	7898397	NM_014675 // CROCC /// ENST00000375541 // CROCC /// ENST00000442953 // CROCC ///	CROCC	NM_014675	0.00937102	-5.97756	6.43262	8.23431	0.286838	-1.80169	-3.48629	Less than 0
164448	8075930	NM_002405 // MFNG /// NM_001166343 // MFNG /// NR_029413 // MFNG /// ENST0000035	MFNG	NM_002405	0.004807	-7.55595	4.34744	6.14698	0.287267	-1.79954	-3.48108	Less than 0
7375	7900273	NM_033044 // MACF1 /// ENST00000289893 // MACF1 /// AF317696 // MACF1	MACF1	NM_033044	0.00756683	-6.44747	6.1002	7.89933	0.287348	-1.79913	-3.4801	Less than 0
65008	7964894	NM_001109754 // PTPRB /// NM_002837 // PTPRB /// ENST00000334414 // PTPRB /// EN	PTPRB	NM_001109754	0.0021416	-9.97892	6.19379	7.99108	0.287714	-1.79729	-3.47567	Less than 0
199874	8115513	NM_033274 // ADAM19 /// ENST00000257527 // ADAM19 /// AF311317 // ADAM19 /// ENS	ADAM19	NM_033274	0.00439289	-7.79576	5.703	7.49897	0.287979	-1.79596	-3.47247	Less than 0
115094	8020809	NM_017831 // RNF125 /// ENST00000217740 // RNF125 /// BC012021 // RNF125	RNF125	NM_017831	0.00755722	-6.45036	5.66801	7.46006	0.288761	-1.79205	-3.46307	Less than 0
27497	7922982	AY151286 // PTGS2	PTGS2	AY151286	0.00329824	-8.60646	5.42527	7.21665	0.288896	-1.79138	-3.46146	Less than 0
187363	8101475	NM_133636 // HELQ /// ENST00000295488 // HELQ /// AF436845 // HELQ	HELQ	NM_133636	0.00970915	-5.90265	4.61868	6.40845	0.289219	-1.78976	-3.45758	Less than 0
197836	8113228	NM_012081 // ELL2 /// ENST00000237853 // ELL2 /// BC028412 // ELL2	ELL2	NM_012081	0.00568461	-7.12754	7.45701	9.24653	0.289268	-1.78952	-3.457	Less than 0
169834	8081893	NM_015900 // PLA1A /// ENST00000273371 // PLA1A /// AF035268 // PLA1A	PLA1A	NM_015900	0.00794382	-6.33785	4.48909	6.27741	0.28951	-1.78832	-3.45411	Less than 0
251589	8173758	NM_004867 // ITM2A /// NM_001171581 // ITM2A /// ENST00000373298 // ITM2A /// BC	ITM2A	NM_004867	0.00020393	-22.0595	6.41225	8.19985	0.289652	-1.78761	-3.45242	Less than 0
35520	7931922	NM_000417 // IL2RA /// ENST00000379959 // IL2RA /// K03122 // IL2RA /// ENST0000	IL2RA	NM_000417	0.00397131	-8.07267	5.20236	6.98933	0.289779	-1.78697	-3.4509	Less than 0
34594	7930904	NM_005308 // GRK5 /// ENST00000392870 // GRK5 /// L15388 // GRK5 /// ENST0000036	GRK5	NM_005308	0.000401306	-17.5787	6.698	8.4846	0.289854	-1.7866	-3.45001	Less than 0
121946	8028454	NM_000540 // RYR1 /// NM_001042723 // RYR1 /// ENST00000359596 // RYR1 /// ENST0	RYR1	NM_000540	0.00178307	-10.622	4.32358	6.10613	0.290668	-1.78256	-3.44035	Less than 0
148024	8057579	NM_005795 // CALCRL /// ENST00000392370 // CALCRL /// ENST00000409998 // CALCRL	CALCRL	NM_005795	0.00426689	-7.87471	7.58182	9.35989	0.291573	-1.77807	-3.42967	Less than 0
205024	8121297	NM_001624 // AIM1 /// ENST00000369066 // AIM1 /// AK300443 // AIM1 /// ENST00000	AIM1	NM_001624	0.000693138	-14.6262	5.72774	7.50452	0.291834	-1.77678	-3.4266	Less than 0
115097	8020812	NM_017831 // RNF125 /// ENST00000217740 // RNF125 /// BC012021 // RNF125	RNF125	NM_017831	0.00728156	-6.53532	5.09304	6.86861	0.292079	-1.77557	-3.42373	Less than 0
253763	8176238	NM_001289 // CLIC2 /// ENST00000369449 // CLIC2 /// AK292785 // CLIC2 /// ENST00	CLIC2	NM_001289	0.00868317	-6.14148	5.61306	7.38053	0.293723	-1.76747	-3.40457	Less than 0
64993	7964879	NM_001109754 // PTPRB /// NM_002837 // PTPRB /// ENST00000334414 // PTPRB /// EN	PTPRB	NM_001109754	0.00695541	-6.64147	7.09385	8.85261	0.295503	-1.75875	-3.38406	Less than 0
112144	8017529	NM_000334 // SCN4A /// ENST00000435607 // SCN4A /// ENST00000006839 // SCN4A ///	SCN4A	NM_000334	0.00335688	-8.55442	6.04537	7.79924	0.296507	-1.75386	-3.3726	Less than 0
52130	7950557	NM_005512 // LRRC32 /// NM_001128922 // LRRC32 /// ENST00000260061 // LRRC32 ///	LRRC32	NM_005512	0.000959414	-13.1063	5.72278	7.47484	0.296876	-1.75207	-3.36841	Less than 0
135808	8043997	NM_000877 // IL1R1 /// ENST00000410023 // IL1R1 /// ENST00000233946 // IL1R1 ///	IL1R1	NM_000877	0.00144958	-11.3966	8.15637	9.90614	0.29735	-1.74977	-3.36304	Less than 0
54479	7953205	NM_001759 // CCND2 /// ENST00000261254 // CCND2 /// D13639 // CCND2	CCND2	NM_001759	0.00136582	-11.6291	6.81701	8.56397	0.297931	-1.74695	-3.35649	Less than 0
191986	8106670	NM_006909 // RASGRF2 /// ENST00000265080 // RASGRF2 /// BC126112 // RASGRF2	RASGRF2	NM_006909	0.00204366	-10.1396	3.65835	5.40282	0.298442	-1.74448	-3.35073	Less than 0
22502	7917285	NM_153259 // MCOLN2 /// ENST00000370608 // MCOLN2 /// ENST00000284027 // MCOLN2	MCOLN2	NM_153259	0.00531143	-7.29826	3.69412	5.43728	0.298715	-1.74316	-3.34767	Less than 0
209891	8126767	AK090990 // RCAN2 /// ENST00000306764 // RCAN2 /// ENST00000371374 // RCAN2 ///	RCAN2	AK090990	2.97917e-06	-90.4472	4.74745	6.48964	0.298917	-1.74218	-3.34541	Less than 0
187531	8101660	NM_001128310 // SPARCL1 /// NM_004684 // SPARCL1 /// ENST00000282470 // SPARCL1	SPARCL1	NM_001128310	0.00559533	-7.16702	9.46568	11.2066	0.299175	-1.74094	-3.34252	Less than 0
96212	7999761	NM_022166 // XYLT1 /// ENST00000261381 // XYLT1	XYLT1	NM_022166	0.00957582	-5.93177	4.31334	6.05255	0.299535	-1.73921	-3.33851	Less than 0
146455	8055880	NM_001005747 // CACNB4 /// NM_000726 // CACNB4 /// NM_001005746 // CACNB4 /// NM	CACNB4	NM_001005747	0.00214523	-9.97315	5.3021	7.04102	0.299592	-1.73893	-3.33787	Less than 0
138226	8046721	NM_000885 // ITGA4 /// ENST00000397033 // ITGA4 /// L12002 // ITGA4	ITGA4	NM_000885	0.00238796	-9.61453	3.40019	5.13725	0.29998	-1.73706	-3.33355	Less than 0
205848	8122233	NM_018945 // PDE7B /// ENST00000308191 // PDE7B /// AK290582 // PDE7B /// ENST00	PDE7B	NM_018945	0.00548832	-7.21543	5.34275	7.07972	0.3	-1.73697	-3.33334	Less than 0
84064	7986300	NM_018349 // MCTP2 /// NM_001159643 // MCTP2 /// ENST00000357742 // MCTP2 /// EN	MCTP2	NM_018349	0.00278483	-9.12145	4.16528	5.90175	0.300102	-1.73648	-3.3322	Less than 0
34230	7930505	NM_016234 // ACSL5 /// NM_203379 // ACSL5 /// NM_203380 // ACSL5 /// ENST0000035	ACSL5	NM_016234	0.00868794	-6.14029	6.12858	7.86397	0.300327	-1.73539	-3.32971	Less than 0
128097	8035300	NM_031310 // PLVAP /// ENST00000252590 // PLVAP /// BC050365 // PLVAP	PLVAP	NM_031310	0.00800847	-6.31974	5.62406	7.35802	0.300624	-1.73397	-3.32641	Less than 0
189554	8103954	NM_001995 // ACSL1 /// ENST00000281455 // ACSL1 /// BC050073 // ACSL1 /// D10040	ACSL1	NM_001995	0.00293052	-8.96327	8.72481	10.4586	0.300653	-1.73383	-3.3261	Less than 0
178504	8091506	NM_013308 // GPR171 /// ENST00000309180 // GPR171 /// BC036815 // GPR171	GPR171	NM_013308	0.00549751	-7.21123	5.18289	6.91228	0.301578	-1.7294	-3.31589	Less than 0
12726	7906414	NM_005531 // IFI16 /// ENST00000368131 // IFI16 /// ENST00000368132 // IFI16 ///	IFI16	NM_005531	0.00931676	-5.98991	9.64852	11.3761	0.301951	-1.72761	-3.31179	Less than 0
154556	8064806	NM_014737 // RASSF2 /// ENST00000379400 // RASSF2 /// AY154470 // RASSF2	RASSF2	NM_014737	0.00333256	-8.57586	7.28128	9.00843	0.302048	-1.72715	-3.31074	Less than 0
106476	8011195	NR_028502 // C17orf91 /// NR_028503 // C17orf91 /// NR_028504 // C17orf91 /// NR	C17orf91	NR_028502	0.00515729	-7.37346	5.19069	6.91666	0.302295	-1.72597	-3.30803	Less than 0
205017	8121290	NM_001624 // AIM1 /// ENST00000369066 // AIM1 /// AK300443 // AIM1 /// ENST00000	AIM1	NM_001624	0.00367113	-8.29469	9.05188	10.7776	0.302353	-1.72569	-3.30739	Less than 0
41601	7938705	NR_026750 // DKFZp686O24166 /// ENST00000338965 // DKFZp686O24166 /// BX537685 /	DKFZp686O24166	NR_026750	0.00965833	-5.91369	5.21627	6.9412	0.302513	-1.72493	-3.30565	Less than 0
197834	8113226	NM_012081 // ELL2 /// ENST00000237853 // ELL2 /// BC028412 // ELL2 /// ENST00000	ELL2	NM_012081	0.00403617	-8.0276	8.32105	10.0405	0.303665	-1.71945	-3.29311	Less than 0
52428	7950886	NM_012193 // FZD4 /// ENST00000309186 // FZD4 /// AB032417 // FZD4	FZD4	NM_012193	0.0065198	-6.79391	6.99272	8.7112	0.30387	-1.71848	-3.29088	Less than 0
211678	8128742	NM_022765 // MICAL1 /// NM_001159291 // MICAL1 /// ENST00000358807 // MICAL1 ///	MICAL1	NM_022765	0.00179591	-10.5961	3.99641	5.71415	0.304024	-1.71774	-3.28921	Less than 0
61602	7961113	NM_016511 // CLEC1A /// ENST00000315330 // CLEC1A /// BC067746 // CLEC1A /// ENS	CLEC1A	NM_016511	0.000952766	-13.1371	4.58724	6.30448	0.30413	-1.71724	-3.28807	Less than 0
65009	7964895	NM_001109754 // PTPRB /// NM_002837 // PTPRB /// ENST00000334414 // PTPRB /// EN	PTPRB	NM_001109754	0.00735289	-6.51293	6.11113	7.8207	0.305752	-1.70957	-3.27063	Less than 0
140257	8048964	NM_001080391 // SP100 /// NM_003113 // SP100 /// ENST00000340126 // SP100 /// EN	SP100	NM_001080391	0.00965556	-5.91429	5.82159	7.53061	0.305867	-1.70902	-3.2694	Less than 0
189568	8103968	NM_001995 // ACSL1 /// ENST00000281455 // ACSL1 /// BC050073 // ACSL1 /// D10040	ACSL1	NM_001995	0.00211327	-10.0244	7.93062	9.63208	0.307473	-1.70147	-3.25232	Less than 0
189552	8103952	NM_001995 // ACSL1 /// ENST00000281455 // ACSL1 /// D10040 // ACSL1 /// L09229 /	ACSL1	NM_001995	0.00579712	-7.07895	8.46874	10.1683	0.307875	-1.69958	-3.24807	Less than 0
12794	7906493	NM_020125 // SLAMF8 /// ENST00000289707 // SLAMF8 /// AF146761 // SLAMF8 /// ENS	SLAMF8	NM_020125	0.00784155	-6.3669	6.61478	8.31429	0.307889	-1.69952	-3.24792	Less than 0
37573	7934224	NM_014767 // SPOCK2 /// ENST00000317376 // SPOCK2 /// ENST00000373109 // SPOCK2	SPOCK2	NM_014767	0.00244144	-9.54196	4.6813	6.37893	0.308292	-1.69763	-3.24367	Less than 0
68216	7968449	NM_023037 // FRY /// ENST00000380250 // FRY /// ENST00000267067 // FRY /// ENST0	FRY	NM_023037	0.00621668	-6.90814	5.63542	7.33227	0.308459	-1.69685	-3.24193	Less than 0
182602	8096120	NM_032717 // AGPAT9 /// ENST00000395226 // AGPAT9 /// ENST00000264409 // AGPAT9	AGPAT9	NM_032717	0.00781292	-6.37513	4.25303	5.94555	0.309385	-1.69253	-3.23222	Less than 0
207685	8124286	NM_014722 // FAM65B /// ENST00000259698 // FAM65B /// AK299047 // FAM65B	FAM65B	NM_014722	0.00836691	-6.22269	5.59477	7.28561	0.309746	-1.69084	-3.22845	Less than 0
196802	8112035	NM_019087 // ARL15 /// ENST00000332313 // ARL15 /// BC026093 // ARL15	ARL15	NM_019087	0.00728449	-6.53439	5.39815	7.08869	0.309811	-1.69054	-3.22778	Less than 0
108372	8013284	NM_182568 // CCDC144B /// ENST00000285176 // CCDC144B /// BC101585 // CCDC144B /	CCDC144B	NM_182568	0.00254906	-9.40215	6.9682	8.65739	0.310101	-1.68919	-3.22476	Less than 0
234737	8154716	NM_000459 // TEK /// ENST00000406359 // TEK /// BC035514 // TEK /// ENST00000380	TEK	NM_000459	0.0038512	-8.15876	5.29267	6.98172	0.31013	-1.68905	-3.22445	Less than 0
38466	7935218	NM_015385 // SORBS1 /// NM_001034954 // SORBS1 /// NM_001034955 // SORBS1 /// EN	SORBS1	NM_015385	0.00143508	-11.4355	6.16282	7.84826	0.310907	-1.68545	-3.2164	Less than 0
16835	7910962	NM_003679 // KMO /// ENST00000366559 // KMO /// ENST00000448270 // KMO /// AF056	KMO	NM_003679	0.00454089	-7.70675	5.3094	6.99478	0.310921	-1.68538	-3.21626	Less than 0
79988	7981689	BC009851 // IGHM	IGHM	BC009851	0.0012815	-11.8831	7.79883	9.48385	0.310998	-1.68502	-3.21545	Less than 0
9410	7902525	NM_017655 // GIPC2 /// ENST00000370759 // GIPC2 /// BC036075 // GIPC2	GIPC2	NM_017655	0.00665036	-6.74685	5.21637	6.8989	0.311536	-1.68253	-3.2099	Less than 0
126817	8033888	NM_015719 // COL5A3 /// ENST00000264828 // COL5A3 /// AF177941 // COL5A3	COL5A3	NM_015719	0.00222415	-9.85088	5.00878	6.68184	0.313588	-1.67306	-3.18889	Less than 0
68247	7968480	NM_023037 // FRY /// ENST00000380250 // FRY /// AK298021 // FRY /// ENST00000267	FRY	NM_023037	0.00458739	-7.67957	4.61793	6.2892	0.313976	-1.67127	-3.18496	Less than 0
173215	8085666	NM_015150 // RFTN1 /// ENST00000334133 // RFTN1 /// AY237654 // RFTN1 /// ENST00	RFTN1	NM_015150	0.00121205	-12.1096	6.01033	7.6784	0.314673	-1.66807	-3.1779	Less than 0
63208	7962901	NM_016594 // FKBP11 /// NM_001143781 // FKBP11 /// NM_001143782 // FKBP11 /// EN	FKBP11	NM_016594	0.00901022	-6.06149	6.15442	7.82111	0.314974	-1.66669	-3.17486	Less than 0
213048	8130256	NM_182961 // SYNE1 /// NM_033071 // SYNE1 /// NM_015293 // SYNE1 /// ENST0000035	SYNE1	NM_182961	0.00762541	-6.42998	8.00819	9.67307	0.315371	-1.66488	-3.17087	Less than 0
31100	7926999	NM_182723 // CREM /// NM_182724 // CREM /// NM_182725 // CREM /// NM_182721 // C	CREM	NM_182723	0.00148621	-11.3004	5.74705	7.41168	0.315426	-1.66463	-3.17031	Less than 0
135334	8043453	BC030813 // IGK@	IGK@	BC030813	0.000352068	-18.3686	6.63792	8.29618	0.31682	-1.65827	-3.15637	Less than 0
148782	8058403	NM_213589 // RAPH1 /// NM_203365 // RAPH1 /// ENST00000319170 // RAPH1 /// ENST0	RAPH1	NM_213589	0.0071415	-6.58012	5.1701	6.82656	0.317217	-1.65646	-3.15242	Less than 0
38132	7934843	NM_024756 // MMRN2 /// ENST00000372027 // MMRN2 /// BC094744 // MMRN2 /// ENST00	MMRN2	NM_024756	0.00728099	-6.5355	6.90399	8.55713	0.317948	-1.65314	-3.14517	Less than 0
5750	7898449	NM_012387 // PADI4 /// ENST00000375448 // PADI4 /// AB017919 // PADI4 /// ENST00	PADI4	NM_012387	0.00251396	-9.44688	4.79664	6.44697	0.318568	-1.65033	-3.13905	Less than 0
58160	7957306	NM_014903 // NAV3 /// ENST00000397909 // NAV3 /// ENST00000228327 // NAV3 /// EN	NAV3	NM_014903	0.00860876	-6.16023	4.20684	5.85587	0.318856	-1.64902	-3.13621	Less than 0
154232	8064455	NM_001122962 // SIRPB2 /// NM_001134836 // SIRPB2 /// ENST00000359801 // SIRPB2	SIRPB2	NM_001122962	0.00621734	-6.90788	4.34576	5.99323	0.3192	-1.64747	-3.13284	Less than 0
37517	7934163	NM_005041 // PRF1 /// NM_001083116 // PRF1 /// ENST00000373209 // PRF1 /// ENST0	PRF1	NM_005041	0.00787908	-6.35619	6.02227	7.66762	0.319667	-1.64536	-3.12825	Less than 0
165976	8077614	NM_001025930 // TTLL3 /// ENST00000426895 // TTLL3 /// ENST00000336674 // TTLL3	TTLL3	NM_001025930	0.00435092	-7.82172	3.83422	5.47641	0.32037	-1.64219	-3.12139	Less than 0
212759	8129934	NM_153235 // TXLNB /// ENST00000358430 // TXLNB /// AL834248 // TXLNB	TXLNB	NM_153235	0.00964441	-5.91673	4.20765	5.84688	0.321027	-1.63923	-3.11501	Less than 0
192496	8107244	NM_002372 // MAN2A1 /// ENST00000261483 // MAN2A1	MAN2A1	NM_002372	0.00853628	-6.17871	6.26002	7.89422	0.322149	-1.6342	-3.10416	Less than 0
221214	8139443	NM_033054 // MYO1G /// ENST00000258787 // MYO1G /// AB290179 // MYO1G	MYO1G	NM_033054	0.00715769	-6.57488	5.31117	6.94408	0.322438	-1.63291	-3.10137	Less than 0
237193	8157506	NM_002581 // PAPPA /// ENST00000328252 // PAPPA /// BC078657 // PAPPA	PAPPA	NM_002581	0.00782389	-6.37197	4.58876	6.21728	0.323422	-1.62851	-3.09194	Less than 0
189445	8103825	NM_005429 // VEGFC /// ENST00000280193 // VEGFC /// BC063685 // VEGFC	VEGFC	NM_005429	0.00335241	-8.55835	8.0233	9.6475	0.324391	-1.6242	-3.0827	Less than 0
16768	7910880	NM_001035 // RYR2 /// ENST00000366574 // RYR2 /// ENST00000355794 // RYR2 /// EN	RYR2	NM_001035	0.00410369	-7.98168	3.9313	5.55495	0.324515	-1.62364	-3.08152	Less than 0
187626	8101767	NM_000345 // SNCA /// NM_001146054 // SNCA /// NM_001146055 // SNCA /// ENST0000	SNCA	NM_000345	0.00529284	-7.30718	4.33726	5.95924	0.32489	-1.62198	-3.07796	Less than 0
148042	8057597	ENST00000409998 // CALCRL /// ENST00000436409 // CALCRL /// ENST00000447403 // C	CALCRL	ENST00000409998	0.00780646	-6.37699	7.11455	8.72961	0.32645	-1.61507	-3.06325	Less than 0
197757	8113145	NM_024717 // MCTP1 /// NM_001002796 // MCTP1 /// ENST00000312216 // MCTP1 /// EN	MCTP1	NM_024717	0.0032407	-8.65873	7.13142	8.7464	0.326468	-1.61498	-3.06308	Less than 0
184262	8097989	NM_000857 // GUCY1B3 /// ENST00000264424 // GUCY1B3 /// BC047620 // GUCY1B3	GUCY1B3	NM_000857	0.00256372	-9.38371	5.40172	7.01471	0.32692	-1.61299	-3.05886	Less than 0
26036	7921345	NM_012081 // ELL2 /// ENST00000237853 // ELL2 /// AK300310 // ELL2 /// ENST00000	ELL2	NM_012081	0.00756399	-6.44833	6.64403	8.2567	0.326992	-1.61267	-3.05817	Less than 0
204845	8121080	BC044919 // PNRC1	PNRC1	BC044919	0.00172091	-10.751	8.03739	9.64856	0.327332	-1.61117	-3.055	Less than 0
159352	8070196	NM_001754 // RUNX1 /// NM_001001890 // RUNX1 /// ENST00000344691 // RUNX1 /// EN	RUNX1	NM_001754	0.00999437	-5.84208	5.12108	6.73129	0.32755	-1.61021	-3.05297	Less than 0
154541	8064791	NM_014737 // RASSF2 /// NM_170774 // RASSF2 /// ENST00000379400 // RASSF2 /// EN	RASSF2	NM_014737	0.00339656	-8.51989	5.53907	7.14823	0.327789	-1.60916	-3.05074	Less than 0
68241	7968474	NM_023037 // FRY /// ENST00000380250 // FRY /// AK298021 // FRY /// BX537670 //	FRY	NM_023037	0.00373073	-8.24874	5.78336	7.39069	0.328207	-1.60732	-3.04685	Less than 0
112165	8017551	NM_001099786 // ICAM2 /// NM_001099787 // ICAM2 /// NM_001099788 // ICAM2 /// NM	ICAM2	NM_001099786	0.00953421	-5.94097	5.55397	7.15952	0.328611	-1.60555	-3.04311	Less than 0
111715	8017049	NM_004574 // SEPT4 /// NM_080415 // SEPT4 /// NM_080416 // SEPT4 /// ENST0000031	2004-09-01	NM_004574	0.00806943	-6.30283	7.80469	9.40828	0.329058	-1.60359	-3.03898	Less than 0
89494	7992301	ENST00000253934 // TMEM204 /// BC004932 // TMEM204	TMEM204	ENST00000253934	0.00527062	-7.31789	6.7967	8.39714	0.329777	-1.60044	-3.03235	Less than 0
54338	7953052	ENST00000451879 // CACNA1C	CACNA1C	ENST00000451879	0.00592083	-7.02693	4.75308	6.35258	0.329991	-1.5995	-3.03038	Less than 0
74760	7975796	NM_006399 // BATF /// ENST00000286639 // BATF /// BC032294 // BATF	BATF	NM_006399	0.00934717	-5.98297	5.52163	7.11658	0.331032	-1.59496	-3.02085	Less than 0
34231	7930506	NM_016234 // ACSL5 /// NM_203379 // ACSL5 /// NM_203380 // ACSL5 /// ENST0000035	ACSL5	NM_016234	0.00680978	-6.691	7.88555	9.48023	0.331095	-1.59468	-3.02028	Less than 0
226997	8145963	NM_006283 // TACC1 /// NM_001122824 // TACC1 /// NM_001146216 // TACC1 /// ENST0	TACC1	NM_006283	0.00407833	-7.99881	7.93913	9.53125	0.331685	-1.59212	-3.01491	Less than 0
41498	7938583	NM_001178 // ARNTL /// NM_001030272 // ARNTL /// NM_001030273 // ARNTL /// ENST0	ARNTL	NM_001178	0.00525381	-7.32603	3.4366	5.02802	0.331845	-1.59142	-3.01346	Less than 0
17585	7911833	NM_001409 // MEGF6 /// ENST00000356575 // MEGF6 /// ENST00000294599 // MEGF6 ///	MEGF6	NM_001409	0.00871314	-6.13399	5.58786	7.17821	0.332093	-1.59034	-3.01121	Less than 0
108880	8013866	NM_078471 // MYO18A /// ENST00000354329 // MYO18A /// D86970 // MYO18A	MYO18A	NM_078471	0.00936202	-5.9796	6.8011	8.38693	0.333133	-1.58583	-3.0018	Less than 0
65005	7964891	NM_001109754 // PTPRB /// NM_002837 // PTPRB /// ENST00000334414 // PTPRB /// EN	PTPRB	NM_001109754	0.00411193	-7.97615	7.01901	8.60333	0.333482	-1.58432	-2.99866	Less than 0
135569	8043735	NM_001079 // ZAP70 /// ENST00000264972 // ZAP70 /// ENST00000389518 // ZAP70 ///	ZAP70	NM_001079	0.00609141	-6.95751	5.0176	6.60056	0.333795	-1.58296	-2.99585	Less than 0
212524	8129679	NM_005627 // SGK1 /// NM_001143676 // SGK1 /// NM_001143677 // SGK1 /// NM_00114	SGK1	NM_005627	0.00852579	-6.1814	6.865	8.44657	0.334118	-1.58157	-2.99296	Less than 0
253765	8176240	NM_001289 // CLIC2 /// ENST00000369449 // CLIC2 /// AK292785 // CLIC2 /// ENST00	CLIC2	NM_001289	0.00278494	-9.12133	6.53958	8.1208	0.3342	-1.58122	-2.99222	Less than 0
200129	8115796	NM_005990 // STK10 /// ENST00000176763 // STK10 /// BC070077 // STK10	STK10	NM_005990	0.00337198	-8.54121	6.44099	8.02087	0.334507	-1.57989	-2.98947	Less than 0
121345	8027789	NM_144779 // FXYD5 /// NM_014164 // FXYD5 /// NM_001164605 // FXYD5 /// NR_02840	FXYD5	NM_144779	0.00850932	-6.18563	7.85005	9.42684	0.335228	-1.57678	-2.98304	Less than 0
64092	7963886	NM_001144996 // ITGA7 /// NM_002206 // ITGA7 /// NM_001144997 // ITGA7 /// ENST0	ITGA7	NM_001144996	0.00472477	-7.60135	5.06216	6.63782	0.335489	-1.57566	-2.98072	Less than 0
112603	8018024	NM_080282 // ABCA10 /// ENST00000269081 // ABCA10 /// AY247065 // ABCA10 /// ENS	ABCA10	NM_080282	0.00507107	-7.41683	3.51459	5.08889	0.335804	-1.57431	-2.97793	Less than 0
126804	8033875	NM_015719 // COL5A3 /// ENST00000264828 // COL5A3 /// AF177941 // COL5A3	COL5A3	NM_015719	0.00381051	-8.18873	5.68976	7.2625	0.336171	-1.57273	-2.97468	Less than 0
127261	8034378	NM_145276 // ZNF563 /// ENST00000293725 // ZNF563 /// ENST00000318168 // ZNF563	ZNF563	NM_145276	0.00617131	-6.92587	4.35158	5.91657	0.337981	-1.56499	-2.95875	Less than 0
234540	8154496	NM_052866 // ADAMTSL1 /// NM_001040272 // ADAMTSL1 /// ENST00000380548 // ADAMTS	ADAMTSL1	NM_052866	0.00254829	-9.40312	6.10577	7.67034	0.338079	-1.56457	-2.95789	Less than 0
92540	7995682	NM_004530 // MMP2 /// ENST00000219070 // MMP2	MMP2	NM_004530	0.000864797	-13.5741	4.15435	5.71869	0.338132	-1.56434	-2.95743	Less than 0
139096	8047687	NM_006139 // CD28 /// ENST00000324106 // CD28 /// J02988 // CD28 /// ENST0000045	CD28	NM_006139	0.00422093	-7.90429	5.62932	7.19207	0.338504	-1.56275	-2.95417	Less than 0
62611	7962252	NM_153634 // CPNE8 /// ENST00000331366 // CPNE8 /// ENST00000360449 // CPNE8 ///	CPNE8	NM_153634	0.00766937	-6.41696	6.80466	8.36725	0.338541	-1.5626	-2.95385	Less than 0
169563	8081594	BC038806 // PHLDB2	PHLDB2	BC038806	0.00779791	-6.37945	4.78684	6.34839	0.338785	-1.56156	-2.95172	Less than 0
189562	8103962	NM_001995 // ACSL1 /// ENST00000281455 // ACSL1 /// BC050073 // ACSL1 /// D10040	ACSL1	NM_001995	0.00563348	-7.15005	9.35334	10.9132	0.339179	-1.55988	-2.9483	Less than 0
26816	7922211	NM_003005 // SELP /// ENST00000367790 // SELP /// ENST00000263686 // SELP /// BC	SELP	NM_003005	0.00263163	-9.30007	5.07247	6.63197	0.339269	-1.5595	-2.94751	Less than 0
17031	7911182	NM_004895 // NLRP3 /// NM_183395 // NLRP3 /// NM_001127461 // NLRP3 /// NM_00112	NLRP3	NM_004895	0.00408973	-7.99109	6.99366	8.55223	0.339487	-1.55857	-2.94562	Less than 0
226994	8145960	NM_006283 // TACC1 /// NM_001146216 // TACC1 /// ENST00000317827 // TACC1 /// AK	TACC1	NM_006283	0.00332363	-8.58378	8.48065	10.0332	0.340916	-1.55251	-2.93327	Less than 0
185853	8099772	NM_015230 // ARAP2 /// ENST00000303965 // ARAP2 /// AY049733 // ARAP2	ARAP2	NM_015230	0.00849189	-6.19012	7.26066	8.81232	0.341117	-1.55166	-2.93155	Less than 0
47052	7944821	NM_014622 // VWA5A /// NM_001130142 // VWA5A /// ENST00000456829 // VWA5A /// EN	VWA5A	NM_014622	0.0057383	-7.1042	5.48715	7.03641	0.341686	-1.54926	-2.92666	Less than 0
159454	8070310	NM_182918 // ERG /// NM_004449 // ERG /// NM_001136154 // ERG /// ENST0000028831	ERG	NM_182918	0.000493993	-16.3928	6.44141	7.98817	0.342279	-1.54676	-2.9216	Less than 0
56940	7955950	NM_000924 // PDE1B /// NM_001165975 // PDE1B /// ENST00000243052 // PDE1B /// BC	PDE1B	NM_000924	0.00365751	-8.30533	5.24538	6.7912	0.342502	-1.54582	-2.91969	Less than 0
206444	8122904	NM_000914 // OPRM1 /// NM_001145280 // OPRM1 /// NM_001145281 // OPRM1 /// NM_00	OPRM1	NM_000914	0.00603871	-6.97869	3.37448	4.91267	0.344315	-1.5382	-2.90431	Less than 0
154548	8064798	NM_014737 // RASSF2 /// NM_170774 // RASSF2 /// ENST00000379400 // RASSF2 /// EN	RASSF2	NM_014737	0.00291468	-8.97996	7.25116	8.78536	0.345271	-1.5342	-2.89627	Less than 0
40151	7937053	NM_001005463 // EBF3 /// ENST00000368648 // EBF3 /// BC126130 // EBF3 /// ENST00	EBF3	NM_001005463	0.00349445	-8.43692	5.28864	6.81883	0.346233	-1.53019	-2.88823	Less than 0
166244	8077907	NM_138712 // PPARG /// NM_015869 // PPARG /// NM_138711 // PPARG /// NM_005037 /	PPARG	NM_138712	0.00196499	-10.2762	4.00712	5.53514	0.346752	-1.52802	-2.8839	Less than 0
188930	8103230	NM_152680 // TMEM154 /// ENST00000304385 // TMEM154 /// BC060775 // TMEM154 ///	TMEM154	NM_152680	0.00866256	-6.14666	5.6873	7.2152	0.346781	-1.5279	-2.88366	Less than 0
186914	8100973	NM_002704 // PPBP /// ENST00000296028 // PPBP /// BC028217 // PPBP	PPBP	NM_002704	0.00861462	-6.15875	4.72847	6.25626	0.34681	-1.52778	-2.88342	Less than 0
205877	8122269	---		---	0.00335338	-8.5575	6.56557	8.0932	0.346846	-1.52763	-2.88312	Less than 0
154549	8064799	NM_014737 // RASSF2 /// NM_170774 // RASSF2 /// ENST00000379400 // RASSF2 /// EN	RASSF2	NM_014737	0.00220855	-9.87459	7.74212	9.26903	0.347019	-1.52691	-2.88169	Less than 0
157402	8068023	NR_030784 // MIR155 /// NR_001458 // MIR155HG	MIR155	NR_030784	0.00883149	-6.10472	4.49202	6.01852	0.347117	-1.52651	-2.88087	Less than 0
169385	8081395	NM_031419 // NFKBIZ /// NM_001005474 // NFKBIZ /// ENST00000326172 // NFKBIZ ///	NFKBIZ	NM_031419	0.009446	-5.96064	7.2775	8.80275	0.347419	-1.52525	-2.87837	Less than 0
198320	8113794	NM_178450 // MARCH3 /// ENST00000308660 // MARCH3 /// BC047569 // MARCH3	2003-03-01	NM_178450	0.00865865	-6.14764	5.54578	7.06741	0.348293	-1.52163	-2.87115	Less than 0
196768	8111994	NM_004465 // FGF10 /// ENST00000264664 // FGF10 /// BC105021 // FGF10	FGF10	NM_004465	0.00360137	-8.34975	4.04489	5.56551	0.348536	-1.52062	-2.86914	Less than 0
191181	8105785	NM_181523 // PIK3R1 /// ENST00000274335 // PIK3R1 /// BC094795 // PIK3R1 /// ENS	PIK3R1	NM_181523	0.00648774	-6.80566	7.06642	8.58691	0.348569	-1.52048	-2.86887	Less than 0
25940	7921242	NM_031281 // FCRL5 /// ENST00000361835 // FCRL5 /// AF343664 // FCRL5 /// ENST00	FCRL5	NM_031281	0.00239614	-9.60329	3.52541	5.04532	0.348707	-1.51991	-2.86774	Less than 0
64009	7963791	NM_002205 // ITGA5 /// ENST00000293379 // ITGA5 /// BC008786 // ITGA5 /// ENST00	ITGA5	NM_002205	0.00274585	-9.16565	7.59071	9.10922	0.349046	-1.51851	-2.86495	Less than 0
48598	7946595	NM_001098579 // MRVI1 /// NM_130385 // MRVI1 /// NM_001100163 // MRVI1 /// NM_00	MRVI1	NM_001098579	0.0014085	-11.5083	4.15355	5.66747	0.350159	-1.51392	-2.85584	Less than 0
173223	8085674	NM_015150 // RFTN1 /// ENST00000334133 // RFTN1 /// AY237654 // RFTN1 /// BC1006	RFTN1	NM_015150	0.00816857	-6.2757	8.40295	9.91507	0.350596	-1.51212	-2.85229	Less than 0
193550	8108409	AF117236 // MATR3	MATR3	AF117236	0.000262511	-20.2695	4.7441	6.25495	0.350905	-1.51085	-2.84977	Less than 0
189558	8103958	NM_001995 // ACSL1 /// ENST00000281455 // ACSL1 /// BC050073 // ACSL1 /// D10040	ACSL1	NM_001995	0.00837424	-6.22076	8.30018	9.8096	0.351252	-1.50942	-2.84696	Less than 0
89492	7992299	NM_024600 // TMEM204 /// ENST00000253934 // TMEM204 /// BC004932 // TMEM204	TMEM204	NM_024600	0.00630158	-6.87542	6.01748	7.52485	0.351753	-1.50737	-2.8429	Less than 0
70936	7971496	NM_025113 // C13orf18 /// ENST00000429979 // C13orf18 /// ENST00000389908 // C13	C13orf18	NM_025113	0.00760392	-6.43637	5.96552	7.47215	0.351932	-1.50663	-2.84146	Less than 0
111713	8017047	NM_004574 // SEPT4 /// NM_080415 // SEPT4 /// NM_080416 // SEPT4 /// ENST0000031	2004-09-01	NM_004574	0.00192805	-10.3429	6.37106	7.87725	0.352039	-1.50619	-2.84059	Less than 0
64016	7963798	NM_002205 // ITGA5 /// ENST00000293379 // ITGA5 /// BC008786 // ITGA5 /// ENST00	ITGA5	NM_002205	0.00850045	-6.18791	8.87979	10.3852	0.352227	-1.50542	-2.83908	Less than 0
65014	7964900	NM_001109754 // PTPRB /// NM_002837 // PTPRB /// ENST00000334414 // PTPRB /// EN	PTPRB	NM_001109754	0.00662365	-6.75638	5.82309	7.32797	0.35236	-1.50488	-2.83801	Less than 0
136554	8044827	NM_001029996 // PCDP1 /// ENST00000295220 // hCG_17324 /// BC036530 // PCDP1	PCDP1	NM_001029996	0.00312205	-8.77048	3.64669	5.14325	0.354398	-1.49656	-2.82169	Less than 0
22409	7917183	NM_022159 // ELTD1 /// ENST00000370742 // ELTD1 /// ENST00000401034 // ELTD1	ELTD1	NM_022159	0.00906221	-6.04913	5.07719	6.56984	0.355358	-1.49265	-2.81406	Less than 0
47450	7945274	NM_032801 // JAM3 /// ENST00000299106 // JAM3 /// BC012147 // JAM3 /// ENST00000	JAM3	NM_032801	0.000283538	-19.7525	4.58601	6.07817	0.35548	-1.49216	-2.8131	Less than 0
200710	8116438	NM_005110 // GFPT2 /// ENST00000253778 // GFPT2 /// AB016789 // GFPT2	GFPT2	NM_005110	0.000453217	-16.8746	4.94917	6.44096	0.35557	-1.4918	-2.81239	Less than 0
121068	8027485	NM_001110822 // TDRD12 /// ENST00000421545 // TDRD12 /// AB211063 // TDRD12 ///	TDRD12	NM_001110822	0.00139517	-11.5455	4.38801	5.87955	0.355634	-1.49153	-2.81188	Less than 0
197407	8112736	NM_004101 // F2RL2 /// ENST00000296641 // F2RL2 /// BX537386 // F2RL2	F2RL2	NM_004101	0.00229197	-9.75031	4.49453	5.98367	0.356224	-1.48914	-2.80722	Less than 0
187017	8101090	NM_014435 // NAAA /// NM_001042402 // NAAA /// ENST00000286733 // NAAA /// ENST0	NAAA	NM_014435	0.00790585	-6.34858	4.93524	6.42333	0.356485	-1.48809	-2.80517	Less than 0
213027	8130235	NM_182961 // SYNE1 /// NM_033071 // SYNE1 /// NM_015293 // SYNE1 /// ENST0000035	SYNE1	NM_182961	0.00112779	-12.4087	3.79142	5.27895	0.356623	-1.48753	-2.80408	Less than 0
31099	7926998	NM_182723 // CREM /// NM_182724 // CREM /// NM_182725 // CREM /// NM_182721 // C	CREM	NM_182723	0.00734139	-6.51652	6.54134	8.02817	0.356795	-1.48683	-2.80273	Less than 0
219305	8137291	NM_000603 // NOS3 /// NM_001160109 // NOS3 /// NM_001160110 // NOS3 /// NM_00116	NOS3	NM_000603	0.0010074	-12.8918	5.9661	7.45129	0.357201	-1.48519	-2.79954	Less than 0
179287	8092399	NM_130446 // KLHL6 /// ENST00000341319 // KLHL6 /// AF441792 // KLHL6	KLHL6	NM_130446	0.00180851	-10.5709	6.02767	7.51131	0.357586	-1.48364	-2.79653	Less than 0
154543	8064793	NM_014737 // RASSF2 /// NM_170774 // RASSF2 /// ENST00000379400 // RASSF2 /// EN	RASSF2	NM_014737	0.00345564	-8.46944	7.55522	9.03761	0.357894	-1.48239	-2.79412	Less than 0
189564	8103964	NM_001995 // ACSL1 /// ENST00000281455 // ACSL1 /// BC050073 // ACSL1 /// D10040	ACSL1	NM_001995	0.00253452	-9.42058	8.1302	9.61252	0.357911	-1.48233	-2.79399	Less than 0
84073	7986309	NM_018349 // MCTP2 /// NM_001159643 // MCTP2 /// NM_001159644 // MCTP2 /// ENST0	MCTP2	NM_018349	0.0062799	-6.88372	7.3031	8.77823	0.359702	-1.47513	-2.78008	Less than 0
25266	7920512	NM_001010846 // SHE /// ENST00000304760 // SHE /// BC117210 // SHE	SHE	NM_001010846	0.00570494	-7.11867	5.35	6.82447	0.359866	-1.47447	-2.77882	Less than 0
77806	7979205	NM_006832 // FERMT2 /// NM_001134999 // FERMT2 /// ENST00000343279 // FERMT2 ///	FERMT2	NM_006832	0.0086931	-6.13899	7.88684	9.36114	0.359909	-1.4743	-2.77848	Less than 0
189569	8103969	NM_001995 // ACSL1 /// ENST00000281455 // ACSL1 /// BC050073 // ACSL1 /// D10040	ACSL1	NM_001995	0.00421408	-7.90873	9.56391	11.0354	0.360613	-1.47148	-2.77306	Less than 0
254118	8176656	NR_028318 // NLGN4Y /// ENST00000382872 // NLGN4Y	NLGN4Y	NR_028318	0.00613208	-6.94134	4.73271	6.20008	0.361642	-1.46737	-2.76517	Less than 0
252257	8174514	NM_001143981 // CHRDL1 /// NM_001143982 // CHRDL1 /// NM_145234 // CHRDL1 /// NM	CHRDL1	NM_001143981	0.00039137	-17.7273	3.91503	5.38155	0.361854	-1.46652	-2.76354	Less than 0
178510	8091513	NM_001081455 // P2RY14 /// NM_014879 // P2RY14 /// ENST00000309170 // P2RY14 ///	P2RY14	NM_001081455	0.00842742	-6.20684	4.65643	6.12289	0.361868	-1.46646	-2.76344	Less than 0
148027	8057582	NM_005795 // CALCRL /// ENST00000392370 // CALCRL /// ENST00000409998 // CALCRL	CALCRL	NM_005795	0.00261221	-9.32369	6.51472	7.98108	0.361894	-1.46636	-2.76324	Less than 0
245591	8166896	NM_001356 // DDX3X /// ENST00000399959 // DDX3X /// ENST00000457138 // DDX3X ///	DDX3X	NM_001356	0.00701068	-6.62302	7.80466	9.2707	0.361973	-1.46604	-2.76263	Less than 0
197837	8113229	NM_012081 // ELL2 /// ENST00000237853 // ELL2 /// BC028412 // ELL2	ELL2	NM_012081	0.000257661	-20.3966	9.03051	10.491	0.363358	-1.46054	-2.75211	Less than 0
223981	8142567	NM_005763 // AASS /// ENST00000417368 // AASS /// ENST00000393376 // AASS /// EN	AASS	NM_005763	0.0021432	-9.97638	6.04104	7.50024	0.363693	-1.45921	-2.74957	Less than 0
253017	8175396	NM_004840 // ARHGEF6 /// ENST00000250617 // ARHGEF6 /// BC039856 // ARHGEF6 ///	ARHGEF6	NM_004840	0.00431724	-7.8428	4.77642	6.23365	0.364191	-1.45723	-2.74581	Less than 0
166725	8078447	BC071751 // CCR4	CCR4	BC071751	0.00872287	-6.13156	5.15416	6.61043	0.364432	-1.45628	-2.74399	Less than 0
114782	8020463	NM_005257 // GATA6 /// ENST00000269216 // GATA6 /// X95701 // GATA6	GATA6	NM_005257	0.00857737	-6.16821	5.5961	7.05008	0.365012	-1.45398	-2.73963	Less than 0
135330	8043448	---		---	0.00508501	-7.40976	4.4874	5.93241	0.367289	-1.44501	-2.72265	Less than 0
79947	7981648	---		---	0.00145567	-11.3804	8.09712	9.54189	0.36735	-1.44477	-2.7222	Less than 0
82092	7984123	NM_016530 // RAB8B /// ENST00000321437 // RAB8B	RAB8B	NM_016530	0.00803751	-6.31167	7.42457	8.86906	0.367421	-1.44449	-2.72167	Less than 0
163618	8074999	NM_001099781 // GGT5 /// NM_004121 // GGT5 /// NM_001099782 // GGT5 /// ENST0000	GGT5	NM_001099781	0.00989567	-5.86278	6.52219	7.96294	0.368375	-1.44075	-2.71462	Less than 0
152129	8062114	NM_006404 // PROCR /// ENST00000374477 // PROCR /// ENST00000216968 // PROCR ///	PROCR	NM_006404	0.00652028	-6.79374	4.3575	5.79662	0.368793	-1.43912	-2.71155	Less than 0
199903	8115546	NM_024007 // EBF1 /// ENST00000313708 // EBF1 /// BC038805 // EBF1 /// ENST00000	EBF1	NM_024007	0.00469724	-7.61679	4.93048	6.36921	0.368892	-1.43873	-2.71082	Less than 0
189559	8103959	NM_001995 // ACSL1 /// ENST00000281455 // ACSL1 /// BC050073 // ACSL1 /// D10040	ACSL1	NM_001995	0.00299099	-8.90064	9.4104	10.8471	0.369417	-1.43668	-2.70697	Less than 0
153875	8064062	NM_020882 // COL20A1 /// ENST00000358894 // COL20A1 /// BC043183 // COL20A1 ///	COL20A1	NM_020882	0.000532758	-15.9815	4.10979	5.54627	0.369469	-1.43647	-2.70658	Less than 0
185846	8099765	NM_015230 // ARAP2 /// ENST00000303965 // ARAP2 /// AY049733 // ARAP2	ARAP2	NM_015230	0.00326651	-8.63513	5.61405	7.05019	0.369555	-1.43614	-2.70596	Less than 0
209236	8126037	NM_020939 // CPNE5 /// ENST00000244751 // CPNE5 /// AB046819 // CPNE5	CPNE5	NM_020939	0.00752119	-6.46123	5.44942	6.88399	0.369956	-1.43457	-2.70302	Less than 0
144673	8053883	NM_004418 // DUSP2 /// ENST00000288943 // DUSP2 /// BC007771 // DUSP2	DUSP2	NM_004418	0.00192856	-10.342	4.60234	6.03567	0.370276	-1.43333	-2.70069	Less than 0
49728	7947842	NM_000256 // MYBPC3 /// ENST00000399249 // MYBPC3 /// EU747718 // MYBPC3 /// ENS	MYBPC3	NM_000256	0.00196521	-10.2758	3.98613	5.41933	0.370308	-1.4332	-2.70046	Less than 0
96148	7999691	NM_002474 // MYH11 /// NM_001040114 // MYH11 /// NM_022844 // MYH11 /// NM_00104	MYH11	NM_002474	0.00687855	-6.66744	4.56752	5.99985	0.370532	-1.43233	-2.69882	Less than 0
189369	8103739	NM_007281 // SCRG1 /// ENST00000296506 // SCRG1 /// BC017583 // SCRG1	SCRG1	NM_007281	0.00675112	-6.71135	3.94263	5.37408	0.370758	-1.43145	-2.69718	Less than 0
212352	8129489	NM_001017373 // SAMD3 /// NM_152552 // SAMD3 /// ENST00000296977 // SAMD3 /// EN	SAMD3	NM_001017373	0.00715169	-6.57682	4.63672	6.06576	0.371379	-1.42904	-2.69267	Less than 0
68244	7968477	NM_023037 // FRY /// ENST00000380250 // FRY /// AK298021 // FRY /// ENST00000267	FRY	NM_023037	0.0096135	-5.92349	6.38219	7.80861	0.372052	-1.42642	-2.6878	Less than 0
81888	7983894	NM_001018090 // GCOM1 /// NM_001018100 // GCOM1 /// NM_152451 // GCOM1 /// NM_00	GCOM1	NM_001018090	0.00996106	-5.84904	4.74732	6.17311	0.372215	-1.42579	-2.68662	Less than 0
54349	7953063	NM_199460 // CACNA1C /// NM_001129836 // CACNA1C /// NM_001129837 // CACNA1C ///	CACNA1C	NM_199460	0.00711456	-6.58887	4.24411	5.6687	0.372525	-1.42459	-2.68438	Less than 0
127704	8034867	NM_032571 // EMR3 /// ENST00000253673 // EMR3 /// AK298653 // EMR3 /// AK290909	EMR3	NM_032571	0.00466965	-7.63237	6.61059	8.03421	0.372776	-1.42362	-2.68258	Less than 0
171051	8083242	NM_000685 // AGTR1 /// NM_031850 // AGTR1 /// ENST00000349243 // AGTR1 /// BC068	AGTR1	NM_000685	0.00840625	-6.21237	5.06484	6.48504	0.373661	-1.4202	-2.67622	Less than 0
31462	7927408	NM_020945 // WDFY4 /// ENST00000325239 // WDFY4 /// BC034937 // WDFY4 /// ENST00	WDFY4	NM_020945	0.00885394	-6.09923	4.8012	6.22129	0.373691	-1.42008	-2.67601	Less than 0
52432	7950890	NM_012193 // FZD4 /// ENST00000309186 // FZD4 /// AB032417 // FZD4	FZD4	NM_012193	0.0030777	-8.8137	7.21003	8.62959	0.373826	-1.41956	-2.67504	Less than 0
36336	7932827	NM_020848 // KIAA1462 /// ENST00000375377 // KIAA1462 /// ENST00000298635 // KIA	KIAA1462	NM_020848	0.00647565	-6.81011	6.23617	7.65478	0.374072	-1.41861	-2.67328	Less than 0
230904	8150408	NM_001464 // ADAM2 /// ENST00000265708 // ADAM2 /// U52370 // ADAM2 /// ENST0000	ADAM2	NM_001464	0.000658058	-14.8844	6.82817	8.24418	0.374748	-1.41601	-2.66846	Less than 0
148208	8057778	NM_003151 // STAT4 /// ENST00000358470 // STAT4 /// ENST00000392320 // STAT4 ///	STAT4	NM_003151	0.000805462	-13.9038	6.47761	7.89197	0.375176	-1.41436	-2.66541	Less than 0
183308	8096903	NM_152400 // C4orf32 /// ENST00000309733 // C4orf32 /// BC022534 // C4orf32	C4orf32	NM_152400	0.00581207	-7.07259	5.71074	7.12066	0.376332	-1.40992	-2.65723	Less than 0
30881	7926753	NM_017433 // MYO3A /// ENST00000265944 // MYO3A /// AY101367 // MYO3A	MYO3A	NM_017433	0.00239469	-9.60528	4.6446	6.05339	0.376628	-1.40879	-2.65514	Less than 0
208533	8125267	NM_019105 // TNXB /// ENST00000415777 // TNXB /// ENST00000375244 // TNXB /// EN	TNXB	NM_019105	0.00198348	-10.2435	5.58682	6.99413	0.377013	-1.40731	-2.65243	Less than 0
135818	8044007	NM_000877 // IL1R1 /// ENST00000410023 // IL1R1 /// ENST00000233946 // IL1R1 ///	IL1R1	NM_000877	0.00378352	-8.20884	6.88049	8.28746	0.377103	-1.40697	-2.65179	Less than 0
250291	8172303	NR_024234 // NDUFB11 /// NR_024235 // NDUFB11	NDUFB11	NR_024234	0.00979228	-5.88476	5.09718	6.50328	0.377331	-1.4061	-2.65019	Less than 0
57376	7956445	AK122956 // MARS	MARS	AK122956	0.000820931	-13.8148	3.96277	5.36786	0.377595	-1.40509	-2.64834	Less than 0
216599	8134260	NM_004126 // GNG11 /// ENST00000248564 // GNG11 /// BC009709 // GNG11	GNG11	NM_004126	0.000853885	-13.6325	7.22008	8.62337	0.378068	-1.40328	-2.64503	Less than 0
184157	8097869	NM_001131007 // KIAA0922 /// NM_015196 // KIAA0922 /// ENST00000409663 // KIAA09	KIAA0922	NM_001131007	0.00792974	-6.34182	4.61846	6.01818	0.379003	-1.39972	-2.6385	Less than 0
73444	7974346	NM_053064 // GNG2 /// ENST00000335281 // GNG2 /// BC041446 // GNG2	GNG2	NM_053064	0.00613374	-6.94068	6.23527	7.63267	0.379612	-1.3974	-2.63427	Less than 0
135857	8044050	NM_003853 // IL18RAP /// ENST00000264260 // IL18RAP /// AF077346 // IL18RAP ///	IL18RAP	NM_003853	0.0023677	-9.64258	4.7296	6.12562	0.379976	-1.39602	-2.63174	Less than 0
31469	7927415	NM_020945 // WDFY4 /// ENST00000325239 // WDFY4 /// BC034937 // WDFY4 /// ENST00	WDFY4	NM_020945	0.00881999	-6.10755	4.61482	6.00724	0.380927	-1.39241	-2.62518	Less than 0
255994	8178832	AK296613 // HLA-DQB1	HLA-DQB1	AK296613	0.00393679	-8.09705	5.79131	7.18368	0.380939	-1.39237	-2.62509	Less than 0
257064	8180028	AK296613 // HLA-DQB1	HLA-DQB1	AK296613	0.00393679	-8.09705	5.79131	7.18368	0.380939	-1.39237	-2.62509	Less than 0
72222	7972951	NM_007368 // RASA3 /// ENST00000334062 // RASA3 /// BC038456 // RASA3 /// ENST00	RASA3	NM_007368	0.000154831	-24.1907	4.75419	6.146	0.381084	-1.39182	-2.62409	Less than 0
135809	8043998	NM_000877 // IL1R1 /// ENST00000410023 // IL1R1 /// ENST00000233946 // IL1R1 ///	IL1R1	NM_000877	0.00737549	-6.5059	9.15516	10.5444	0.381777	-1.3892	-2.61933	Less than 0
96132	7999675	NM_002474 // MYH11 /// NM_001040114 // MYH11 /// NM_022844 // MYH11 /// NM_00104	MYH11	NM_002474	0.00174144	-10.7077	4.91405	6.30268	0.381926	-1.38863	-2.6183	Less than 0
52429	7950887	NM_012193 // FZD4 /// ENST00000309186 // FZD4 /// AB032417 // FZD4	FZD4	NM_012193	0.00894942	-6.07607	6.64196	8.02999	0.382085	-1.38804	-2.61722	Less than 0
56948	7955958	NM_000924 // PDE1B /// NM_001165975 // PDE1B /// ENST00000243052 // PDE1B /// BC	PDE1B	NM_000924	0.000656019	-14.9	4.83865	6.22458	0.382643	-1.38593	-2.6134	Less than 0
176550	8089344	NM_014981 // MYH15 /// ENST00000273353 // MYH15 /// AK126801 // MYH15	MYH15	NM_014981	0.00550539	-7.20763	5.36797	6.75205	0.383134	-1.38408	-2.61006	Less than 0
101092	8005176	NM_016113 // TRPV2 /// ENST00000338560 // TRPV2 /// BC018926 // TRPV2 /// ENST00	TRPV2	NM_016113	5.6166e-06	-73.2097	4.31574	5.69942	0.38324	-1.38368	-2.60933	Less than 0
148039	8057594	NM_005795 // CALCRL /// ENST00000392370 // CALCRL /// ENST00000409998 // CALCRL	CALCRL	NM_005795	0.00171426	-10.7652	8.64142	10.0221	0.384041	-1.38067	-2.60389	Less than 0
191472	8106104	NM_005909 // MAP1B /// ENST00000296755 // MAP1B /// BC032516 // MAP1B	MAP1B	NM_005909	0.00104567	-12.7303	6.17395	7.55426	0.384134	-1.38032	-2.60326	Less than 0
220261	8138349	NM_001004320 // TMEM195 /// ENST00000342526 // TMEM195 /// BC108676 // TMEM195 /	TMEM195	NM_001004320	0.00191437	-10.368	3.61235	4.99138	0.384476	-1.37904	-2.60094	Less than 0
212695	8129863	NM_000416 // IFNGR1 /// ENST00000367739 // IFNGR1 /// AF056979 // IFNGR1 /// BT0	IFNGR1	NM_000416	0.00717801	-6.56833	7.76428	9.14291	0.384582	-1.37864	-2.60022	Less than 0
187469	8101589	NM_002753 // MAPK10 /// NM_138982 // MAPK10 /// NM_138980 // MAPK10 /// NM_13898	MAPK10	NM_002753	0.00255037	-9.40049	3.51402	4.89137	0.384925	-1.37735	-2.59791	Less than 0
70638	7971157	NM_005780 // LHFP /// AF098807 // LHFP /// ENST00000379589 // LHFP	LHFP	NM_005780	0.00718695	-6.56545	6.49967	7.87648	0.38507	-1.37681	-2.59693	Less than 0
211617	8128673	NM_014028 // OSTM1 /// ENST00000193322 // OSTM1 /// AF533891 // OSTM1	OSTM1	NM_014028	0.00317975	-8.71544	6.09348	7.47016	0.385103	-1.37668	-2.59671	Less than 0
149719	8059434	NM_014689 // DOCK10 /// ENST00000258390 // DOCK10 /// AK293847 // DOCK10 /// AK2	DOCK10	NM_014689	0.000487649	-16.4642	6.33444	7.70946	0.385546	-1.37503	-2.59373	Less than 0
108043	8012907	---		---	0.00784341	-6.36637	4.8657	6.23956	0.385857	-1.37386	-2.59163	Less than 0
96155	7999698	NM_002474 // MYH11 /// NM_001040114 // MYH11 /// NM_022844 // MYH11 /// NM_00104	MYH11	NM_002474	0.00432241	-7.83955	6.77097	8.14219	0.386564	-1.37122	-2.5869	Less than 0
153337	8063466	NM_018431 // DOK5 /// ENST00000262593 // DOK5 /// ENST00000395939 // DOK5 /// AF	DOK5	NM_018431	0.0064739	-6.81076	6.07456	7.44476	0.386836	-1.37021	-2.58508	Less than 0
10679	7903930	NM_004000 // CHI3L2 /// NM_001025197 // CHI3L2 /// NM_001025199 // CHI3L2 /// EN	CHI3L2	NM_004000	0.00821658	-6.26271	4.27502	5.6443	0.387085	-1.36928	-2.58341	Less than 0
90533	7993462	NM_033201 // C16orf45 /// NM_001142469 // C16orf45 /// ENST00000452191 // C16orf	C16orf45	NM_033201	0.00197429	-10.2597	5.25071	6.61932	0.387264	-1.36861	-2.58222	Less than 0
219848	8137891	NM_032415 // CARD11 /// ENST00000396946 // CARD11 /// AF322641 // CARD11	CARD11	NM_032415	0.00314007	-8.75315	3.85714	5.22375	0.387803	-1.3666	-2.57863	Less than 0
14496	7908368	NM_024420 // PLA2G4A /// ENST00000367466 // PLA2G4A /// AK290336 // PLA2G4A ///	PLA2G4A	NM_024420	0.00409095	-7.99027	4.3683	5.73404	0.388036	-1.36574	-2.57708	Less than 0
189566	8103966	NM_001995 // ACSL1 /// ENST00000281455 // ACSL1 /// BC050073 // ACSL1 /// D10040	ACSL1	NM_001995	0.00293475	-8.95884	9.10462	10.4702	0.388085	-1.36556	-2.57676	Less than 0
17040	7911191	NM_004895 // NLRP3 /// NM_183395 // NLRP3 /// NM_001079821 // NLRP3 /// NM_00112	NLRP3	NM_004895	0.00807308	-6.30183	4.66796	6.03085	0.388801	-1.3629	-2.57201	Less than 0
229088	8148323	NM_002467 // MYC /// ENST00000377970 // MYC /// BC000141 // MYC	MYC	NM_002467	0.00729903	-6.52981	7.58831	8.95088	0.38889	-1.36257	-2.57142	Less than 0
135814	8044003	NM_000877 // IL1R1 /// ENST00000410023 // IL1R1 /// ENST00000233946 // IL1R1 ///	IL1R1	NM_000877	0.00834104	-6.22951	9.08013	10.4421	0.389038	-1.36202	-2.57044	Less than 0
100225	8004230	NM_000697 // ALOX12 /// ENST00000251535 // ALOX12 /// M58704 // ALOX12	ALOX12	NM_000697	0.00968755	-5.90734	3.86511	5.22657	0.389189	-1.36146	-2.56944	Less than 0
37264	7933878	NM_032776 // JMJD1C /// NM_004241 // JMJD1C /// ENST00000399262 // JMJD1C /// EN	JMJD1C	NM_032776	0.00848129	-6.19286	7.44179	8.80223	0.389464	-1.36044	-2.56763	Less than 0
187800	8101965	NM_016242 // EMCN /// ENST00000296420 // EMCN /// AF205940 // EMCN /// ENST00000	EMCN	NM_016242	0.00320019	-8.69626	5.3355	6.6955	0.389582	-1.36	-2.56685	Less than 0
107835	8012680	NM_002472 // MYH8 /// ENST00000252173 // MYH8 /// ENST00000403437 // MYH8 /// M3	MYH8	NM_002472	0.00773389	-6.39803	4.62855	5.98714	0.389964	-1.35859	-2.56434	Less than 0
157407	8068029	NM_021219 // JAM2 /// ENST00000400535 // JAM2 /// AF255910 // JAM2 /// AY016009	JAM2	NM_021219	0.0053875	-7.26221	5.13069	6.48645	0.390729	-1.35576	-2.55932	Less than 0
173219	8085670	NM_015150 // RFTN1 /// ENST00000334133 // RFTN1 /// AY237654 // RFTN1 /// AK3038	RFTN1	NM_015150	0.00238675	-9.61619	7.01084	8.36258	0.391821	-1.35173	-2.55219	Less than 0
187542	8101671	NM_001128310 // SPARCL1 /// NM_004684 // SPARCL1 /// ENST00000282470 // SPARCL1	SPARCL1	NM_001128310	0.00852886	-6.18061	9.55896	10.9105	0.391878	-1.35152	-2.55181	Less than 0
230424	8149866	NM_022659 // EBF2 /// ENST00000408929 // EBF2 /// AK304372 // EBF2	EBF2	NM_022659	0.00736791	-6.50826	3.20699	4.55838	0.391914	-1.35139	-2.55158	Less than 0
253149	8175547	NM_145665 // SPANXE /// ENST00000358993 // SPANXC /// BC062672 // SPANXE /// ENS	SPANXE	NM_145665	0.0015198	-11.2149	3.55329	4.90432	0.392013	-1.35103	-2.55094	Less than 0
233062	8152862	BC016345 // FAM49B /// AK002059 // FAM49B /// ENST00000401979 // FAM49B /// AF20	FAM49B	BC016345	0.00196556	-10.2752	6.49872	7.84865	0.392313	-1.34992	-2.54898	Less than 0
138786	8047334	NM_001159 // AOX1 /// ENST00000374700 // AOX1 /// BC117179 // AOX1 /// ENST00000	AOX1	NM_001159	0.000758361	-14.1893	5.92423	7.27395	0.392368	-1.34972	-2.54863	Less than 0
5407	7898067	NM_006474 // PDPN /// NM_198389 // PDPN /// NM_001006624 // PDPN /// NM_00100662	PDPN	NM_006474	0.00632661	-6.86589	8.74858	10.0973	0.392647	-1.3487	-2.54682	Less than 0
64995	7964881	NM_001109754 // PTPRB /// NM_002837 // PTPRB /// ENST00000334414 // PTPRB /// EN	PTPRB	NM_001109754	0.00423351	-7.89615	6.20999	7.55354	0.39405	-1.34355	-2.53775	Less than 0
147335	8056847	NM_152529 // GPR155 /// NM_001033045 // GPR155 /// ENST00000295500 // GPR155 ///	GPR155	NM_152529	0.00550015	-7.21002	4.00666	5.34652	0.395059	-1.33986	-2.53127	Less than 0
112188	8017575	NM_001433 // ERN1 /// ENST00000433197 // ERN1 /// AB209869 // ERN1 /// ENST00000	ERN1	NM_001433	0.00955908	-5.93547	6.38477	7.72451	0.395091	-1.33974	-2.53106	Less than 0
104660	8009186	NM_203351 // MAP3K3 /// NM_002401 // MAP3K3 /// ENST00000361733 // MAP3K3 /// EN	MAP3K3	NM_203351	0.00964685	-5.91619	5.27912	6.61541	0.39604	-1.33628	-2.525	Less than 0
115098	8020813	NM_017831 // RNF125 /// ENST00000217740 // RNF125 /// BC012021 // RNF125	RNF125	NM_017831	0.0094204	-5.9664	4.25878	5.59416	0.396287	-1.33538	-2.52342	Less than 0
83517	7985710	NM_007200 // AKAP13 /// ENST00000394518 // AKAP13 /// AB055890 // AKAP13 /// ENS	AKAP13	NM_007200	0.00581961	-7.06939	9.34167	10.6765	0.396435	-1.33484	-2.52248	Less than 0
189557	8103957	NM_001995 // ACSL1 /// ENST00000281455 // ACSL1 /// BC050073 // ACSL1 /// D10040	ACSL1	NM_001995	0.00537429	-7.26842	9.64733	10.9791	0.397284	-1.33176	-2.51709	Less than 0
235147	8155183	NM_021111 // RECK /// ENST00000377966 // RECK /// D50406 // RECK	RECK	NM_021111	0.00398853	-8.06061	4.50681	5.83845	0.397316	-1.33164	-2.51689	Less than 0
157642	8068300	AF380181 // SON /// AF380182 // SON /// ENST00000290239 // SON /// ENST000004555	SON	AF380181	0.00891773	-6.08372	7.61652	8.94331	0.398652	-1.3268	-2.50845	Less than 0
232563	8152312	NM_001146 // ANGPT1 /// ENST00000297450 // ANGPT1 /// BC152411 // ANGPT1	ANGPT1	NM_001146	0.00779564	-6.38011	3.68218	5.00665	0.399295	-1.32447	-2.50442	Less than 0
125851	8032840	NM_032108 // SEMA6B /// ENST00000301293 // SEMA6B /// BC142617 // SEMA6B /// ENS	SEMA6B	NM_032108	0.00373387	-8.24635	3.64374	4.96683	0.39968	-1.32308	-2.502	Less than 0
218173	8135996	NM_001458 // FLNC /// NM_001127487 // FLNC /// ENST00000325888 // FLNC /// ENST0	FLNC	NM_001458	0.00659285	-6.76743	4.87922	6.20229	0.399685	-1.32307	-2.50197	Less than 0
240345	8160988	BC004406 // KIAA1539 /// AK021622 // KIAA1539 /// AK022837 // KIAA1539 /// ENST0	KIAA1539	BC004406	0.00339248	-8.52341	5.96547	7.28846	0.399705	-1.32299	-2.50184	Less than 0
52735	7951241	NM_022122 // MMP27 /// ENST00000260229 // MMP27 /// AF195192 // MMP27	MMP27	NM_022122	0.00443355	-7.77091	3.63255	4.95509	0.399831	-1.32254	-2.50105	Less than 0
83516	7985709	NM_006738 // AKAP13 /// NM_007200 // AKAP13 /// ENST00000394518 // AKAP13 /// EN	AKAP13	NM_006738	0.0053586	-7.27582	8.52389	9.84614	0.399912	-1.32224	-2.50055	Less than 0
79964	7981665	ENST00000390602 // LOC100290115 /// XM_002347482 // LOC100290115	LOC100290115	ENST00000390602	0.00979972	-5.88317	7.91579	9.23618	0.400427	-1.32039	-2.49734	Less than 0
128493	8035732	NM_016573 // GMIP /// ENST00000203556 // GMIP /// AF132541 // GMIP /// ENST00000	GMIP	NM_016573	0.00371184	-8.2632	5.40379	6.72305	0.400741	-1.31926	-2.49538	Less than 0
19648	7914114	NM_005248 // FGR /// NM_001042747 // FGR /// NM_001042729 // FGR /// ENST0000037	FGR	NM_005248	0.00854118	-6.17745	5.23334	6.55232	0.400821	-1.31897	-2.49488	Less than 0
188678	8102951	NM_003866 // INPP4B /// NM_001101669 // INPP4B /// ENST00000262992 // INPP4B ///	INPP4B	NM_003866	0.00136448	-11.633	7.48948	8.80754	0.401076	-1.31805	-2.49329	Less than 0
169390	8081400	NM_031419 // NFKBIZ /// NM_001005474 // NFKBIZ /// ENST00000326172 // NFKBIZ ///	NFKBIZ	NM_031419	0.00304675	-8.84436	7.04474	8.36139	0.401465	-1.31665	-2.49088	Less than 0
8092	7901058	NM_004073 // PLK3 /// ENST00000372201 // PLK3 /// AJ293866 // PLK3	PLK3	NM_004073	0.00323503	-8.66394	6.43987	7.75189	0.402755	-1.31202	-2.4829	Less than 0
223840	8142400	NM_014705 // DOCK4 /// ENST00000437633 // DOCK4 /// BC117688 // DOCK4 /// BC1176	DOCK4	NM_014705	0.00369316	-8.27759	6.23438	7.54636	0.402769	-1.31198	-2.48281	Less than 0
213093	8130301	NM_182961 // SYNE1 /// ENST00000265368 // SYNE1 /// ENST00000367247 // SYNE1 ///	SYNE1	NM_182961	0.00822035	-6.2617	3.65574	4.96682	0.403019	-1.31108	-2.48127	Less than 0
166247	8077910	NM_138712 // PPARG /// NM_015869 // PPARG /// NM_138711 // PPARG /// NM_005037 /	PPARG	NM_138712	0.0058231	-7.06791	5.82966	7.13911	0.403475	-1.30945	-2.47847	Less than 0
220445	8138561	NM_032581 // FAM126A /// ENST00000432176 // FAM126A /// AK297399 // FAM126A ///	FAM126A	NM_032581	0.00205234	-10.1249	5.75407	7.0622	0.403844	-1.30813	-2.4762	Less than 0
135574	8043740	NM_001079 // ZAP70 /// NM_207519 // ZAP70 /// ENST00000264972 // ZAP70 /// ENST0	ZAP70	NM_001079	0.00441458	-7.78247	5.67508	6.98188	0.404216	-1.3068	-2.47392	Less than 0
217813	8135599	NM_001753 // CAV1 /// NM_001172895 // CAV1 /// NM_001172896 // CAV1 /// NM_00117	CAV1	NM_001753	0.00707499	-6.6018	5.93013	7.23364	0.40514	-1.30351	-2.46829	Less than 0
101124	8005212	NR_023380 // CCDC144C /// NM_014695 // CCDC144A /// NM_182568 // CCDC144B /// EN	CCDC144C	NR_023380	0.00445765	-7.75633	6.68362	7.98644	0.405334	-1.30282	-2.4671	Less than 0
108371	8013283	NR_023380 // CCDC144C /// NM_014695 // CCDC144A /// NM_182568 // CCDC144B /// EN	CCDC144C	NR_023380	0.00445765	-7.75633	6.68362	7.98644	0.405334	-1.30282	-2.4671	Less than 0
47334	7945141	NM_002017 // FLI1 /// NM_001167681 // FLI1 /// ENST00000344954 // FLI1 /// AF327	FLI1	NM_002017	0.00453556	-7.70988	5.8797	7.1811	0.405733	-1.3014	-2.46467	Less than 0
137976	8046440	NM_007023 // RAPGEF4 /// NM_001100397 // RAPGEF4 /// ENST00000397081 // RAPGEF4	RAPGEF4	NM_007023	0.000471053	-16.657	4.15944	5.45963	0.406072	-1.30019	-2.46262	Less than 0
118432	8024550	NM_001143986 // TLE6 /// NM_024760 // TLE6 /// ENST00000246112 // TLE6 /// ENST0	TLE6	NM_001143986	0.00249979	-9.46517	6.40446	7.70384	0.406301	-1.29938	-2.46123	Less than 0
198318	8113792	NM_178450 // MARCH3 /// ENST00000308660 // MARCH3 /// BC047569 // MARCH3	2003-03-01	NM_178450	0.00728264	-6.53497	6.18734	7.48665	0.40632	-1.29931	-2.46111	Less than 0
85059	7987423	NM_005739 // RASGRP1 /// NM_001128602 // RASGRP1 /// ENST00000310803 // RASGRP1	RASGRP1	NM_005739	0.00675154	-6.7112	3.77451	5.07065	0.407214	-1.29614	-2.45571	Less than 0
244573	8165737	NM_006140 // CSF2RA /// NR_027760 // CSF2RA /// NM_172245 // CSF2RA /// NM_17224	CSF2RA	NM_006140	0.000408514	-17.4739	6.05842	7.35433	0.407278	-1.29592	-2.45533	Less than 0
253820	8176308	NM_006140 // CSF2RA /// NR_027760 // CSF2RA /// NM_172245 // CSF2RA /// NM_17224	CSF2RA	NM_006140	0.000408514	-17.4739	6.05842	7.35433	0.407278	-1.29592	-2.45533	Less than 0
92673	7995836	NR_003669 // MT1IP /// ENST00000394490 // MT1X	MT1IP	NR_003669	0.00388391	-8.13497	8.60547	9.90109	0.407363	-1.29561	-2.45481	Less than 0
58468	7957671	NM_005230 // ELK3 /// ENST00000228741 // ELK3 /// BC017371 // ELK3	ELK3	NM_005230	0.00417936	-7.9314	5.91169	7.20522	0.407952	-1.29353	-2.45127	Less than 0
16738	7910850	NM_001035 // RYR2 /// ENST00000366574 // RYR2 /// ENST00000355794 // RYR2 /// EN	RYR2	NM_001035	0.00710431	-6.59221	5.00157	6.295	0.407981	-1.29342	-2.45109	Less than 0
204206	8120379	---		---	0.0091648	-6.025	5.28275	6.57533	0.408219	-1.29258	-2.44967	Less than 0
129808	8037235	NM_021016 // PSG3 /// ENST00000327495 // PSG3 /// ENST00000439582 // PSG3 /// BC	PSG3	NM_021016	0.00688415	-6.66553	4.18422	5.47605	0.408432	-1.29183	-2.44839	Less than 0
247656	8169313	NM_000495 // COL4A5 /// NM_033380 // COL4A5 /// NM_033381 // COL4A5 /// ENST0000	COL4A5	NM_000495	0.00973615	-5.89682	4.77219	6.05455	0.411123	-1.28236	-2.43236	Less than 0
22060	7916794	NM_024763 // WDR78 /// ENST00000371026 // WDR78 /// BC126379 // WDR78 /// ENST00	WDR78	NM_024763	0.00013653	-25.2308	4.71379	5.99288	0.412057	-1.27909	-2.42685	Less than 0
212286	8129417	NM_001164687 // THEMIS /// ENST00000368250 // THEMIS /// ENST00000368248 // THEM	THEMIS	NM_001164687	0.00573803	-7.10431	3.73202	5.00963	0.412478	-1.27761	-2.42437	Less than 0
195891	8111031	NM_001369 // DNAH5 /// ENST00000265104 // DNAH5 /// AY045575 // DNAH5	DNAH5	NM_001369	0.00637222	-6.84864	5.57099	6.84602	0.413217	-1.27503	-2.42003	Less than 0
5244	7897880	NM_001066 // TNFRSF1B /// ENST00000376259 // TNFRSF1B /// BC052977 // TNFRSF1B /	TNFRSF1B	NM_001066	0.001423	-11.4684	4.14584	5.42078	0.413243	-1.27494	-2.41988	Less than 0
231829	8151454	NM_000880 // IL7 /// ENST00000263851 // IL7 /// BC047698 // IL7 /// ENST00000379	IL7	NM_000880	0.00567	-7.13395	5.00408	6.27776	0.413604	-1.27368	-2.41777	Less than 0
63203	7962896	NM_016594 // FKBP11 /// NM_001143781 // FKBP11 /// ENST00000256680 // FKBP11 ///	FKBP11	NM_016594	0.0055403	-7.19176	6.05564	7.32357	0.415256	-1.26793	-2.40815	Less than 0
136367	8044612	XM_001716615 // LOC100130100 /// XM_002346408 // LOC100291464	LOC100130100	XM_001716615	0.00589674	-7.03695	5.91353	7.1809	0.415417	-1.26737	-2.40722	Less than 0
36615	7933151	NM_145313 // RASGEF1A /// ENST00000395810 // RASGEF1A /// ENST00000395809 // RAS	RASGEF1A	NM_145313	0.00480381	-7.5577	4.63816	5.90474	0.415643	-1.26658	-2.40591	Less than 0
235440	8155535	NR_003674 // KGFLP1 /// NR_003670 // KGFLP2 /// NM_002009 // FGF7 /// AF523265 /	KGFLP1	NR_003674	0.00313677	-8.75631	5.91505	7.18068	0.415917	-1.26563	-2.40432	Less than 0
191468	8106100	NM_005909 // MAP1B /// ENST00000296755 // MAP1B /// BC032516 // MAP1B	MAP1B	NM_005909	0.00680839	-6.69148	7.37998	8.64286	0.41671	-1.26288	-2.39975	Less than 0
235410	8155489	NR_003674 // KGFLP1 /// NR_003670 // KGFLP2 /// NM_002009 // FGF7 /// M60828 //	KGFLP1	NR_003674	0.00520186	-7.35142	5.99864	7.26131	0.416773	-1.26267	-2.39939	Less than 0
240730	8161424	NR_003674 // KGFLP1 /// NR_003670 // KGFLP2 /// NM_002009 // FGF7 /// M60828 //	KGFLP1	NR_003674	0.00520185	-7.35142	5.99864	7.26131	0.416773	-1.26267	-2.39939	Less than 0
240749	8161456	NR_003674 // KGFLP1 /// NR_003670 // KGFLP2 /// NM_002009 // FGF7 /// M60828 //	KGFLP1	NR_003674	0.00520185	-7.35142	5.99864	7.26131	0.416773	-1.26267	-2.39939	Less than 0
76997	7978305	NM_139247 // ADCY4 /// ENST00000310677 // ADCY4 /// ENST00000418030 // ADCY4 ///	ADCY4	NM_139247	0.000224239	-21.3689	4.39226	5.65228	0.417539	-1.26002	-2.39499	Less than 0
53811	7952467	NM_019055 // ROBO4 /// ENST00000306534 // ROBO4 /// AF361473 // ROBO4 /// AK3026	ROBO4	NM_019055	0.00527609	-7.31525	5.1718	6.42865	0.418458	-1.25685	-2.38973	Less than 0
17045	7911196	NM_004895 // NLRP3 /// NM_183395 // NLRP3 /// NM_001079821 // NLRP3 /// NM_00112	NLRP3	NM_004895	0.0060911	-6.95764	4.20444	5.45985	0.418875	-1.25541	-2.38735	Less than 0
94321	7997648	NM_031476 // CRISPLD2 /// ENST00000262424 // CRISPLD2 /// ENST00000412642 // CRI	CRISPLD2	NM_031476	0.00694914	-6.64357	7.20566	8.45972	0.419267	-1.25406	-2.38512	Less than 0
169135	8081094	NM_005233 // EPHA3 /// ENST00000336596 // EPHA3 /// BC063282 // EPHA3	EPHA3	NM_005233	0.00194005	-10.3211	3.62815	4.88131	0.419529	-1.25316	-2.38362	Less than 0
140258	8048965	NM_001080391 // SP100 /// NM_003113 // SP100 /// ENST00000340126 // SP100 /// EN	SP100	NM_001080391	0.00611889	-6.94657	7.94178	9.19421	0.419741	-1.25243	-2.38242	Less than 0
252482	8174776	NM_017938 // FAM70A /// NM_001104544 // FAM70A /// NM_001104545 // FAM70A /// EN	FAM70A	NM_017938	0.0057724	-7.08952	4.71739	5.96866	0.420077	-1.25127	-2.38051	Less than 0
219836	8137879	NM_032415 // CARD11 /// ENST00000396946 // CARD11 /// AF322641 // CARD11	CARD11	NM_032415	0.00290738	-8.9877	4.07636	5.32755	0.420101	-1.25119	-2.38038	Less than 0
70602	7971116	NM_016179 // TRPC4 /// NM_001135955 // TRPC4 /// NM_001135957 // TRPC4 /// NM_00	TRPC4	NM_016179	0.0032994	-8.60542	3.42034	4.66854	0.420972	-1.2482	-2.37546	Less than 0
226254	8145142	NM_005605 // PPP3CC /// ENST00000240139 // PPP3CC /// BC004864 // PPP3CC /// ENS	PPP3CC	NM_005605	0.00805149	-6.30779	7.77887	9.02703	0.420986	-1.24815	-2.37537	Less than 0
89493	7992300	NM_024600 // TMEM204 /// ENST00000253934 // TMEM204 /// BC004932 // TMEM204	TMEM204	NM_024600	0.0017685	-10.6517	7.37651	8.62402	0.421174	-1.24751	-2.37432	Less than 0
83528	7985721	NM_006738 // AKAP13 /// NM_007200 // AKAP13 /// NM_144767 // AKAP13 /// ENST0000	AKAP13	NM_006738	0.00389534	-8.12671	8.42428	9.67168	0.421208	-1.24739	-2.37412	Less than 0
206204	8122621	NM_139244 // STXBP5 /// NM_001127715 // STXBP5 /// ENST00000321680 // STXBP5 ///	STXBP5	NM_139244	0.000659055	-14.8768	6.46611	7.71189	0.421682	-1.24577	-2.37146	Less than 0
139090	8047681	NM_006139 // CD28 /// ENST00000324106 // CD28 /// J02988 // CD28 /// ENST0000037	CD28	NM_006139	0.00707557	-6.60161	5.79035	7.03527	0.42193	-1.24492	-2.37006	Less than 0
91159	7994151	NM_212535 // PRKCB /// NM_002738 // PRKCB /// ENST00000321728 // PRKCB /// ENST0	PRKCB	NM_212535	0.00999244	-5.84248	3.89784	5.14148	0.422306	-1.24364	-2.36795	Less than 0
234723	8154702	NM_000459 // TEK /// ENST00000406359 // TEK /// BC035514 // TEK /// ENST00000380	TEK	NM_000459	0.00159262	-11.038	6.21963	7.46254	0.42252	-1.24291	-2.36675	Less than 0
101093	8005177	NM_016113 // TRPV2 /// ENST00000338560 // TRPV2 /// BC018926 // TRPV2 /// ENST00	TRPV2	NM_016113	0.00845809	-6.19886	6.41753	7.65847	0.423098	-1.24094	-2.36352	Less than 0
223835	8142395	NM_014705 // DOCK4 /// ENST00000352877 // DOCK4 /// ENST00000437633 // DOCK4 ///	DOCK4	NM_014705	0.00421653	-7.90714	6.65713	7.8946	0.424116	-1.23747	-2.35785	Less than 0
236577	8156820	NM_001855 // COL15A1 /// ENST00000375001 // COL15A1 /// L25286 // COL15A1	COL15A1	NM_001855	0.000684175	-14.6905	6.48151	7.71825	0.424332	-1.23673	-2.35664	Less than 0
183322	8096920	NM_025144 // ALPK1 /// NM_001102406 // ALPK1 /// ENST00000458497 // ALPK1 /// EN	ALPK1	NM_025144	0.00287718	-9.01996	6.21432	7.45078	0.424413	-1.23646	-2.35619	Less than 0
95199	7998623	---		---	0.00386875	-8.14596	3.81888	5.05455	0.424647	-1.23566	-2.3549	Less than 0
83524	7985717	NM_006738 // AKAP13 /// NM_007200 // AKAP13 /// NM_144767 // AKAP13 /// ENST0000	AKAP13	NM_006738	0.00566423	-7.13648	9.37455	10.6102	0.424656	-1.23563	-2.35485	Less than 0
95033	7998439	NM_024164 // TPSB2 /// NM_003294 // TPSAB1 /// BC074975 // TPSAB1 /// BC065923 /	TPSB2	NM_024164	0.00543936	-7.238	3.75057	4.98573	0.424793	-1.23517	-2.35409	Less than 0
119113	8025294	NM_174918 // C19orf59 /// ENST00000333598 // C19orf59 /// AF461155 // C19orf59	C19orf59	NM_174918	0.000700124	-14.5768	3.87406	5.10474	0.426117	-1.23068	-2.34678	Less than 0
27315	7922783	NM_000433 // NCF2 /// NM_001127651 // NCF2 /// ENST00000367536 // NCF2 /// ENST0	NCF2	NM_000433	0.0082429	-6.25563	7.44467	8.67498	0.426224	-1.23032	-2.34618	Less than 0
42449	7939643	NM_052854 // CREB3L1 /// ENST00000288400 // CREB3L1 /// ENST00000446415 // CREB3	CREB3L1	NM_052854	0.00806205	-6.30487	7.25069	8.48084	0.426272	-1.23015	-2.34592	Less than 0
162449	8073676	NM_001003828 // PARVB /// NM_013327 // PARVB /// ENST00000338758 // PARVB /// EN	PARVB	NM_001003828	0.00669646	-6.73052	5.67808	6.90742	0.426514	-1.22934	-2.34459	Less than 0
235137	8155173	NM_021111 // RECK /// ENST00000377966 // RECK /// D50406 // RECK /// ENST0000037	RECK	NM_021111	0.00293103	-8.96274	6.48174	7.71023	0.426763	-1.22849	-2.34322	Less than 0
140134	8048830	NM_000091 // COL4A3 /// NM_031362 // COL4A3 /// ENST00000396578 // COL4A3 /// EN	COL4A3	NM_000091	0.00596327	-7.00942	3.44	4.66795	0.426925	-1.22795	-2.34233	Less than 0
105576	8010218	NM_152468 // TMC8 /// ENST00000318430 // TMC8 /// BC110296 // TMC8 /// ENST00000	TMC8	NM_152468	0.000124994	-25.9871	4.76821	5.99592	0.426996	-1.22771	-2.34194	Less than 0
104539	8009057	NM_006039 // MRC2 /// ENST00000303375 // MRC2 /// BC146647 // MRC2 /// ENST00000	MRC2	NM_006039	0.00714773	-6.5781	7.21765	8.44421	0.427335	-1.22656	-2.34008	Less than 0
9044	7902119	NM_002600 // PDE4B /// NM_001037339 // PDE4B /// NM_001037340 // PDE4B /// NM_00	PDE4B	NM_002600	0.00149694	-11.2728	8.00696	9.23299	0.427493	-1.22603	-2.33922	Less than 0
135813	8044002	NM_000877 // IL1R1 /// ENST00000410023 // IL1R1 /// ENST00000233946 // IL1R1 ///	IL1R1	NM_000877	0.00105004	-12.7123	8.90978	10.1344	0.427917	-1.2246	-2.3369	Less than 0
251050	8173136	NM_000032 // ALAS2 /// NM_001037967 // ALAS2 /// NM_001037968 // ALAS2 /// ENST0	ALAS2	NM_000032	0.00352211	-8.41404	5.31074	6.5307	0.429295	-1.21996	-2.3294	Less than 0
77615	7978999	NM_006575 // MAP4K5 /// NM_198794 // MAP4K5 /// ENST00000013125 // MAP4K5 /// EN	MAP4K5	NM_006575	0.00971002	-5.90247	7.45794	8.67631	0.429768	-1.21837	-2.32684	Less than 0
187473	8101593	NM_002753 // MAPK10 /// NM_138982 // MAPK10 /// NM_138980 // MAPK10 /// NM_13898	MAPK10	NM_002753	0.00936061	-5.97992	5.91099	7.12848	0.43003	-1.21749	-2.32542	Less than 0
185633	8099525	NM_001290 // LDB2 /// NM_001130834 // LDB2 /// ENST00000304523 // LDB2 /// ENST0	LDB2	NM_001290	0.00798778	-6.32551	7.36598	8.58256	0.430304	-1.21657	-2.32394	Less than 0
112554	8017974	NM_080284 // ABCA6 /// ENST00000284425 // ABCA6 /// ENST00000446604 // ABCA6	ABCA6	NM_080284	0.00949654	-5.94934	7.11509	8.32906	0.431079	-1.21398	-2.31976	Less than 0
123308	8029956	NM_014601 // EHD2 /// ENST00000263277 // EHD2 /// BC014445 // EHD2 /// ENST00000	EHD2	NM_014601	0.00209173	-10.0595	5.98321	7.19678	0.4312	-1.21357	-2.31911	Less than 0
133363	8041237	NM_014946 // SPAST /// NM_199436 // SPAST /// ENST00000315285 // SPAST /// ENST0	SPAST	NM_014946	0.00224319	-9.82224	6.12213	7.33487	0.431451	-1.21273	-2.31776	Less than 0
253127	8175519	ENST00000327569 // ATP11C /// ENST00000361648 // ATP11C /// ENST00000370557 // A	ATP11C	ENST00000327569	0.0093947	-5.97219	5.6371	6.84872	0.431784	-1.21162	-2.31597	Less than 0
53658	7952273	NM_006288 // THY1 /// AK090996 // THY1	THY1	NM_006288	0.0043441	-7.82597	5.82362	7.03493	0.431875	-1.21131	-2.31548	Less than 0
93065	7996266	NM_001795 // CDH5 /// ENST00000341529 // CDH5 /// AB035304 // CDH5 /// ENST00000	CDH5	NM_001795	0.00450375	-7.72872	5.38946	6.60057	0.431935	-1.21111	-2.31516	Less than 0
160640	8071656	---		---	0.00417134	-7.93667	7.42445	8.63283	0.432754	-1.20838	-2.31078	Less than 0
187541	8101670	NM_001128310 // SPARCL1 /// NM_004684 // SPARCL1 /// ENST00000282470 // SPARCL1	SPARCL1	NM_001128310	0.00975059	-5.89371	10.6348	11.8429	0.432842	-1.20809	-2.31031	Less than 0
206119	8122530	NM_007124 // UTRN /// ENST00000367545 // UTRN /// ENST00000367526 // UTRN /// EN	UTRN	NM_007124	0.00599644	-6.99584	7.6912	8.89878	0.432995	-1.20758	-2.3095	Less than 0
7549	7900464	NM_152373 // ZNF684 /// ENST00000372699 // ZNF684 /// BC091518 // ZNF684 /// ENS	ZNF684	NM_152373	0.00100555	-12.8998	4.38115	5.58851	0.433059	-1.20737	-2.30916	Less than 0
182604	8096122	NM_032717 // AGPAT9 /// ENST00000395226 // AGPAT9 /// ENST00000264409 // AGPAT9	AGPAT9	NM_032717	0.00447657	-7.74495	5.38795	6.59416	0.433406	-1.20621	-2.30731	Less than 0
103383	8007769	NM_005892 // FMNL1 /// ENST00000331495 // FMNL1 /// AY278319 // FMNL1 /// ENST00	FMNL1	NM_005892	0.00846729	-6.19648	6.68806	7.89363	0.433597	-1.20557	-2.30629	Less than 0
210836	8127816	NM_015525 // IBTK /// ENST00000306270 // IBTK /// ENST00000369751 // IBTK /// DQ	IBTK	NM_015525	0.00115074	-12.3244	6.3675	7.57162	0.434033	-1.20412	-2.30397	Less than 0
135812	8044001	NM_000877 // IL1R1 /// ENST00000410023 // IL1R1 /// ENST00000233946 // IL1R1 ///	IL1R1	NM_000877	0.00474369	-7.59081	9.03987	10.2414	0.434812	-1.20153	-2.29984	Less than 0
226273	8145162	NM_005775 // SORBS3 /// ENST00000240123 // SORBS3 /// AF037261 // SORBS3 /// ENS	SORBS3	NM_005775	0.00797911	-6.32794	4.20561	5.40693	0.434879	-1.20131	-2.29949	Less than 0
211871	8128957	NM_002037 // FYN /// NM_153047 // FYN /// NM_153048 // FYN /// ENST00000368678 /	FYN	NM_002037	0.00803053	-6.3136	7.65313	8.85233	0.435516	-1.1992	-2.29613	Less than 0
222287	8140683	NM_006080 // SEMA3A /// ENST00000265362 // SEMA3A /// ENST00000436949 // SEMA3A	SEMA3A	NM_006080	0.00886915	-6.09552	8.00229	9.2013	0.435573	-1.19901	-2.29583	Less than 0
245335	8166600	NM_014271 // IL1RAPL1 /// ENST00000378993 // IL1RAPL1 /// ENST00000302196 // IL1	IL1RAPL1	NM_014271	0.00584698	-7.05781	5.32429	6.52225	0.435891	-1.19796	-2.29415	Less than 0
95549	7999020	NM_032444 // BTBD12 /// ENST00000294008 // BTBD12	BTBD12	NM_032444	0.00706508	-6.60505	3.81122	5.00575	0.436929	-1.19453	-2.2887	Less than 0
55105	7953903	NM_138337 // CLEC12A /// NM_201623 // CLEC12A /// ENST00000396507 // CLEC12B	CLEC12A	NM_138337	0.000844286	-13.6846	3.90612	5.09968	0.43722	-1.19357	-2.28718	Less than 0
40829	7937796	NM_139022 // TSPAN32 /// ENST00000182290 // TSPAN32 /// AF125569 // TSPAN32 ///	TSPAN32	NM_139022	0.0036404	-8.31878	3.4137	4.60694	0.437319	-1.19324	-2.28666	Less than 0
192004	8106688	---		---	0.00925021	-6.00518	4.96854	6.15914	0.438119	-1.19061	-2.28249	Less than 0
79530	7981178	NM_152592 // C14orf49 /// ENST00000334258 // C14orf49 /// BC146604 // C14orf49	C14orf49	NM_152592	0.000684439	-14.6885	5.13784	6.32813	0.438215	-1.19029	-2.28198	Less than 0
238461	8158893	NM_032536 // NTNG2 /// ENST00000393229 // NTNG2 /// ENST00000372179 // NTNG2 ///	NTNG2	NM_032536	0.00626666	-6.88881	3.9131	5.10061	0.43906	-1.18751	-2.27759	Less than 0
17037	7911188	NM_004895 // NLRP3 /// NM_001079821 // NLRP3 /// NM_001127461 // NLRP3 /// ENST0	NLRP3	NM_004895	0.00983827	-5.87495	4.49369	5.68105	0.439106	-1.18736	-2.27735	Less than 0
137524	8045944	NM_004180 // TANK /// ENST00000259075 // TANK /// ENST00000392749 // TANK /// U5	TANK	NM_004180	0.00057314	-15.5933	6.2346	7.42143	0.439267	-1.18683	-2.27652	Less than 0
212471	8129620	NM_004666 // VNN1 /// ENST00000367928 // VNN1 /// U39664 // VNN1	VNN1	NM_004666	0.00129034	-11.8554	4.78788	5.97397	0.439494	-1.18608	-2.27534	Less than 0
196876	8112117	NM_003711 // PPAP2A /// NM_176895 // PPAP2A /// ENST00000264775 // PPAP2A /// EN	PPAP2A	NM_003711	0.000648716	-14.9563	6.26968	7.45401	0.440029	-1.18433	-2.27258	Less than 0
38137	7934848	NM_024756 // MMRN2 /// ENST00000372027 // MMRN2 /// BC094744 // MMRN2 /// ENST00	MMRN2	NM_024756	0.00212489	-10.0056	6.74358	7.92763	0.440116	-1.18405	-2.27213	Less than 0
206200	8122617	NM_139244 // STXBP5 /// NM_001127715 // STXBP5 /// ENST00000321680 // STXBP5 ///	STXBP5	NM_139244	0.0058765	-7.04541	8.06329	9.24687	0.440257	-1.18358	-2.2714	Less than 0
226998	8145964	NM_006283 // TACC1 /// NM_001122824 // TACC1 /// NM_001146216 // TACC1 /// ENST0	TACC1	NM_006283	0.00991787	-5.8581	7.84534	9.02716	0.440796	-1.18182	-2.26863	Less than 0
114572	8020225	NM_032525 // TUBB6 /// ENST00000317702 // TUBB6 /// AK092677 // TUBB6 /// ENST00	TUBB6	NM_032525	0.00957758	-5.93139	6.33239	7.51341	0.44104	-1.18102	-2.26737	Less than 0
32789	7928897	NM_133447 // AGAP11 /// AB075855 // AGAP11	AGAP11	NM_133447	0.00369555	-8.27575	4.37013	5.54872	0.441784	-1.17859	-2.26355	Less than 0
73531	7974443	NM_015589 // SAMD4A /// NM_001161576 // SAMD4A /// NM_001161577 // SAMD4A /// EN	SAMD4A	NM_015589	0.00670423	-6.72778	5.51811	6.6939	0.442642	-1.17579	-2.25916	Less than 0
211880	8128966	NM_002037 // FYN /// NM_153047 // FYN /// NM_153048 // FYN /// ENST00000368678 /	FYN	NM_002037	0.002088	-10.0656	8.08797	9.2633	0.442783	-1.17533	-2.25844	Less than 0
52417	7950873	AY424278 // ME3 /// ENST00000323418 // ME3	ME3	AY424278	0.000459241	-16.7999	4.83585	6.00695	0.444084	-1.1711	-2.25183	Less than 0
215752	8133324	NM_000265 // NCF1 /// NR_003186 // NCF1B /// NR_003187 // NCF1C /// ENST00000289	NCF1	NM_000265	0.00507334	-7.41568	6.36924	7.54023	0.444117	-1.17099	-2.25166	Less than 0
215941	8133529	NM_000265 // NCF1 /// NR_003186 // NCF1B /// NR_003187 // NCF1C /// ENST00000289	NCF1	NM_000265	0.00507334	-7.41568	6.36924	7.54023	0.444117	-1.17099	-2.25166	Less than 0
221880	8140229	NM_000265 // NCF1 /// NR_003186 // NCF1B /// NR_003187 // NCF1C /// ENST00000289	NCF1	NM_000265	0.00507333	-7.41568	6.36924	7.54023	0.444117	-1.17099	-2.25166	Less than 0
48604	7946601	NM_001098579 // MRVI1 /// NM_130385 // MRVI1 /// NM_001100163 // MRVI1 /// NM_00	MRVI1	NM_001098579	0.00513642	-7.38387	7.1194	8.29025	0.444157	-1.17086	-2.25146	Less than 0
58650	7957869	NM_178826 // ANO4 /// ENST00000392979 // ANO4 /// AK316105 // ANO4 /// ENST00000	ANO4	NM_178826	0.000350253	-18.4005	3.64249	4.81117	0.444829	-1.16868	-2.24805	Less than 0
222382	8140786	NM_000927 // ABCB1 /// ENST00000265724 // ABCB1 /// M14758 // ABCB1 /// ENST0000	ABCB1	NM_000927	0.000905702	-13.3639	3.98843	5.15582	0.445225	-1.16739	-2.24606	Less than 0
27865	7923388	NM_012134 // LMOD1 /// ENST00000367288 // LMOD1 /// BC080187 // LMOD1 /// ENST00	LMOD1	NM_012134	0.00443024	-7.77292	4.63677	5.8033	0.445492	-1.16653	-2.24471	Less than 0
214334	8131690	NM_001163941 // ABCB5 /// NM_178559 // ABCB5 /// ENST00000402177 // ABCB5 /// EN	ABCB5	NM_001163941	0.00637202	-6.84871	3.84875	5.01528	0.445493	-1.16653	-2.24471	Less than 0
14996	7908923	NM_006763 // BTG2 /// ENST00000290551 // BTG2 /// U72649 // BTG2	BTG2	NM_006763	0.00762044	-6.43145	6.037	7.20302	0.445649	-1.16602	-2.24392	Less than 0
39522	7936362	NM_006175 // NRAP /// NM_198060 // NRAP /// ENST00000359988 // NRAP /// ENST0000	NRAP	NM_006175	0.00293822	-8.95521	5.16898	6.33057	0.447018	-1.1616	-2.23705	Less than 0
240684	8161363	NR_003670 // KGFLP2 /// NR_003674 // KGFLP1 /// NM_002009 // FGF7 /// AY098594 /	KGFLP2	NR_003670	0.000285958	-19.6963	5.59173	6.75285	0.447166	-1.16112	-2.2363	Less than 0
198532	8114019	NM_002198 // IRF1 /// ENST00000245414 // IRF1 /// ENST00000405885 // IRF1 /// BC	IRF1	NM_002198	0.00384653	-8.16217	8.08927	9.24989	0.447319	-1.16062	-2.23554	Less than 0
71985	7972683	NM_024089 // KDELC1 /// ENST00000376004 // KDELC1 /// AK074974 // KDELC1	KDELC1	NM_024089	0.00831753	-6.23573	6.24085	7.39972	0.447863	-1.15887	-2.23283	Less than 0
166310	8077980	NM_001004019 // FBLN2 /// NM_001998 // FBLN2 /// NM_001165035 // FBLN2 /// ENST0	FBLN2	NM_001004019	0.00305842	-8.83275	5.33418	6.49263	0.447993	-1.15845	-2.23218	Less than 0
56698	7955681	NM_015319 // TENC1 /// NM_170754 // TENC1 /// NM_198316 // TENC1 /// ENST0000031	TENC1	NM_015319	0.00889933	-6.08818	5.41077	6.56404	0.449606	-1.15327	-2.22417	Less than 0
197649	8113019	NM_001239 // CCNH /// ENST00000256897 // CCNH /// BC005280 // CCNH /// ENST00000	CCNH	NM_001239	0.000729692	-14.3749	8.23684	9.39006	0.449621	-1.15322	-2.2241	Less than 0
193765	8108648	---		---	0.00866381	-6.14634	5.16878	6.32098	0.449941	-1.15219	-2.22252	Less than 0
157243	8067824	ENST00000338912 // VSIG7 /// ENST00000302092 // IGHV1OR15-5	VSIG7	ENST00000338912	0.000179922	-23.0045	4.75604	5.90732	0.450227	-1.15128	-2.2211	Less than 0
129205	8036554	NM_001042600 // MAP4K1 /// NM_007181 // MAP4K1 /// ENST00000221409 // MAP4K1 ///	MAP4K1	NM_001042600	0.00505747	-7.42376	5.6104	6.76163	0.450241	-1.15123	-2.22103	Less than 0
71510	7972144	NM_015057 // MYCBP2 /// ENST00000357337 // MYCBP2 /// ENST00000407578 // MYCBP2	MYCBP2	NM_015057	0.00881165	-6.1096	8.6719	9.82234	0.450489	-1.15044	-2.21981	Less than 0
135817	8044006	NM_000877 // IL1R1 /// ENST00000410023 // IL1R1 /// ENST00000233946 // IL1R1 ///	IL1R1	NM_000877	0.00922595	-6.01079	10.0325	11.1815	0.450944	-1.14898	-2.21757	Less than 0
123358	8030013	NM_001425 // EMP3 /// ENST00000270221 // EMP3 /// BC009718 // EMP3	EMP3	NM_001425	0.00292716	-8.9668	5.90568	7.05204	0.451764	-1.14636	-2.21355	Less than 0
237209	8157526	NM_138554 // TLR4 /// NR_024168 // TLR4 /// NR_024169 // TLR4 /// ENST0000035562	TLR4	NM_138554	0.00822822	-6.25958	5.70637	6.85209	0.451963	-1.14572	-2.21257	Less than 0
175397	8088045	NM_002218 // ITIH4 /// NM_001166449 // ITIH4 /// ENST00000266041 // ITIH4 /// BC	ITIH4	NM_002218	0.00965641	-5.91411	6.12764	7.27284	0.452129	-1.14519	-2.21176	Less than 0
47442	7945266	NM_032801 // JAM3 /// ENST00000299106 // JAM3 /// BC012147 // JAM3 /// ENST00000	JAM3	NM_032801	0.00286738	-9.03052	7.23574	8.38067	0.452212	-1.14493	-2.21135	Less than 0
223645	8142196	NM_002291 // LAMB1 /// ENST00000222399 // LAMB1 /// M61916 // LAMB1 /// BC113455	LAMB1	NM_002291	0.00154689	-11.1478	6.22781	7.37085	0.452805	-1.14304	-2.20846	Less than 0
68843	7969135	NM_001040443 // PHF11 /// NM_001040444 // PHF11 /// ENST00000445637 // PHF11 ///	PHF11	NM_001040443	0.00985565	-5.87125	5.72344	6.8656	0.453079	-1.14216	-2.20712	Less than 0
24596	7919754	NM_021960 // MCL1 /// NM_182763 // MCL1 /// ENST00000369026 // MCL1 /// ENST0000	MCL1	NM_021960	0.00993468	-5.85457	11.196	12.3364	0.453622	-1.14044	-2.20448	Less than 0
210366	8127287	NM_015548 // DST /// ENST00000244364 // DST /// ENST00000370788 // DST /// ENST0	DST	NM_015548	0.00502773	-7.439	8.14368	9.28296	0.453984	-1.13929	-2.20272	Less than 0
5401	7898061	NM_006474 // PDPN /// NM_198389 // PDPN /// ENST00000294489 // PDPN /// ENST0000	PDPN	NM_006474	0.00828241	-6.24507	7.41692	8.55352	0.454832	-1.13659	-2.19861	Less than 0
31217	7927134	NM_020975 // RET /// NM_020630 // RET /// ENST00000340058 // RET /// ENST0000035	RET	NM_020975	0.00131927	-11.7666	5.64415	6.78049	0.454913	-1.13634	-2.19822	Less than 0
173441	8085915	NM_003615 // SLC4A7 /// ENST00000295736 // SLC4A7 /// AF089726 // SLC4A7 /// AF0	SLC4A7	NM_003615	0.00030131	-19.3538	8.40288	9.53532	0.456142	-1.13245	-2.1923	Less than 0
230885	8150388	NR_024107 // ADAM3A /// NR_001569 // ADAM3A /// NR_024106 // ADAM3A /// BC042979	ADAM3A	NR_024107	0.00427322	-7.87068	6.16984	7.30071	0.45664	-1.13087	-2.18991	Less than 0
226917	8145875	NM_032777 // GPR124 /// ENST00000412232 // GPR124 /// AF378755 // GPR124 /// ENS	GPR124	NM_032777	0.00950875	-5.94662	5.18343	6.31344	0.456912	-1.13001	-2.18861	Less than 0
226919	8145877	NM_032777 // GPR124 /// ENST00000412232 // GPR124 /// AF378755 // GPR124 /// ENS	GPR124	NM_032777	0.00275348	-9.15693	7.31924	8.44868	0.457092	-1.12944	-2.18774	Less than 0
83527	7985720	NM_006738 // AKAP13 /// NM_007200 // AKAP13 /// NM_144767 // AKAP13 /// ENST0000	AKAP13	NM_006738	0.00293348	-8.96017	7.40831	8.53445	0.45814	-1.12614	-2.18274	Less than 0
178509	8091512	NM_001081455 // P2RY14 /// NM_014879 // P2RY14 /// ENST00000309170 // P2RY14 ///	P2RY14	NM_001081455	0.00533664	-7.28624	4.85259	5.97717	0.458633	-1.12459	-2.18039	Less than 0
77043	7978357	NM_001911 // CTSG /// ENST00000216336 // CTSG /// AK225914 // CTSG	CTSG	NM_001911	0.000441056	-17.0296	5.44496	6.56925	0.458728	-1.12429	-2.17994	Less than 0
58389	7957579	NM_005761 // PLXNC1 /// ENST00000258526 // PLXNC1 /// AF030339 // PLXNC1	PLXNC1	NM_005761	0.00582425	-7.06742	6.05179	7.17503	0.45906	-1.12325	-2.17836	Less than 0
198321	8113795	NM_178450 // MARCH3 /// ENST00000308660 // MARCH3 /// BC047569 // MARCH3	2003-03-01	NM_178450	0.00929165	-5.99565	5.92308	7.04614	0.459119	-1.12306	-2.17808	Less than 0
84065	7986301	NM_018349 // MCTP2 /// NM_001159643 // MCTP2 /// ENST00000357742 // MCTP2 /// EN	MCTP2	NM_018349	9.11146e-05	-28.8849	6.38436	7.50652	0.459405	-1.12216	-2.17673	Less than 0
192663	8107428	NM_001284 // AP3S1 /// ENST00000316788 // AP3S1 /// BC012614 // AP3S1	AP3S1	NM_001284	0.00218738	-9.90712	7.57492	8.69553	0.4599	-1.12061	-2.17439	Less than 0
245362	8166634	NM_203391 // GK /// NM_000167 // GK /// NM_001128127 // GK /// BC042421 // GK	GK	NM_203391	0.00494599	-7.48151	4.8752	5.99557	0.459975	-1.12037	-2.17403	Less than 0
180885	8094183	NM_182646 // CPEB2 /// NM_182485 // CPEB2 /// NM_001177381 // CPEB2 /// NM_00117	CPEB2	NM_182646	0.00488482	-7.51393	6.66909	7.7878	0.460505	-1.11871	-2.17153	Less than 0
9384	7902497	NM_144573 // NEXN /// ENST00000334785 // NEXN /// DQ464902 // NEXN /// AK300728	NEXN	NM_144573	0.00139629	-11.5423	3.74876	4.86713	0.460614	-1.11837	-2.17102	Less than 0
76692	7977974	NM_020372 // SLC22A17 /// NM_016609 // SLC22A17 /// ENST00000206544 // SLC22A17	SLC22A17	NM_020372	0.00830457	-6.23917	4.15425	5.2704	0.461322	-1.11615	-2.16768	Less than 0
52849	7951373	NM_001225 // CASP4 /// NM_033306 // CASP4 /// ENST00000393150 // CASP4 /// ENST0	CASP4	NM_001225	0.00864958	-6.14992	4.21419	5.3302	0.461366	-1.11602	-2.16748	Less than 0
127549	8034695	NR_029497 // MIR24-2	MIR24-2	NR_029497	0.00576941	-7.0908	3.87027	4.98525	0.461695	-1.11499	-2.16593	Less than 0
124403	8031208	NM_001130917 // LILRA2 /// NM_006866 // LILRA2 /// ENST00000251377 // LILRA2 ///	LILRA2	NM_001130917	0.000258551	-20.3731	3.48295	4.5972	0.461931	-1.11425	-2.16483	Less than 0
232073	8151752	NM_001008495 // TMEM64 /// NM_001146273 // TMEM64 /// ENST00000458549 // TMEM64	TMEM64	NM_001008495	0.00956337	-5.93452	4.5678	5.67888	0.462948	-1.11108	-2.16007	Less than 0
173221	8085672	NM_015150 // RFTN1 /// ENST00000334133 // RFTN1 /// AY237654 // RFTN1 /// AK3010	RFTN1	NM_015150	2.3515e-05	-45.407	7.85627	8.96682	0.463116	-1.11055	-2.15929	Less than 0
226258	8145146	NM_005605 // PPP3CC /// ENST00000240139 // PPP3CC /// BC004864 // PPP3CC /// ENS	PPP3CC	NM_005605	0.0091554	-6.0272	7.44911	8.55652	0.464128	-1.10741	-2.15458	Less than 0
79284	7980905	NM_001128596 // TC2N /// ENST00000435962 // TC2N	TC2N	NM_001128596	0.00071589	-14.4678	5.84479	6.9512	0.464445	-1.10642	-2.15311	Less than 0
24592	7919748	---		---	0.00254947	-9.40163	6.52809	7.63422	0.464539	-1.10613	-2.15267	Less than 0
191473	8106105	NM_005909 // MAP1B /// ENST00000296755 // MAP1B	MAP1B	NM_005909	0.00949323	-5.95008	6.70104	7.80594	0.464935	-1.1049	-2.15084	Less than 0
92647	7995801	AF495759 // MT1E	MT1E	AF495759	0.00746275	-6.47901	5.4707	6.57542	0.464992	-1.10472	-2.15058	Less than 0
222273	8140669	NM_006080 // SEMA3A /// ENST00000265362 // SEMA3A /// ENST00000436949 // SEMA3A	SEMA3A	NM_006080	0.0076203	-6.43149	6.02409	7.12078	0.467588	-1.09669	-2.13863	Less than 0
47329	7945136	NM_002017 // FLI1 /// NM_001167681 // FLI1 /// ENST00000344954 // FLI1 /// BC001	FLI1	NM_002017	0.00848905	-6.19086	6.90459	8.00015	0.467956	-1.09556	-2.13695	Less than 0
83514	7985707	NM_006738 // AKAP13 /// NM_007200 // AKAP13 /// ENST00000394518 // AKAP13 /// EN	AKAP13	NM_006738	0.00484166	-7.53713	8.43519	9.52975	0.46828	-1.09456	-2.13548	Less than 0
128095	8035298	NM_031310 // PLVAP /// ENST00000252590 // PLVAP /// BC050365 // PLVAP	PLVAP	NM_031310	0.00271974	-9.19572	5.225	6.31785	0.468835	-1.09285	-2.13294	Less than 0
125871	8032860	NM_032108 // SEMA6B /// ENST00000301293 // SEMA6B /// BC142617 // SEMA6B /// ENS	SEMA6B	NM_032108	0.00329403	-8.61025	6.12583	7.21862	0.468856	-1.09278	-2.13285	Less than 0
127551	8034699	NR_029495 // MIR23A	MIR23A	NR_029495	0.00638682	-6.84315	5.39532	6.4872	0.469148	-1.09188	-2.13152	Less than 0
204419	8120609	NM_024576 // OGFRL1 /// ENST00000370435 // OGFRL1 /// BC110999 // OGFRL1	OGFRL1	NM_024576	0.0028515	-9.04774	7.68156	8.77092	0.469971	-1.08936	-2.12779	Less than 0
197651	8113021	NM_001239 // CCNH /// ENST00000256897 // CCNH /// BC005280 // CCNH /// ENST00000	CCNH	NM_001239	0.00558393	-7.17212	6.10709	7.19636	0.47	-1.08927	-2.12766	Less than 0
214277	8131629	NM_001621 // AHR /// ENST00000401808 // AHR /// BC070080 // AHR	AHR	NM_001621	0.00652231	-6.793	6.226	7.31454	0.470238	-1.08854	-2.12658	Less than 0
117571	8023587	NM_133459 // CCBE1 /// ENST00000439986 // CCBE1 /// AY358347 // CCBE1 /// ENST00	CCBE1	NM_133459	0.00582789	-7.06588	4.3524	5.44071	0.470312	-1.08831	-2.12625	Less than 0
53462	7952058	BC039035 // CD3D	CD3D	BC039035	0.00364874	-8.31222	4.67725	5.7639	0.470851	-1.08666	-2.12381	Less than 0
163548	8074911	NM_020070 // IGLL1 /// NM_152855 // IGLL1 /// ENST00000330377 // IGLL1 /// ENST0	IGLL1	NM_020070	0.00612094	-6.94575	7.29517	8.38174	0.470877	-1.08658	-2.1237	Less than 0
101147	8005241	NM_201274 // MPRIP /// ENST00000341712 // MPRIP /// ENST00000395804 // MPRIP ///	MPRIP	NM_201274	0.00430069	-7.85324	9.43336	10.5198	0.470922	-1.08644	-2.12349	Less than 0
187629	8101770	NM_000345 // SNCA /// NM_001146054 // SNCA /// NM_001146055 // SNCA /// NM_00730	SNCA	NM_000345	0.00184627	-10.4967	6.0238	7.10693	0.472002	-1.08313	-2.11863	Less than 0
222277	8140673	NM_006080 // SEMA3A /// ENST00000265362 // SEMA3A /// ENST00000436949 // SEMA3A	SEMA3A	NM_006080	0.00884511	-6.10139	6.37529	7.45311	0.473743	-1.07782	-2.11085	Less than 0
113476	8018981	NM_005567 // LGALS3BP /// ENST00000262776 // LGALS3BP /// L13210 // LGALS3BP ///	LGALS3BP	NM_005567	0.00289201	-9.00406	3.86964	4.94163	0.475663	-1.07199	-2.10233	Less than 0
242629	8163573	NM_030767 // AKNA /// ENST00000307564 // AKNA /// ENST00000374088 // AKNA /// BC	AKNA	NM_030767	0.00312337	-8.76921	6.33865	7.41047	0.475717	-1.07182	-2.10209	Less than 0
83515	7985708	NM_006738 // AKAP13 /// NM_007200 // AKAP13 /// ENST00000394518 // AKAP13 /// EN	AKAP13	NM_006738	0.00251811	-9.44155	8.72692	9.79778	0.476037	-1.07085	-2.10068	Less than 0
17038	7911189	NM_004895 // NLRP3 /// NM_183395 // NLRP3 /// NM_001079821 // NLRP3 /// NM_00112	NLRP3	NM_004895	0.00128156	-11.8829	6.02911	7.09872	0.476448	-1.06961	-2.09887	Less than 0
70189	7970656	NM_004685 // MTMR6 /// ENST00000381801 // MTMR6 /// BC040012 // MTMR6 /// ENST00	MTMR6	NM_004685	0.00666739	-6.7408	7.40697	8.47573	0.476729	-1.06876	-2.09763	Less than 0
93659	7996913	NM_006750 // SNTB2 /// ENST00000336278 // SNTB2 /// BC048215 // SNTB2	SNTB2	NM_006750	0.00918875	-6.01942	6.65551	7.72416	0.476764	-1.06865	-2.09747	Less than 0
96459	8000030	NM_173475 // DCUN1D3 /// ENST00000324344 // DCUN1D3 /// BC040442 // DCUN1D3	DCUN1D3	NM_173475	0.00373732	-8.24372	6.13125	7.19865	0.477175	-1.06741	-2.09567	Less than 0
245988	8167338	NM_000377 // WAS /// ENST00000376701 // WAS /// U12707 // WAS /// ENST0000045077	WAS	NM_000377	0.00939202	-5.9728	5.91036	6.97754	0.477252	-1.06718	-2.09533	Less than 0
163972	8075395	NM_174977 // SEC14L4 /// NM_001161368 // SEC14L4 /// ENST00000255858 // SEC14L4	SEC14L4	NM_174977	0.00727556	-6.53721	5.22784	6.29419	0.477527	-1.06635	-2.09412	Less than 0
24594	7919752	NM_021960 // MCL1 /// NM_182763 // MCL1 /// ENST00000369026 // MCL1 /// ENST0000	MCL1	NM_021960	0.00697565	-6.63469	10.4057	11.4719	0.477567	-1.06623	-2.09395	Less than 0
228125	8147245	ENST00000242753 // NECAB1 /// AF414126 // NECAB1	NECAB1	ENST00000242753	0.00652946	-6.79039	4.38848	5.45462	0.477593	-1.06615	-2.09383	Less than 0
219685	8137716	NM_182924 // MICALL2 /// ENST00000297508 // MICALL2 /// AK074068 // MICALL2 ///	MICALL2	NM_182924	0.00745782	-6.48052	3.91472	4.97424	0.479792	-1.05952	-2.08423	Less than 0
210335	8127256	NM_015548 // DST /// ENST00000244364 // DST /// ENST00000370788 // DST /// ENST0	DST	NM_015548	0.00296925	-8.92297	7.98524	9.04458	0.479851	-1.05934	-2.08398	Less than 0
7733	7900673	NM_005424 // TIE1 /// ENST00000372476 // TIE1 /// BC038239 // TIE1 /// ENST00000	TIE1	NM_005424	0.00625698	-6.89254	4.90207	5.95949	0.48049	-1.05742	-2.08121	Less than 0
83536	7985729	NM_006738 // AKAP13 /// NM_007200 // AKAP13 /// NM_144767 // AKAP13 /// ENST0000	AKAP13	NM_006738	0.00712725	-6.58474	9.99241	11.0493	0.48066	-1.05691	-2.08047	Less than 0
14599	7908482	NM_021023 // CFHR3 /// NM_001166624 // CFHR3 /// ENST00000367425 // CFHR3 /// BC	CFHR3	NM_021023	0.00613003	-6.94215	4.83784	5.89423	0.480834	-1.05639	-2.07972	Less than 0
13893	7907714	NM_003101 // SOAT1 /// ENST00000367619 // SOAT1 /// BC028940 // SOAT1	SOAT1	NM_003101	0.00684198	-6.67993	8.53494	9.59131	0.48084	-1.05637	-2.07969	Less than 0
5466	7898132	NM_052929 // FHAD1 /// ENST00000433640 // FHAD1 /// ENST00000358897 // FHAD1 ///	FHAD1	NM_052929	0.000429391	-17.1837	6.95553	8.00957	0.481616	-1.05404	-2.07634	Less than 0
214935	8132359	NM_016616 // TXNDC3 /// ENST00000199447 // TXNDC3 /// ENST00000440017 // TXNDC3	TXNDC3	NM_016616	0.00937794	-5.97599	4.44302	5.49641	0.481834	-1.05339	-2.07541	Less than 0
17030	7911181	NM_004895 // NLRP3 /// NM_183395 // NLRP3 /// NM_001127461 // NLRP3 /// NM_00112	NLRP3	NM_004895	0.00284994	-9.04945	8.21689	9.26851	0.482426	-1.05162	-2.07286	Less than 0
25261	7920507	NM_001010846 // SHE /// ENST00000304760 // SHE	SHE	NM_001010846	0.00591096	-7.03103	5.31882	6.36586	0.483961	-1.04704	-2.06628	Less than 0
174438	8087013	NM_000094 // COL7A1 /// ENST00000328333 // COL7A1 /// L02870 // COL7A1 /// ENST0	COL7A1	NM_000094	0.00841387	-6.21038	5.6713	6.71621	0.484676	-1.04491	-2.06323	Less than 0
52520	7950994	NM_152313 // SLC36A4 /// ENST00000326402 // SLC36A4 /// AY162216 // SLC36A4 ///	SLC36A4	NM_152313	0.00712298	-6.58613	6.94121	7.98404	0.485374	-1.04283	-2.06027	Less than 0
38447	7935199	NM_006434 // SORBS1 /// NM_015385 // SORBS1 /// NM_001034954 // SORBS1 /// NM_00	SORBS1	NM_006434	0.00753616	-6.45671	7.13242	8.17334	0.486019	-1.04092	-2.05753	Less than 0
226365	8145261	NM_152272 // CHMP7 /// ENST00000397677 // CHMP7 /// ENST00000313219 // CHMP7 ///	CHMP7	NM_152272	0.00271089	-9.20599	3.4713	4.51045	0.486612	-1.03916	-2.05503	Less than 0
222275	8140671	NM_006080 // SEMA3A /// ENST00000265362 // SEMA3A /// ENST00000436949 // SEMA3A	SEMA3A	NM_006080	0.00954419	-5.93876	5.49982	6.53877	0.486681	-1.03895	-2.05474	Less than 0
106693	8011441	NM_002208 // ITGAE /// ENST00000263087 // ITGAE /// BC113436 // ITGAE /// ENST00	ITGAE	NM_002208	0.00810928	-6.29188	3.92125	4.9602	0.486682	-1.03895	-2.05473	Less than 0
224788	8143468	NM_001008270 // PRSS37 /// NM_001171951 // PRSS37 /// BC137353 // PRSS37 /// BC1	PRSS37	NM_001008270	0.00432464	-7.83815	4.01775	5.0536	0.487728	-1.03585	-2.05032	Less than 0
244732	8165921	NM_005647 // TBL1X /// NM_001139466 // TBL1X /// NM_001139467 // TBL1X /// NM_00	TBL1X	NM_005647	0.00701466	-6.6217	4.88992	5.92558	0.487793	-1.03566	-2.05005	Less than 0
204731	8120949	NM_016230 // CYB5R4 /// ENST00000369681 // CYB5R4 /// BC025380 // CYB5R4	CYB5R4	NM_016230	0.00989914	-5.86205	6.32564	7.36083	0.487952	-1.03519	-2.04938	Less than 0
55751	7954632	---		---	0.00358098	-8.36611	4.04469	5.07762	0.488719	-1.03292	-2.04616	Less than 0
106477	8011196	NR_029494 // MIR22 /// NR_028502 // C17orf91 /// NR_028503 // C17orf91 /// NR_02	MIR22	NR_029494	0.000120954	-26.2742	4.61493	5.64777	0.488745	-1.03285	-2.04606	Less than 0
163462	8074808	NM_014634 // PPM1F /// ENST00000263212 // PPM1F /// ENST00000406981 // PPM1F ///	PPM1F	NM_014634	0.00479279	-7.56372	5.96255	6.99508	0.488851	-1.03253	-2.04561	Less than 0
238763	8159224	NM_014279 // OLFM1 /// NM_006334 // OLFM1 /// ENST00000252854 // OLFM1 /// ENST0	OLFM1	NM_014279	0.0085156	-6.18401	3.68933	4.71968	0.489592	-1.03035	-2.04252	Less than 0
126590	8033641	NM_030957 // ADAMTS10 /// ENST00000270328 // ADAMTS10 /// ENST00000393912 // ADA	ADAMTS10	NM_030957	0.00614222	-6.93733	3.42702	4.45703	0.489705	-1.03001	-2.04204	Less than 0
135329	8043447	---		---	0.00955477	-5.93642	4.8129	5.84142	0.490213	-1.02852	-2.03993	Less than 0
58467	7957670	NM_005230 // ELK3 /// ENST00000228741 // ELK3 /// BC017371 // ELK3	ELK3	NM_005230	0.00857121	-6.16978	6.61104	7.63896	0.490418	-1.02792	-2.03908	Less than 0
77597	7978980	NM_004196 // CDKL1 /// ENST00000395834 // CDKL1 /// ENST00000216378 // CDKL1	CDKL1	NM_004196	0.00100874	-12.886	3.63576	4.66269	0.490754	-1.02693	-2.03768	Less than 0
139102	8047695	NM_005214 // CTLA4 /// NM_001037631 // CTLA4 /// ENST00000302823 // CTLA4 /// EN	CTLA4	NM_005214	0.00147205	-11.3372	6.55676	7.58358	0.49079	-1.02682	-2.03753	Less than 0
86444	7988922	NM_000259 // MYO5A /// NM_001142495 // MYO5A /// ENST00000399231 // MYO5A /// EN	MYO5A	NM_000259	0.000548439	-15.8263	6.84515	7.8689	0.491836	-1.02375	-2.0332	Less than 0
215326	8132789	NM_152701 // ABCA13 /// ENST00000435803 // ABCA13 /// ENST00000319379 // ABCA13	ABCA13	NM_152701	0.00559715	-7.1662	4.98881	6.01105	0.492351	-1.02224	-2.03107	Less than 0
220651	8138804	NM_014817 // TRIL	TRIL	NM_014817	0.00607258	-6.96505	4.06363	5.08519	0.492583	-1.02156	-2.03012	Less than 0
242633	8163577	NM_030767 // AKNA /// ENST00000307564 // AKNA /// ENST00000374088 // AKNA /// BC	AKNA	NM_030767	0.00887394	-6.09435	6.7649	7.78416	0.493372	-1.01925	-2.02687	Less than 0
233471	8153303	NM_207414 // FLJ43860 /// AK131461 // FLJ43860	FLJ43860	NM_207414	0.00208869	-10.0645	6.72057	7.739	0.493654	-1.01843	-2.02571	Less than 0
68735	7969015	NM_021999 // ITM2B /// ENST00000378565 // ITM2B /// AF136973 // ITM2B	ITM2B	NM_021999	0.00795254	-6.3354	8.81445	9.83232	0.493845	-1.01787	-2.02493	Less than 0
197934	8113337	NM_001270 // CHD1 /// ENST00000284049 // CHD1 /// BC117134 // CHD1	CHD1	NM_001270	0.00573629	-7.10507	9.04637	10.0619	0.494659	-1.01549	-2.0216	Less than 0
14992	7908919	NM_006763 // BTG2 /// ENST00000290551 // BTG2 /// U72649 // BTG2	BTG2	NM_006763	0.0012077	-12.1244	7.72599	8.74055	0.49498	-1.01456	-2.02028	Less than 0
36472	7932981	NM_133376 // ITGB1 /// ENST00000396033 // ITGB1	ITGB1	NM_133376	0.00869227	-6.1392	3.5653	4.57981	0.494995	-1.01451	-2.02022	Less than 0
47087	7944865	NM_032811 // TBRG1 /// NR_016021 // TBRG1 /// ENST00000441174 // TBRG1 /// ENST0	TBRG1	NM_032811	0.00271803	-9.1977	6.96938	7.98303	0.495293	-1.01365	-2.01901	Less than 0
14991	7908918	NM_006763 // BTG2 /// ENST00000290551 // BTG2 /// U72649 // BTG2	BTG2	NM_006763	0.00109846	-12.5199	6.02045	7.03388	0.495368	-1.01343	-2.0187	Less than 0
5408	7898068	AF030427 // PDPN	PDPN	AF030427	0.000307208	-19.2284	4.21048	5.22135	0.496245	-1.01087	-2.01513	Less than 0
188650	8102919	NM_015130 // TBC1D9 /// ENST00000442267 // TBC1D9 /// BC146758 // TBC1D9 /// ENS	TBC1D9	NM_015130	0.00543567	-7.23972	7.8986	8.90909	0.496379	-1.01049	-2.01459	Less than 0
98992	8002855	NM_001170714 // BCAR1 /// NM_001170715 // BCAR1 /// NM_001170716 // BCAR1 /// NM	BCAR1	NM_001170714	0.00493485	-7.48737	4.58201	5.59037	0.49711	-1.00836	-2.01163	Less than 0
166954	8078697	NM_007335 // DLEC1 /// NM_007337 // DLEC1 /// ENST00000308059 // DLEC1 /// ENST0	DLEC1	NM_007335	0.0054574	-7.22966	5.54714	6.55473	0.497374	-1.0076	-2.01056	Less than 0
42931	7940234	NM_000139 // MS4A2 /// ENST00000278888 // MS4A2 /// D10583 // MS4A2	MS4A2	NM_000139	0.00252153	-9.43717	4.77765	5.78308	0.49812	-1.00543	-2.00755	Less than 0
131805	8039480	BC031875 // FAM71E2 /// NM_001145402 // FAM71E2 /// ENST00000326070 // FAM71E2 /	FAM71E2	BC031875	0.00741967	-6.49224	4.99958	6.00452	0.498291	-1.00494	-2.00686	Less than 0
157383	8067997	NM_004540 // NCAM2 /// ENST00000400546 // NCAM2 /// BC052946 // NCAM2 /// ENST00	NCAM2	NM_004540	0.00558839	-7.17012	4.92617	5.93079	0.498403	-1.00462	-2.00641	Less than 0
225062	8143785	NM_024711 // GIMAP6 /// NR_024115 // GIMAP6 /// ENST00000328902 // GIMAP6 /// BC	GIMAP6	NM_024711	0.00801268	-6.31857	7.56672	8.57092	0.498544	-1.00421	-2.00584	Less than 0
175088	8087710	NM_001005505 // CACNA2D2 /// NM_006030 // CACNA2D2 /// NM_001174051 // CACNA2D2	CACNA2D2	NM_001005505	0.0072284	-6.55219	3.43951	4.442	0.499138	-1.00249	-2.00345	Less than 0
84199	7986457	NM_000693 // ALDH1A3 /// ENST00000329841 // ALDH1A3 /// BC069274 // ALDH1A3 ///	ALDH1A3	NM_000693	0.000199595	-22.2188	7.99471	8.99646	0.499395	-1.00175	-2.00242	Less than 0
28370	7923948	NM_001170631 // FCAMR /// ENST00000435283 // FCAMR /// ENST00000324863 // FCAMR	FCAMR	NM_001170631	0.000318231	-19.0022	5.05979	6.06056	0.499735	-1.00076	-2.00106	Less than 0
85381	7987777	NM_139265 // EHD4 /// ENST00000220325 // EHD4 /// BC051823 // EHD4	EHD4	NM_139265	0.00610162	-6.95344	6.53968	7.53977	0.499969	-1.00009	-2.00012	Less than 0
155888	8066324	NM_032221 // CHD6 /// ENST00000373233 // CHD6 /// AY034072 // CHD6	CHD6	NM_032221	0.00353241	8.40558	8.70471	7.70463	2.0001	1.00007	2.0001	Greater than 0
59082	7958337	NM_018157 // RIC8B /// ENST00000392839 // RIC8B /// BC132689 // RIC8B /// BC1440	RIC8B	NM_018157	0.00074059	14.3032	6.74894	5.74879	2.0002	1.00014	2.0002	Greater than 0
160797	8071837	NM_012295 // CABIN1 /// ENST00000263119 // CABIN1 /// ENST00000398319 // CABIN1	CABIN1	NM_012295	6.52206e-05	32.2995	7.73043	6.73011	2.00045	1.00032	2.00045	Greater than 0
249030	8170880	NM_000116 // TAZ /// NM_181311 // TAZ /// NM_181312 // TAZ /// NM_181313 // TAZ	TAZ	NM_000116	0.00131715	11.7731	5.77157	4.77096	2.00085	1.00061	2.00085	Greater than 0
44210	7941647	NM_024649 // BBS1 /// ENST00000335157 // DPP3 /// AK027645 // BBS1	BBS1	NM_024649	0.00928346	5.99753	5.8476	4.84643	2.00163	1.00118	2.00163	Greater than 0
209665	8126521	NM_015950 // MRPL2 /// ENST00000388752 // MRPL2 /// ENST00000230413 // MRPL2 ///	MRPL2	NM_015950	0.00868941	6.13992	9.97727	8.97602	2.00172	1.00124	2.00172	Greater than 0
149968	8059706	NM_005381 // NCL /// ENST00000322723 // NCL /// BC006494 // NCL /// BC006516 //	NCL	NM_005381	0.00512459	7.3898	7.92875	6.92702	2.00239	1.00172	2.00239	Greater than 0
16321	7910389	NM_021205 // RHOU /// ENST00000366691 // RHOU /// AF211836 // RHOU	RHOU	NM_021205	0.00124779	11.9909	5.19586	4.1941	2.00244	1.00176	2.00244	Greater than 0
54635	7953376	NM_014865 // NCAPD2 /// ENST00000315579 // NCAPD2 /// D63880 // NCAPD2	NCAPD2	NM_014865	0.00935972	5.98012	9.91731	8.91526	2.00286	1.00206	2.00286	Greater than 0
241738	8162590	NM_007001 // SLC35D2 /// ENST00000253270 // SLC35D2 /// AB122077 // SLC35D2 ///	SLC35D2	NM_007001	0.00576611	7.09222	8.16632	7.16364	2.00373	1.00269	2.00373	Greater than 0
114795	8020479	NM_002894 // RBBP8 /// NM_203291 // RBBP8 /// NM_203292 // RBBP8 /// ENST0000032	RBBP8	NM_002894	0.00412482	7.96752	8.7671	7.76426	2.00393	1.00283	2.00393	Greater than 0
128081	8035283	NM_020959 // ANO8 /// ENST00000159087 // ANO8	ANO8	NM_020959	0.00342474	8.49568	6.24169	5.23866	2.0042	1.00303	2.0042	Greater than 0
225176	8143911	NM_007189 // ABCF2 /// NM_005692 // ABCF2 /// ENST00000287844 // ABCF2 /// ENST0	ABCF2	NM_007189	0.00123343	12.0381	8.75375	7.75029	2.00481	1.00346	2.00481	Greater than 0
161346	8072447	NM_001002837 // INPP5J /// ENST00000404390 // INPP5J /// BC109288 // INPP5J ///	INPP5J	NM_001002837	0.000748819	14.25	4.9472	3.94345	2.0052	1.00374	2.0052	Greater than 0
178917	8091977	NM_001105077 // MECOM /// NM_005241 // MECOM /// NM_001105078 // MECOM /// NM_00	MECOM	NM_001105077	0.00152573	11.2001	10.055	9.05124	2.00528	1.0038	2.00528	Greater than 0
29252	7924931	NM_018230 // NUP133 /// ENST00000261396 // NUP133 /// AK304061 // NUP133 /// ENS	NUP133	NM_018230	0.00993711	5.85406	8.21482	7.20958	2.00727	1.00523	2.00727	Greater than 0
14246	7908100	NM_173156 // SMG7 /// NM_201568 // SMG7 /// NM_201569 // SMG7 /// NM_001174061 /	SMG7	NM_173156	0.00925553	6.00396	9.15232	8.14691	2.00752	1.00541	2.00752	Greater than 0
202931	8118971	NM_021922 // FANCE /// ENST00000229769 // FANCE /// BC046359 // FANCE	FANCE	NM_021922	0.00953765	5.94021	6.1658	5.1601	2.00792	1.0057	2.00792	Greater than 0
15546	7909522	NM_018194 // HHAT /// NM_001122834 // HHAT /// NM_001170564 // HHAT /// NM_00117	HHAT	NM_018194	0.00921601	6.01309	6.68074	5.67486	2.00817	1.00588	2.00817	Greater than 0
171381	8083611	NM_016625 // RSRC1 /// ENST00000295930 // RSRC1 /// AK290334 // RSRC1 /// ENST00	RSRC1	NM_016625	0.000619681	15.1888	8.99228	7.98639	2.00819	1.0059	2.00819	Greater than 0
29263	7924942	NM_018230 // NUP133 /// ENST00000261396 // NUP133 /// AK304061 // NUP133 /// ENS	NUP133	NM_018230	0.00200003	10.2145	9.34294	8.33636	2.00913	1.00657	2.00913	Greater than 0
161778	8072930	NM_005318 // H1F0 /// ENST00000340857 // H1F0 /// BC029046 // H1F0	H1F0	NM_005318	0.00729609	6.53073	10.3334	9.32627	2.00987	1.0071	2.00987	Greater than 0
19417	7913854	NM_024037 // C1orf135 /// BC000209 // C1orf135 /// ENST00000374298 // C1orf135	C1orf135	NM_024037	0.000622074	15.1691	6.09574	5.08842	2.01017	1.00732	2.01017	Greater than 0
66386	7966429	NM_006768 // BRAP /// ENST00000327551 // BRAP /// BC136698 // BRAP /// ENST00000	BRAP	NM_006768	0.00809042	6.29705	8.19426	7.18563	2.012	1.00863	2.012	Greater than 0
16366	7910441	NM_004481 // GALNT2 /// ENST00000366672 // GALNT2 /// BC041120 // GALNT2	GALNT2	NM_004481	0.00724049	6.54834	9.00606	7.99722	2.01228	1.00883	2.01228	Greater than 0
200289	8115983	NM_016290 // UIMC1 /// ENST00000377227 // UIMC1 /// AF349313 // UIMC1 /// ENST00	UIMC1	NM_016290	0.00236398	9.64777	6.24175	5.23263	2.01268	1.00912	2.01268	Greater than 0
209785	8126651	NM_018135 // MRPS18A /// ENST00000372133 // MRPS18A /// BC010364 // MRPS18A ///	MRPS18A	NM_018135	0.000603503	15.3247	9.44613	8.43692	2.0128	1.0092	2.0128	Greater than 0
142931	8051904	NM_133259 // LRPPRC /// ENST00000260665 // LRPPRC /// AY289212 // LRPPRC	LRPPRC	NM_133259	0.00355007	8.39114	11.0344	10.0234	2.01537	1.01104	2.01537	Greater than 0
207778	8124392	NM_003513 // HIST1H2AB /// BC125140 // HIST1H2AB	HIST1H2AB	NM_003513	0.000579262	15.5377	5.4436	4.43139	2.01699	1.01221	2.01699	Greater than 0
106659	8011404	NM_013276 // SHPK /// ENST00000225519 // SHPK /// AF163573 // SHPK	SHPK	NM_013276	0.006319	6.86878	6.06082	5.04852	2.01712	1.0123	2.01712	Greater than 0
182443	8095943	NM_025074 // FRAS1 /// NM_001166133 // FRAS1 /// ENST00000380674 // FRAS1 /// BC	FRAS1	NM_025074	0.00454875	7.70213	5.81762	4.80469	2.01802	1.01294	2.01802	Greater than 0
27220	7922676	NM_005819 // STX6 /// ENST00000258301 // STX6 /// BC009944 // STX6	STX6	NM_005819	0.00148845	11.2946	7.77986	6.76684	2.01813	1.01302	2.01813	Greater than 0
196351	8111542	NM_001007527 // LMBRD2 /// ENST00000296603 // LMBRD2 /// BC110506 // LMBRD2	LMBRD2	NM_001007527	0.00991963	5.85773	8.08535	7.07176	2.01894	1.0136	2.01894	Greater than 0
21511	7916180	NM_004153 // ORC1L /// ENST00000371568 // ORC1L /// ENST00000371566 // ORC1L ///	ORC1L	NM_004153	0.000689334	14.6533	7.03092	6.0173	2.01898	1.01363	2.01898	Greater than 0
37437	7934063	BC001407 // SLC25A16	SLC25A16	BC001407	0.00943751	5.96255	6.36478	5.3511	2.01905	1.01368	2.01905	Greater than 0
72751	7973554	NR_028099 // DCAF11 /// NR_028100 // DCAF11 /// NM_025230 // DCAF11 /// NM_18135	DCAF11	NR_028099	0.00847697	6.19398	9.15015	8.13531	2.02068	1.01484	2.02068	Greater than 0
45004	7942516	NM_016147 // PPME1 /// ENST00000398427 // PPME1 /// AK225647 // PPME1 /// ENST00	PPME1	NM_016147	0.00148978	11.2912	8.65115	7.6357	2.02154	1.01546	2.02154	Greater than 0
174836	8087435	NM_032316 // NICN1 /// ENST00000273598 // NICN1 /// ENST00000421969 // NICN1 ///	NICN1	NM_032316	0.00872384	6.13132	6.10766	5.09136	2.02272	1.0163	2.02272	Greater than 0
15768	7909764	BC037896 // KCTD3	KCTD3	BC037896	0.00176893	10.6508	6.14788	5.13071	2.02395	1.01717	2.02395	Greater than 0
21732	7916423	NM_152268 // PARS2 /// ENST00000371279 // PARS2 /// BC011758 // PARS2	PARS2	NM_152268	0.00209941	10.0469	6.59339	5.576	2.02425	1.01739	2.02425	Greater than 0
8577	7901606	NM_016491 // MRPL37 /// ENST00000360840 // MRPL37 /// ENST00000329505 // MRPL37	MRPL37	NM_016491	0.00594267	7.0179	10.9526	9.93373	2.02633	1.01887	2.02633	Greater than 0
143444	8052475	NM_014709 // USP34 /// ENST00000398571 // USP34 /// ENST00000263989 // USP34 ///	USP34	NM_014709	0.00999501	5.84195	8.37972	7.36067	2.02659	1.01905	2.02659	Greater than 0
15820	7909824	NM_018060 // IARS2 /// ENST00000302637 // IARS2 /// ENST00000366922 // IARS2 ///	IARS2	NM_018060	0.00344808	8.47584	8.28887	7.2691	2.0276	1.01977	2.0276	Greater than 0
232902	8152686	NM_014109 // ATAD2 /// ENST00000287394 // ATAD2 /// BC113656 // ATAD2 /// ENST00	ATAD2	NM_014109	0.00294279	8.95043	10.9141	9.89409	2.02796	1.02003	2.02796	Greater than 0
73631	7974557	NM_017799 // C14orf101 /// ENST00000261556 // C14orf101 /// AK293099 // C14orf10	C14orf101	NM_017799	0.0047577	7.58305	9.77761	8.75734	2.02829	1.02027	2.02829	Greater than 0
204460	8120653	NM_014989 // RIMS1 /// NM_001168407 // RIMS1 /// NM_001168408 // RIMS1 /// NM_00	RIMS1	NM_014989	0.0053846	7.26357	4.11314	3.09271	2.02852	1.02043	2.02852	Greater than 0
246069	8167425	NM_005710 // PQBP1 /// NM_001167992 // PQBP1 /// NM_001032381 // PQBP1 /// NM_00	PQBP1	NM_005710	0.00640531	6.83622	8.63542	7.61417	2.02967	1.02124	2.02967	Greater than 0
89172	7991953	NM_145294 // WDR90 /// ENST00000293879 // WDR90 /// BC121185 // WDR90 /// BC1211	WDR90	NM_145294	0.00627431	6.88587	5.65828	4.63583	2.03136	1.02245	2.03136	Greater than 0
56124	7955041	NM_152641 // ARID2 /// ENST00000334344 // ARID2 /// DQ096628 // ARID2 /// ENST00	ARID2	NM_152641	0.00261782	9.31684	7.91328	6.89023	2.0322	1.02304	2.0322	Greater than 0
10056	7903244	NM_000642 // AGL /// NM_000644 // AGL /// NM_000643 // AGL /// NM_000028 // AGL	AGL	NM_000642	0.00530994	7.29897	9.55303	8.52986	2.03237	1.02317	2.03237	Greater than 0
79768	7981454	NM_001100119 // XRCC3 /// NM_005432 // XRCC3 /// NM_001100118 // XRCC3 /// ENST0	XRCC3	NM_001100119	0.000432266	17.1452	5.18448	4.16111	2.03266	1.02337	2.03266	Greater than 0
49592	7947699	NM_001008938 // CKAP5 /// NM_014756 // CKAP5 /// ENST00000354558 // CKAP5 /// EN	CKAP5	NM_001008938	0.00181835	10.5514	9.29407	8.2701	2.0335	1.02397	2.0335	Greater than 0
83272	7985438	NR_027001 // LOC388152 /// NR_026811 // LOC80154 /// AK291684 // LOC80154 /// AK	LOC388152	NR_027001	0.000222208	21.4341	7.19312	6.16889	2.03387	1.02423	2.03387	Greater than 0
83391	7985575	NR_001555 // GOLGA2P2 /// NR_002195 // GOLGA2P3 /// AF332229 // GOLGA2P3 /// NR_	GOLGA2P2	NR_001555	0.000222208	21.4341	7.19312	6.16889	2.03387	1.02423	2.03387	Greater than 0
88257	7990909	NR_027001 // LOC388152 /// NR_026811 // LOC80154 /// AK291684 // LOC80154 /// AK	LOC388152	NR_027001	0.000222208	21.4342	7.19312	6.16889	2.03387	1.02423	2.03387	Greater than 0
88296	7990956	NR_027001 // LOC388152 /// NR_026811 // LOC80154 /// AK291684 // LOC80154 /// AK	LOC388152	NR_027001	0.000222208	21.4342	7.19312	6.16889	2.03387	1.02423	2.03387	Greater than 0
88420	7991094	NR_027001 // LOC388152 /// NR_026811 // LOC80154 /// AK291684 // LOC80154 /// AK	LOC388152	NR_027001	0.000222208	21.4342	7.19312	6.16889	2.03387	1.02423	2.03387	Greater than 0
88477	7991162	NR_027001 // LOC388152 /// NR_026811 // LOC80154 /// AK291684 // LOC80154 /// AK	LOC388152	NR_027001	0.000222208	21.4342	7.19312	6.16889	2.03387	1.02423	2.03387	Greater than 0
88966	7991718	NR_026811 // LOC80154 /// AK125436 // LOC440297 /// AK026448 // LOC80154 /// AK0	LOC80154	NR_026811	0.000222208	21.4341	7.19312	6.16889	2.03387	1.02423	2.03387	Greater than 0
242753	8163706	NM_198186 // ASTN2 /// NM_198187 // ASTN2 /// ENST00000313400 // ASTN2 /// ENST0	ASTN2	NM_198186	0.0062927	6.87882	4.98125	3.95651	2.03459	1.02474	2.03459	Greater than 0
201564	8117427	NM_003524 // HIST1H2BH /// ENST00000356350 // HIST1H2BH /// BC096116 // HIST1H2B	HIST1H2BH	NM_003524	0.00476192	7.58071	8.77037	7.74542	2.03488	1.02494	2.03488	Greater than 0
144793	8054012	NM_017789 // SEMA4C /// ENST00000305476 // SEMA4C /// AY358842 // SEMA4C	SEMA4C	NM_017789	0.00673295	6.7177	7.41822	6.3932	2.03498	1.02501	2.03498	Greater than 0
121675	8028150	NM_001083961 // WDR62 /// NM_173636 // WDR62 /// ENST00000401500 // WDR62 /// EN	WDR62	NM_001083961	0.0050691	7.41784	5.33439	4.30934	2.03503	1.02505	2.03503	Greater than 0
245961	8167308	NM_006579 // EBP /// ENST00000276096 // EBP /// BC046501 // EBP /// ENST00000414	EBP	NM_006579	0.000880175	13.4936	9.1277	8.10242	2.03536	1.02528	2.03536	Greater than 0
218613	8136482	NM_015905 // TRIM24 /// NM_003852 // TRIM24 /// ENST00000343526 // TRIM24 /// EN	TRIM24	NM_015905	0.00974353	5.89523	9.29971	8.27412	2.03579	1.02559	2.03579	Greater than 0
201706	8117599	NM_021968 // HIST1H4J /// NM_003541 // HIST1H4K /// BC017361 // HIST1H4J	HIST1H4J	NM_021968	0.00395741	8.08246	7.89339	6.8675	2.03621	1.02589	2.03621	Greater than 0
241684	8162528	NM_000136 // FANCC /// ENST00000375305 // FANCC /// ENST00000289081 // FANCC ///	FANCC	NM_000136	0.00933027	5.98682	6.85332	5.82669	2.03726	1.02663	2.03726	Greater than 0
41868	7938996	NM_005256 // GAS2 /// NM_177553 // GAS2 /// NM_001143830 // GAS2 /// ENST0000045	GAS2	NM_005256	6.71487e-05	31.9867	6.17479	5.14644	2.0397	1.02835	2.0397	Greater than 0
17106	7911295	NM_024836 // ZNF672 /// ENST00000394454 // ZNF672 /// BC068506 // ZNF672 /// ENS	ZNF672	NM_024836	0.000710071	14.5076	7.66819	6.6398	2.03975	1.02839	2.03975	Greater than 0
11813	7905379	NM_002810 // PSMD4 /// ENST00000368884 // PSMD4 /// BC002365 // PSMD4 /// BC0720	PSMD4	NM_002810	0.00359635	8.35376	9.24614	8.21768	2.03983	1.02845	2.03983	Greater than 0
84919	7987269	NR_027409 // GOLGA8A /// NR_027410 // GOLGA8B /// NM_181077 // GOLGA8A /// NM_00	GOLGA8A	NR_027409	0.00119191	12.1785	6.83465	5.80613	2.03993	1.02852	2.03993	Greater than 0
84946	7987298	NR_027409 // GOLGA8A /// NR_027410 // GOLGA8B /// NM_181077 // GOLGA8A /// NM_00	GOLGA8A	NR_027409	0.00119191	12.1785	6.83465	5.80613	2.03993	1.02852	2.03993	Greater than 0
74276	7975258	NM_020715 // PLEKHH1 /// ENST00000329153 // PLEKHH1 /// BC146787 // PLEKHH1 ///	PLEKHH1	NM_020715	4.58089e-05	36.3451	7.71763	6.68896	2.04014	1.02867	2.04014	Greater than 0
28981	7924627	NM_001008493 // ENAH /// NM_018212 // ENAH /// ENST00000366844 // ENAH /// ENST0	ENAH	NM_001008493	0.00711667	6.58818	8.59	7.56068	2.04106	1.02932	2.04106	Greater than 0
149578	8059281	NM_004438 // EPHA4 /// ENST00000281821 // EPHA4	EPHA4	NM_004438	0.00935533	5.98112	8.64175	7.61235	2.04118	1.02941	2.04118	Greater than 0
152552	8062583	NM_021931 // DHX35 /// ENST00000252011 // DHX35 /// AK296506 // DHX35 /// AK3033	DHX35	NM_021931	0.00605897	6.97051	7.76968	6.74014	2.04138	1.02954	2.04138	Greater than 0
49187	7947247	M30627 // HSP90AA2	HSP90AA2	M30627	0.0055547	7.18526	10.7434	9.7125	2.04334	1.03093	2.04334	Greater than 0
178919	8091979	NM_001105077 // MECOM /// NM_005241 // MECOM /// NM_001105078 // MECOM /// NM_00	MECOM	NM_001105077	0.00657666	6.77326	11.042	10.0106	2.04391	1.03133	2.04391	Greater than 0
50355	7948581	NM_024811 // CPSF7 /// NM_001136040 // CPSF7 /// ENST00000394888 // CPSF7 /// BC	CPSF7	NM_024811	0.000490772	16.4289	7.31724	6.28565	2.04428	1.03159	2.04428	Greater than 0
115440	8021193	NM_001039535 // SKA1 /// NM_145060 // SKA1 /// ENST00000398452 // SKA1 /// ENST0	SKA1	NM_001039535	0.00240499	9.59119	5.48151	4.44986	2.04436	1.03165	2.04436	Greater than 0
138679	8047212	NM_001080539 // CCDC150 /// ENST00000389175 // CCDC150 /// ENST00000409742 // CC	CCDC150	NM_001080539	0.00466696	7.63389	5.1565	4.12403	2.04552	1.03247	2.04552	Greater than 0
178389	8091375	NM_003071 // HLTF /// NM_139048 // HLTF /// ENST00000310053 // HLTF /// ENST0000	HLTF	NM_003071	0.00584185	7.05998	11.7881	10.7552	2.04608	1.03286	2.04608	Greater than 0
8011	7900966	NM_019100 // DMAP1 /// NM_001034023 // DMAP1 /// NM_001034024 // DMAP1 /// ENST0	DMAP1	NM_019100	0.00439838	7.79238	8.88695	7.85366	2.04668	1.03329	2.04668	Greater than 0
135019	8043086	NM_001370 // DNAH6 /// ENST00000389394 // DNAH6 /// ENST00000237449 // DNAH6 ///	DNAH6	NM_001370	0.00777302	6.38665	4.11617	3.08287	2.0467	1.0333	2.0467	Greater than 0
105101	8009691	NM_004252 // SLC9A3R1 /// ENST00000262613 // SLC9A3R1 /// AF036241 // SLC9A3R1	SLC9A3R1	NM_004252	0.00546805	7.22474	8.78475	7.75106	2.04725	1.03369	2.04725	Greater than 0
237678	8158047	NM_138361 // LRSAM1 /// NM_001005373 // LRSAM1 /// NM_001005374 // LRSAM1 /// EN	LRSAM1	NM_138361	0.00880481	6.11128	4.66333	3.62909	2.04804	1.03424	2.04804	Greater than 0
13871	7907689	NM_014864 // FAM20B /// ENST00000263733 // FAM20B /// AB480690 // FAM20B	FAM20B	NM_014864	0.00944283	5.96135	8.42149	7.387	2.04839	1.03449	2.04839	Greater than 0
178749	8091790	NM_033167 // B3GALNT1 /// NM_001038628 // B3GALNT1 /// ENST00000392781 // B3GALN	B3GALNT1	NM_033167	0.00113139	12.3953	6.26668	5.23184	2.04889	1.03484	2.04889	Greater than 0
23477	7918360	NM_020703 // AMIGO1 /// ENST00000369864 // AMIGO1 /// ENST00000369862 // AMIGO1	AMIGO1	NM_020703	0.00747008	6.47677	5.52478	4.48971	2.0492	1.03506	2.0492	Greater than 0
122381	8028922	NM_004596 // SNRPA /// ENST00000243563 // SNRPA /// BC000405 // SNRPA	SNRPA	NM_004596	0.00860929	6.1601	9.0192	7.98322	2.0505	1.03598	2.0505	Greater than 0
29988	7925769	NM_030645 // SH3BP5L /// ENST00000366472 // SH3BP5L /// AK125138 // SH3BP5L	SH3BP5L	NM_030645	0.00359191	8.35733	7.36123	6.32461	2.05142	1.03662	2.05142	Greater than 0
223142	8141638	NM_004444 // EPHB4 /// ENST00000358173 // EPHB4 /// AY056048 // EPHB4 /// ENST00	EPHB4	NM_004444	0.00957478	5.932	8.27693	7.23977	2.05218	1.03715	2.05218	Greater than 0
149074	8058737	NM_173076 // ABCA12 /// NM_015657 // ABCA12 /// ENST00000272895 // ABCA12 /// EN	ABCA12	NM_173076	0.00397192	8.07224	4.38124	3.34379	2.05258	1.03744	2.05258	Greater than 0
155432	8065819	NM_000178 // GSS /// ENST00000216951 // GSS /// BC007927 // GSS /// ENST00000451	GSS	NM_000178	0.00453096	7.7126	6.77229	5.73477	2.05271	1.03753	2.05271	Greater than 0
201217	8117027	NM_013262 // MYLIP /// ENST00000356840 // MYLIP /// AF187016 // MYLIP /// ENST00	MYLIP	NM_013262	0.00122822	12.0554	8.10943	7.06902	2.05681	1.04041	2.05681	Greater than 0
109714	8014800	NM_000723 // CACNB1 /// NM_199247 // CACNB1 /// NM_199248 // CACNB1 /// ENST0000	CACNB1	NM_000723	0.00624642	6.89661	6.68979	5.64922	2.05704	1.04057	2.05704	Greater than 0
135222	8043314	NM_022780 // RMND5A /// ENST00000283632 // RMND5A /// BC012165 // RMND5A	RMND5A	NM_022780	0.00699053	6.62972	9.60601	8.5652	2.05738	1.04081	2.05738	Greater than 0
132942	8040781	NM_021831 // AGBL5 /// NM_001035507 // AGBL5 /// ENST00000323064 // AGBL5 /// EN	AGBL5	NM_021831	0.00469812	7.61629	8.44672	7.40544	2.05805	1.04128	2.05805	Greater than 0
170727	8082875	NM_002718 // PPP2R3A /// NM_181897 // PPP2R3A /// ENST00000264977 // PPP2R3A ///	PPP2R3A	NM_002718	0.00965814	5.91373	6.02975	4.98675	2.06051	1.043	2.06051	Greater than 0
230843	8150341	NM_023110 // FGFR1 /// NM_001174063 // FGFR1 /// NM_001174064 // FGFR1 /// NM_00	FGFR1	NM_023110	0.00318111	8.71416	9.01326	7.96962	2.06143	1.04364	2.06143	Greater than 0
127188	8034289	NM_016581 // ECSIT /// NM_001142464 // ECSIT /// NM_001142465 // ECSIT /// NR_02	ECSIT	NM_016581	0.000322285	18.9217	7.29784	6.2533	2.06272	1.04454	2.06272	Greater than 0
8259	7901241	NM_001441 // FAAH /// ENST00000243167 // FAAH /// BC110404 // FAAH /// ENST00000	FAAH	NM_001441	0.00139392	11.549	5.57584	4.53019	2.06429	1.04565	2.06429	Greater than 0
144387	8053537	NM_006839 // IMMT /// NM_001100169 // IMMT /// NM_001100170 // IMMT /// ENST0000	IMMT	NM_006839	0.00663385	6.75273	5.74035	4.69368	2.06575	1.04666	2.06575	Greater than 0
179509	8092644	NM_002916 // RFC4 /// NM_181573 // RFC4 /// ENST00000392481 // RFC4 /// ENST0000	RFC4	NM_002916	0.00242842	9.55943	8.16095	7.11338	2.06703	1.04756	2.06703	Greater than 0
194824	8109837	NM_017785 // CCDC99 /// ENST00000265295 // CCDC99 /// BC012568 // CCDC99 /// ENS	CCDC99	NM_017785	0.0020807	10.0777	9.22492	8.17732	2.06709	1.0476	2.06709	Greater than 0
148007	8057555	---		---	0.00719139	6.56403	10.2218	9.17373	2.06782	1.04811	2.06782	Greater than 0
177516	8090407	NM_052883 // TXNRD3 /// NM_001173513 // TXNRD3 /// AK299502 // TXNRD3 /// ENST00	TXNRD3	NM_052883	0.0037525	8.2322	8.23103	7.18286	2.0679	1.04817	2.0679	Greater than 0
29249	7924928	NM_018230 // NUP133 /// ENST00000261396 // NUP133 /// AK304061 // NUP133 /// ENS	NUP133	NM_018230	0.00404946	8.01848	8.9567	7.90835	2.06816	1.04835	2.06816	Greater than 0
119449	8025668	NM_032885 // ATG4D /// ENST00000309469 // ATG4D /// BC068992 // ATG4D	ATG4D	NM_032885	0.000100649	27.9396	7.86508	6.81646	2.06855	1.04862	2.06855	Greater than 0
77879	7979284	NM_007086 // WDHD1 /// NM_001008396 // WDHD1 /// ENST00000359167 // WDHD1 /// EN	WDHD1	NM_007086	1.23345e-05	56.3143	7.4849	6.43585	2.06917	1.04905	2.06917	Greater than 0
247220	8168812	NM_006733 // CENPI /// ENST00000423383 // CENPI /// ENST00000372927 // CENPI ///	CENPI	NM_006733	0.00636845	6.85006	7.88428	6.83455	2.07015	1.04974	2.07015	Greater than 0
17805	7912067	NM_020631 // PLEKHG5 /// NM_198681 // PLEKHG5 /// NM_001042663 // PLEKHG5 /// NM	PLEKHG5	NM_020631	0.00946492	5.9564	6.16834	5.11813	2.07082	1.0502	2.07082	Greater than 0
127133	8034230	NM_001161616 // RGL3 /// NM_001035223 // RGL3 /// ENST00000380456 // RGL3 /// BC	RGL3	NM_001161616	0.00514967	7.37726	6.87951	5.8289	2.07139	1.0506	2.07139	Greater than 0
225337	8144093	NM_022458 // LMBR1 /// ENST00000353442 // LMBR1 /// AK299753 // LMBR1 /// AK2910	LMBR1	NM_022458	0.000373047	18.0151	9.58202	8.53133	2.07152	1.05069	2.07152	Greater than 0
249070	8170924	NM_017514 // PLXNA3 /// ENST00000369682 // PLXNA3	PLXNA3	NM_017514	0.00702276	6.61901	5.71821	4.66748	2.07158	1.05073	2.07158	Greater than 0
203526	8119629	NM_006245 // PPP2R5D /// NM_180976 // PPP2R5D /// NM_180977 // PPP2R5D /// ENST0	PPP2R5D	NM_006245	0.00612187	6.94538	6.92973	5.87891	2.07171	1.05082	2.07171	Greater than 0
193045	8107845	NM_133638 // ADAMTS19 /// ENST00000274487 // ADAMTS19	ADAMTS19	NM_133638	0.00450625	7.72724	5.4643	4.41266	2.0729	1.05165	2.0729	Greater than 0
224370	8143005	NM_020911 // PLXNA4 /// ENST00000321063 // PLXNA4 /// ENST00000359827 // PLXNA4	PLXNA4	NM_020911	0.00916912	6.02399	7.92777	6.87561	2.07363	1.05216	2.07363	Greater than 0
144053	8053157	NM_001015055 // RTKN /// ENST00000272430 // RTKN /// ENST00000437544 // RTKN ///	RTKN	NM_001015055	0.00520437	7.35018	6.57125	5.51799	2.07522	1.05326	2.07522	Greater than 0
224437	8143079	NM_014149 // WDR91 /// ENST00000354475 // WDR91 /// BC017246 // WDR91 /// ENST00	WDR91	NM_014149	0.00980066	5.88297	7.98666	6.93227	2.07684	1.05439	2.07684	Greater than 0
215542	8133067	NM_021148 // ZNF273 /// NR_003099 // ZNF273 /// ENST00000395375 // ZNF273 /// BC	ZNF273	NM_021148	0.00816423	6.27688	6.77751	5.72297	2.07705	1.05453	2.07705	Greater than 0
139555	8048196	NM_000998 // RPL37A /// ENST00000359681 // RPL37A /// BC016748 // RPL37A /// BC0	RPL37A	NM_000998	0.00198399	10.2426	4.97409	3.91954	2.07708	1.05456	2.07708	Greater than 0
138817	8047368	NM_001136039 // NIF3L1 /// NM_021824 // NIF3L1 /// NM_001142355 // NIF3L1 /// NM	NIF3L1	NM_001136039	0.00922604	6.01077	6.34278	5.28784	2.07763	1.05494	2.07763	Greater than 0
213715	8131001	NM_017802 // HEATR2 /// ENST00000297440 // HEATR2 /// BC047240 // HEATR2 /// ENS	HEATR2	NM_017802	0.00521646	7.34425	6.76596	5.71097	2.0777	1.05499	2.0777	Greater than 0
230795	8150292	NM_023034 // WHSC1L1 /// ENST00000317025 // WHSC1L1 /// AF332469 // WHSC1L1 ///	WHSC1L1	NM_023034	0.00501024	7.44802	9.85645	8.80084	2.0786	1.05561	2.0786	Greater than 0
66816	7966894	NM_007174 // CIT /// ENST00000261833 // CIT /// AY681966 // CIT /// ENST00000392	CIT	NM_007174	0.00807644	6.3009	5.89808	4.8415	2.08	1.05658	2.08	Greater than 0
140021	8048698	NM_005070 // SLC4A3 /// NM_201574 // SLC4A3 /// ENST00000373760 // SLC4A3 /// EN	SLC4A3	NM_005070	0.00332307	8.58428	5.6342	4.57718	2.08064	1.05703	2.08064	Greater than 0
151087	8060952	NM_022096 // ANKRD5 /// NM_198798 // ANKRD5 /// ENST00000378392 // ANKRD5 /// EN	ANKRD5	NM_022096	0.0089731	6.07038	5.29242	4.2351	2.08105	1.05731	2.08105	Greater than 0
168191	8080056	NM_004947 // DOCK3 /// AY254099 // DOCK3	DOCK3	NM_004947	0.00771276	6.40421	4.71844	3.66111	2.08107	1.05733	2.08107	Greater than 0
153362	8063495	NM_001033521 // CSTF1 /// NM_001324 // CSTF1 /// NM_001033522 // CSTF1 /// ENST0	CSTF1	NM_001033521	0.00419883	7.91866	7.5227	6.46484	2.08185	1.05786	2.08185	Greater than 0
77893	7979298	NM_007086 // WDHD1 /// NM_001008396 // WDHD1 /// ENST00000359167 // WDHD1 /// EN	WDHD1	NM_007086	0.00999155	5.84267	9.49858	8.44023	2.08255	1.05835	2.08255	Greater than 0
233436	8153266	NM_001080431 // SLC45A4 /// ENST00000024061 // SLC45A4 /// BC157840 // SLC45A4	SLC45A4	NM_001080431	0.00483448	7.54101	6.1113	5.05268	2.08295	1.05863	2.08295	Greater than 0
232723	8152487	NM_006265 // RAD21 /// ENST00000297338 // RAD21 /// BC050381 // RAD21	RAD21	NM_006265	0.00990112	5.86163	10.9681	9.90907	2.08354	1.05904	2.08354	Greater than 0
227427	8146453	NM_014175 // MRPL15 /// ENST00000260102 // MRPL15 /// BC000891 // MRPL15	MRPL15	NM_014175	0.00502591	7.43994	8.95304	7.89338	2.08444	1.05966	2.08444	Greater than 0
205095	8121381	NM_032131 // ARMC2 /// ENST00000392644 // ARMC2 /// BC030603 // ARMC2 /// AK2945	ARMC2	NM_032131	0.001684	10.8306	5.26158	4.20181	2.08459	1.05977	2.08459	Greater than 0
9815	7902971	NM_183242 // BTBD8 /// ENST00000342818 // BTBD8 /// BC013922 // BTBD8 /// ENST00	BTBD8	NM_183242	0.00124405	12.0032	6.7289	5.66852	2.08548	1.06038	2.08548	Greater than 0
241236	8162025	NM_017576 // KIF27 /// ENST00000297814 // KIF27 /// AY237536 // KIF27 /// ENST00	KIF27	NM_017576	0.0091628	6.02547	5.5742	4.51305	2.0866	1.06115	2.0866	Greater than 0
64947	7964824	NM_017440 // MDM1 /// NM_020128 // MDM1 /// ENST00000303145 // MDM1 /// ENST0000	MDM1	NM_017440	0.00299211	8.8995	6.32577	5.26432	2.08703	1.06145	2.08703	Greater than 0
151049	8060911	NM_000933 // PLCB4 /// NM_182797 // PLCB4 /// NM_001172646 // PLCB4 /// ENST0000	PLCB4	NM_000933	0.00389906	8.12404	5.77082	4.70924	2.08722	1.06158	2.08722	Greater than 0
76579	7977850	NM_001166269 // HAUS4 /// NM_017815 // HAUS4 /// NM_001166270 // HAUS4 /// ENST0	HAUS4	NM_001166269	0.00537207	7.26946	7.53736	6.47572	2.0873	1.06164	2.0873	Greater than 0
109781	8014874	NM_033419 // PGAP3 /// ENST00000300658 // PGAP3 /// AB088396 // PGAP3 /// AY3584	PGAP3	NM_033419	0.000686405	14.6744	7.55968	6.49787	2.08755	1.06181	2.08755	Greater than 0
228537	8147702	NM_024915 // GRHL2 /// ENST00000251808 // GRHL2 /// AK296817 // GRHL2 /// AK2928	GRHL2	NM_024915	0.00606149	6.9695	9.04258	7.97919	2.08983	1.06339	2.08983	Greater than 0
21647	7916328	NM_018087 // TMEM48 /// NM_001168551 // TMEM48 /// NR_033142 // TMEM48 /// ENST0	TMEM48	NM_018087	0.00162505	10.9626	9.54581	8.48239	2.08988	1.06342	2.08988	Greater than 0
99626	8003557	NM_145039 // CENPBD1 /// ENST00000314994 // CENPBD1	CENPBD1	NM_145039	0.00613623	6.9397	7.70075	6.63697	2.09041	1.06378	2.09041	Greater than 0
67603	7967768	NM_006231 // POLE /// ENST00000320574 // POLE /// ENST00000455752 // POLE /// EN	POLE	NM_006231	0.000175023	23.2181	8.13724	7.07302	2.09104	1.06422	2.09104	Greater than 0
6366	7899144	NM_022778 // CCDC21 /// ENST00000252992 // CCDC21 /// BC064528 // CCDC21 /// ENS	CCDC21	NM_022778	0.0066818	6.73569	6.38157	5.31692	2.09165	1.06464	2.09165	Greater than 0
75501	7976622	NM_003384 // VRK1 /// ENST00000216639 // VRK1 /// BC103761 // VRK1	VRK1	NM_003384	0.00386205	8.15083	8.55098	7.48609	2.09201	1.06489	2.09201	Greater than 0
173298	8085757	NM_001012409 // SGOL1 /// NM_001012411 // SGOL1 /// NM_001012413 // SGOL1 /// EN	SGOL1	NM_001012409	0.00437076	7.80941	5.91099	4.84609	2.09203	1.0649	2.09203	Greater than 0
138075	8046556	NM_014621 // HOXD4 /// ENST00000306324 // HOXD4	HOXD4	NM_014621	0.00830854	6.23811	7.25378	6.18833	2.09282	1.06545	2.09282	Greater than 0
94375	7997707	NM_001861 // COX4I1 /// ENST00000253452 // COX4I1 /// BC047869 // COX4I1	COX4I1	NM_001861	0.0036359	8.32232	7.44612	6.38002	2.09377	1.0661	2.09377	Greater than 0
118393	8024506	NM_003249 // THOP1 /// ENST00000307741 // THOP1 /// BC002391 // THOP1 /// ENST00	THOP1	NM_003249	0.00643565	6.82491	5.16725	4.10047	2.09476	1.06678	2.09476	Greater than 0
101164	8005264	NM_018019 // MED9 /// ENST00000268711 // MED9 /// BC000647 // MED9	MED9	NM_018019	0.00678004	6.70129	5.36258	4.29573	2.09486	1.06685	2.09486	Greater than 0
131984	8039689	NM_024762 // ZNF552 /// ENST00000391701 // ZNF552	ZNF552	NM_024762	0.00178358	10.6209	7.94314	6.87573	2.09567	1.06741	2.09567	Greater than 0
196133	8111303	NM_013235 // RNASEN /// NM_001100412 // RNASEN /// ENST00000344624 // RNASEN ///	RNASEN	NM_013235	0.00130322	11.8156	8.21174	7.14328	2.09719	1.06846	2.09719	Greater than 0
79789	7981476	NM_015316 // PPP1R13B /// ENST00000202556 // PPP1R13B /// BC136527 // PPP1R13B /	PPP1R13B	NM_015316	0.00117595	12.2343	9.73321	8.66454	2.0975	1.06867	2.0975	Greater than 0
247125	8168704	ENST00000373054 // DIAPH2	DIAPH2	ENST00000373054	0.00476	7.58178	6.17582	5.10698	2.09775	1.06884	2.09775	Greater than 0
218625	8136494	NM_015905 // TRIM24 /// NM_003852 // TRIM24 /// ENST00000343526 // TRIM24 /// EN	TRIM24	NM_015905	0.00810823	6.29216	8.04737	6.97675	2.10033	1.07062	2.10033	Greater than 0
59742	7959056	NM_181578 // RFC5 /// NM_001130112 // RFC5 /// NM_001130113 // RFC5 /// ENST0000	RFC5	NM_181578	0.00181301	10.5619	5.3817	4.31016	2.10168	1.07154	2.10168	Greater than 0
102772	8007078	NM_001254 // CDC6 /// ENST00000209728 // CDC6 /// BC025232 // CDC6	CDC6	NM_001254	0.00127568	11.9014	8.1349	7.06291	2.10234	1.072	2.10234	Greater than 0
245796	8167121	NM_006201 // CDK16 /// NM_033018 // CDK16 /// NM_001170460 // CDK16 /// ENST0000	CDK16	NM_006201	0.00584154	7.0601	8.76122	7.68798	2.10416	1.07325	2.10416	Greater than 0
13575	7907367	NM_015935 // METTL13 /// NM_014955 // METTL13 /// NM_001007239 // METTL13 /// EN	METTL13	NM_015935	0.00978843	5.88558	7.40436	6.33059	2.10492	1.07377	2.10492	Greater than 0
211055	8128059	NM_003800 // RNGTT /// ENST00000369485 // RNGTT /// AF025654 // RNGTT /// ENST00	RNGTT	NM_003800	0.00564123	7.14662	5.93287	4.85892	2.10519	1.07395	2.10519	Greater than 0
178016	8090965	NM_016216 // DBR1 /// ENST00000260803 // DBR1 /// AF180919 // DBR1	DBR1	NM_016216	0.00748687	6.47165	6.68599	5.61156	2.10589	1.07443	2.10589	Greater than 0
40939	7937923	NM_001033 // RRM1 /// ENST00000300738 // RRM1 /// BC006498 // RRM1 /// ENST00000	RRM1	NM_001033	0.00977098	5.88933	10.7983	9.72377	2.10599	1.0745	2.10599	Greater than 0
152308	8062310	NM_014902 // DLGAP4 /// NM_183006 // DLGAP4 /// NM_001042486 // DLGAP4 /// ENST0	DLGAP4	NM_014902	0.00940822	5.96914	7.40469	6.33017	2.10602	1.07452	2.10602	Greater than 0
201716	8117611	NM_003511 // HIST1H2AL /// BC112072 // HIST1H2AL	HIST1H2AL	NM_003511	0.00218123	9.91665	8.53834	7.46381	2.10603	1.07453	2.10603	Greater than 0
201435	8117277	NM_017640 // LRRC16A /// NM_001173977 // LRRC16A /// ENST00000399313 // LRRC16A	LRRC16A	NM_017640	0.00955075	5.93731	7.03526	5.9606	2.10624	1.07467	2.10624	Greater than 0
171778	8084069	NM_004301 // ACTL6A /// NM_178042 // ACTL6A /// ENST00000429709 // ACTL6A /// EN	ACTL6A	NM_004301	0.00330356	8.60169	8.09106	7.01624	2.10646	1.07482	2.10646	Greater than 0
180986	8094295	NM_022346 // NCAPG /// ENST00000251496 // NCAPG /// AF331796 // NCAPG	NCAPG	NM_022346	0.00952869	5.94219	8.10094	7.02598	2.10666	1.07495	2.10666	Greater than 0
152724	8062775	NM_002466 // MYBL2 /// ENST00000217026 // MYBL2 /// BC007585 // MYBL2 /// ENST00	MYBL2	NM_002466	0.00751234	6.46391	8.52697	7.45187	2.10688	1.07511	2.10688	Greater than 0
178443	8091436	NM_016094 // COMMD2 /// ENST00000232863 // COMMD2 /// AF059618 // COMMD2	COMMD2	NM_016094	0.00467526	7.62919	7.22949	6.15389	2.1076	1.0756	2.1076	Greater than 0
73998	7974962	NM_015180 // SYNE2 /// NM_182914 // SYNE2 /// ENST00000344113 // SYNE2 /// ENST0	SYNE2	NM_015180	0.00512528	7.38945	6.77766	5.70197	2.10773	1.07569	2.10773	Greater than 0
155401	8065785	NM_014071 // NCOA6 /// ENST00000359003 // NCOA6 /// ENST00000374796 // NCOA6 ///	NCOA6	NM_014071	0.00977866	5.88768	8.06033	6.98397	2.1087	1.07636	2.1087	Greater than 0
152790	8062849	NM_024331 // TTPAL /// NM_001039199 // TTPAL /// ENST00000262605 // TTPAL /// EN	TTPAL	NM_024331	0.00546263	7.22724	7.9474	6.87074	2.10915	1.07666	2.10915	Greater than 0
23122	7917979	NM_194292 // SASS6 /// ENST00000287482 // SASS6 /// BX641109 // SASS6	SASS6	NM_194292	0.00253404	9.42119	7.34291	6.26585	2.10974	1.07707	2.10974	Greater than 0
178103	8091060	NM_004766 // COPB2 /// NR_023350 // COPB2 /// ENST00000333188 // COPB2 /// BC000	COPB2	NM_004766	0.00516731	7.36848	7.12099	6.04358	2.11024	1.07741	2.11024	Greater than 0
141792	8050661	NM_017552 // ATAD2B /// ENST00000238789 // ATAD2B /// AK125718 // ATAD2B /// ENS	ATAD2B	NM_017552	0.00883927	6.10282	8.79128	7.71384	2.11029	1.07744	2.11029	Greater than 0
247685	8169342	NM_000495 // COL4A5 /// NM_033380 // COL4A5 /// NM_033381 // COL4A5 /// ENST0000	COL4A5	NM_000495	0.00178287	10.6224	7.03919	5.96145	2.11072	1.07773	2.11072	Greater than 0
49609	7947716	NM_001008938 // CKAP5 /// NM_014756 // CKAP5 /// ENST00000354558 // CKAP5 /// EN	CKAP5	NM_001008938	0.00580537	7.07544	10.4049	9.32711	2.11086	1.07783	2.11086	Greater than 0
226487	8145391	NM_024940 // DOCK5 /// ENST00000276440 // DOCK5 /// BC137175 // DOCK5 /// ENST00	DOCK5	NM_024940	0.00266387	9.26136	5.98779	4.90991	2.11094	1.07789	2.11094	Greater than 0
21650	7916331	NM_018087 // TMEM48 /// NM_001168551 // TMEM48 /// NR_033142 // TMEM48 /// ENST0	TMEM48	NM_018087	0.00303766	8.85345	10.063	8.98473	2.11144	1.07823	2.11144	Greater than 0
131404	8039030	NR_003578 // ZNF702P	ZNF702P	NR_003578	0.00423786	7.89334	7.73251	6.65295	2.11339	1.07956	2.11339	Greater than 0
221821	8140163	NM_181471 // RFC2 /// NM_002914 // RFC2 /// ENST00000055077 // RFC2 /// ENST0000	RFC2	NM_181471	0.00832545	6.23363	9.99528	8.91508	2.11432	1.0802	2.11432	Greater than 0
80990	7982903	NM_016359 // NUSAP1 /// NM_018454 // NUSAP1 /// NM_001129897 // NUSAP1 /// ENST0	NUSAP1	NM_016359	0.0022076	9.87605	7.46459	6.38391	2.11502	1.08067	2.11502	Greater than 0
151532	8061458	NM_002862 // PYGB /// ENST00000216962 // PYGB /// BC017045 // PYGB	PYGB	NM_002862	0.000399001	17.6127	8.92302	7.84198	2.11556	1.08104	2.11556	Greater than 0
213617	8130889	NM_003247 // THBS2 /// ENST00000366787 // THBS2 /// ENST00000392099 // THBS2	THBS2	NM_003247	0.00401868	8.03965	6.20388	5.12188	2.11696	1.082	2.11696	Greater than 0
201393	8117231	NM_015895 // GMNN /// ENST00000378059 // GMNN /// ENST00000230056 // GMNN /// EN	GMNN	NM_015895	0.00961864	5.92236	7.9095	6.82725	2.11734	1.08225	2.11734	Greater than 0
195178	8110230	NM_012171 // TSPAN17 /// NM_130465 // TSPAN17 /// NM_001006616 // TSPAN17 /// EN	TSPAN17	NM_012171	0.00917208	6.0233	7.15257	6.06983	2.11806	1.08274	2.11806	Greater than 0
93962	7997253	NM_032268 // ZNRF1 /// ENST00000335325 // ZNRF1 /// AF378524 // ZNRF1 /// ENST00	ZNRF1	NM_032268	0.00907549	6.04598	8.3011	7.2183	2.11814	1.0828	2.11814	Greater than 0
81444	7983400	NM_003104 // SORD /// ENST00000267814 // SORD /// BC021085 // SORD	SORD	NM_003104	0.00718502	6.56608	8.75408	7.67095	2.11863	1.08313	2.11863	Greater than 0
131991	8039699	NM_133460 // ZNF418 /// ENST00000396147 // ZNF418 /// AY695825 // ZNF418	ZNF418	NM_133460	0.00469371	7.61877	6.74501	5.66188	2.11863	1.08313	2.11863	Greater than 0
71159	7971753	NM_000053 // ATP7B /// NM_001005918 // ATP7B /// ENST00000242839 // ATP7B /// EN	ATP7B	NM_000053	0.00687829	6.66752	7.76178	6.67789	2.11974	1.08389	2.11974	Greater than 0
225036	8143755	NM_207336 // ZNF467 /// ENST00000302017 // ZNF467 /// BC052625 // ZNF467	ZNF467	NM_207336	0.00986064	5.8702	6.67114	5.58705	2.12004	1.08409	2.12004	Greater than 0
15819	7909823	NM_018060 // IARS2 /// ENST00000302637 // IARS2 /// ENST00000366922 // IARS2 ///	IARS2	NM_018060	0.00345686	8.46842	10.5637	9.47944	2.12028	1.08425	2.12028	Greater than 0
170736	8082884	NM_002718 // PPP2R3A /// NM_181897 // PPP2R3A /// ENST00000264977 // PPP2R3A ///	PPP2R3A	NM_002718	0.00152387	11.2048	7.38867	6.30437	2.12034	1.08429	2.12034	Greater than 0
148260	8057835	NM_018897 // DNAH7 /// ENST00000312428 // DNAH7 /// AB023161 // DNAH7	DNAH7	NM_018897	0.00885051	6.10007	5.45999	4.37564	2.12042	1.08435	2.12042	Greater than 0
54566	7953302	NM_001769 // CD9 /// ENST00000382518 // CD9 /// ENST00000009180 // CD9 /// AY966	CD9	NM_001769	0.00494787	7.48052	10.7816	9.69722	2.12045	1.08437	2.12045	Greater than 0
246687	8168192	NM_021120 // DLG3 /// NM_020730 // DLG3 /// NM_001166278 // DLG3 /// ENST0000037	DLG3	NM_021120	0.00238988	9.61188	9.80375	8.71871	2.12143	1.08504	2.12143	Greater than 0
42137	7939295	NM_024662 // NAT10 /// NM_001144030 // NAT10 /// ENST00000257829 // NAT10 /// BC	NAT10	NM_024662	0.00921697	6.01287	7.1165	6.03035	2.12307	1.08615	2.12307	Greater than 0
186380	8100364	NM_001126328 // LNX1 /// NM_032622 // LNX1 /// ENST00000263925 // LNX1 /// ENST0	LNX1	NM_001126328	0.0091685	6.02414	6.74443	5.65549	2.12718	1.08894	2.12718	Greater than 0
8416	7901427	NM_007324 // ZFYVE9 /// NM_007323 // ZFYVE9 /// NM_004799 // ZFYVE9 /// ENST0000	ZFYVE9	NM_007324	0.00175694	10.6755	5.38485	4.29584	2.12728	1.08901	2.12728	Greater than 0
226664	8145580	NM_001017420 // ESCO2 /// ENST00000305188 // ESCO2 /// ENST00000397418 // ESCO2	ESCO2	NM_001017420	0.00385728	8.15431	6.74986	5.6607	2.1275	1.08916	2.1275	Greater than 0
178392	8091378	NM_003071 // HLTF /// NM_139048 // HLTF /// ENST00000310053 // HLTF /// ENST0000	HLTF	NM_003071	0.00543099	7.24189	9.30302	8.21328	2.12836	1.08974	2.12836	Greater than 0
198851	8114380	NM_006696 // BRD8 /// NM_139199 // BRD8 /// NM_001164326 // BRD8 /// ENST0000025	BRD8	NM_006696	0.00171524	10.7631	7.71914	6.62875	2.12931	1.09039	2.12931	Greater than 0
246694	8168199	NM_021120 // DLG3 /// NM_020730 // DLG3 /// NM_001166278 // DLG3 /// ENST0000037	DLG3	NM_021120	0.00568894	7.12565	9.22414	8.13355	2.12961	1.09059	2.12961	Greater than 0
195507	8110593	NM_015455 // CNOT6 /// ENST00000261951 // CNOT6 /// ENST00000393356 // CNOT6 ///	CNOT6	NM_015455	0.00372646	8.252	6.73176	5.64106	2.12976	1.09069	2.12976	Greater than 0
163443	8074786	NM_013313 // YPEL1 /// ENST00000339468 // YPEL1 /// ENST00000204279 // YPEL1 ///	YPEL1	NM_013313	0.00970141	5.90433	6.57081	5.4797	2.13037	1.0911	2.13037	Greater than 0
142175	8051078	NM_001521 // GTF3C2 /// NM_001035521 // GTF3C2 /// ENST00000359541 // GTF3C2 ///	GTF3C2	NM_001521	0.00284269	9.05735	8.9987	7.9074	2.13066	1.0913	2.13066	Greater than 0
221812	8140154	NM_181471 // RFC2 /// NM_002914 // RFC2 /// ENST00000055077 // RFC2 /// ENST0000	RFC2	NM_181471	0.00794911	6.33636	8.95105	7.85957	2.13093	1.09149	2.13093	Greater than 0
59673	7958977	NM_001143819 // TPCN1 /// NM_017901 // TPCN1 /// ENST00000392569 // TPCN1 /// EN	TPCN1	NM_001143819	0.00845004	6.20096	7.74744	6.65557	2.1315	1.09187	2.1315	Greater than 0
21789	7916483	NM_015306 // USP24 /// ENST00000294383 // USP24	USP24	NM_015306	0.00796004	6.33329	8.33573	7.24246	2.13356	1.09326	2.13356	Greater than 0
224400	8143037	---		---	0.00838709	6.21738	5.05417	3.96074	2.1338	1.09343	2.1338	Greater than 0
143715	8052782	NM_002056 // GFPT1 /// ENST00000361060 // GFPT1 /// BC045641 // GFPT1 /// ENST00	GFPT1	NM_002056	0.00901948	6.05928	6.44529	5.35012	2.13639	1.09518	2.13639	Greater than 0
54761	7953514	NM_000365 // TPI1 /// NM_001159287 // TPI1 /// NR_027483 // TPI1 /// M10036 // T	TPI1	NM_000365	0.00333994	8.56933	11.0799	9.98454	2.13664	1.09534	2.13664	Greater than 0
42252	7939426	NM_001142930 // API5 /// NM_006595 // API5 /// NM_001142931 // API5 /// NR_02462	API5	NM_001142930	0.000507008	16.2501	8.09213	6.99656	2.13699	1.09558	2.13699	Greater than 0
132521	8040301	NM_014668 // GREB1 /// NM_033090 // GREB1 /// NM_148903 // GREB1 /// ENST0000038	GREB1	NM_014668	0.0047936	7.56328	5.91948	4.82283	2.13857	1.09664	2.13857	Greater than 0
114235	8019846	NM_001071 // TYMS /// ENST00000323274 // TYMS /// AB062290 // TYMS /// ENST00000	TYMS	NM_001071	0.000718543	14.4497	9.53249	8.43535	2.1393	1.09714	2.1393	Greater than 0
178914	8091974	NM_001105077 // MECOM /// NM_005241 // MECOM /// NM_001105078 // MECOM /// NM_00	MECOM	NM_001105077	0.00921494	6.01334	8.5681	7.47033	2.14024	1.09778	2.14024	Greater than 0
10598	7903838	NM_033088 // FAM40A /// ENST00000369795 // FAM40A /// AK291059 // FAM40A /// ENS	FAM40A	NM_033088	0.0063066	6.8735	8.07418	6.97585	2.14108	1.09834	2.14108	Greater than 0
223032	8141520	BC026269 // C7orf47 /// ENST00000292330 // C7orf47	C7orf47	BC026269	0.00922407	6.01122	7.01553	5.91693	2.14146	1.09859	2.14146	Greater than 0
170494	8082625	NM_014382 // ATP2C1 /// NM_001001487 // ATP2C1 /// NM_001001485 // ATP2C1 /// NM	ATP2C1	NM_014382	0.00549707	7.21143	8.36707	7.26807	2.14206	1.099	2.14206	Greater than 0
209749	8126612	NM_020750 // XPO5 /// ENST00000398799 // XPO5 /// ENST00000265351 // XPO5 /// AF	XPO5	NM_020750	0.00756189	6.44896	9.58339	8.48388	2.14282	1.09951	2.14282	Greater than 0
6957	7899806	NM_001040441 // ZBTB8A /// ENST00000316459 // ZBTB8A /// BC015239 // ZBTB8A ///	ZBTB8A	NM_001040441	0.00268132	9.24066	5.80606	4.70646	2.14295	1.0996	2.14295	Greater than 0
18808	7913195	NM_181719 // TMCO4 /// ENST00000294543 // TMCO4 /// BC053600 // TMCO4 /// ENST00	TMCO4	NM_181719	0.00641001	6.83447	4.74589	3.64549	2.14415	1.1004	2.14415	Greater than 0
145324	8054595	NM_004336 // BUB1 /// ENST00000302759 // BUB1 /// AF053305 // BUB1 /// ENST00000	BUB1	NM_004336	0.00878159	6.117	9.11725	8.01676	2.14428	1.10049	2.14428	Greater than 0
60576	7959973	NM_003565 // ULK1 /// ENST00000321867 // ULK1 /// AF045458 // ULK1	ULK1	NM_003565	0.0048826	7.51512	6.16039	5.05955	2.14479	1.10083	2.14479	Greater than 0
18183	7912483	NM_001127325 // MAD2L2 /// NM_006341 // MAD2L2 /// ENST00000376667 // MAD2L2 ///	MAD2L2	NM_001127325	0.00831175	6.23726	6.8203	5.71913	2.1453	1.10118	2.1453	Greater than 0
120789	8027153	NM_004386 // NCAN /// ENST00000252575 // NCAN /// AF026547 // NCAN	NCAN	NM_004386	0.000128488	25.7485	4.50988	3.40748	2.14711	1.1024	2.14711	Greater than 0
241754	8162607	NM_153695 // ZNF367 /// ENST00000375256 // ZNF367 /// AY554164 // ZNF367	ZNF367	NM_153695	0.00275448	9.1558	6.37102	5.26844	2.14739	1.10258	2.14739	Greater than 0
14036	7907869	NM_004736 // XPR1 /// NM_001135669 // XPR1 /// ENST00000367590 // XPR1 /// ENST0	XPR1	NM_004736	0.00406272	8.00942	10.9156	9.81212	2.14878	1.10352	2.14878	Greater than 0
201538	8117396	BC056264 // HIST1H2BF	HIST1H2BF	BC056264	0.000599541	15.3587	7.54616	6.44247	2.14904	1.1037	2.14904	Greater than 0
127094	8034186	NM_020812 // DOCK6 /// ENST00000294618 // DOCK6 /// BC146786 // DOCK6 /// ENST00	DOCK6	NM_020812	0.00928372	5.99747	5.56528	4.46045	2.15074	1.10484	2.15074	Greater than 0
71150	7971744	NM_000053 // ATP7B /// NM_001005918 // ATP7B /// ENST00000242839 // ATP7B /// EN	ATP7B	NM_000053	0.00751639	6.46269	6.64316	5.53656	2.15339	1.10661	2.15339	Greater than 0
230535	8149989	NM_018660 // ZNF395 /// ENST00000344423 // ZNF395 /// AF263928 // ZNF395 /// AK0	ZNF395	NM_018660	0.00219539	9.89476	7.75788	6.65075	2.15417	1.10713	2.15417	Greater than 0
202401	8118392	NM_006929 // SKIV2L /// ENST00000375394 // SKIV2L /// ENST00000448219 // SKIV2L	SKIV2L	NM_006929	0.00807842	6.30035	5.67883	4.5714	2.15462	1.10743	2.15462	Greater than 0
255398	8178161	NM_006929 // SKIV2L /// ENST00000375394 // SKIV2L /// ENST00000448219 // SKIV2L	SKIV2L	NM_006929	0.00807842	6.30035	5.67883	4.5714	2.15462	1.10743	2.15462	Greater than 0
256490	8179388	NM_006929 // SKIV2L /// ENST00000375394 // SKIV2L /// ENST00000448219 // SKIV2L	SKIV2L	NM_006929	0.00807842	6.30035	5.67883	4.5714	2.15462	1.10743	2.15462	Greater than 0
91590	7994630	NM_007317 // KIF22 /// ENST00000160827 // KIF22 /// AB017430 // KIF22 /// ENST00	KIF22	NM_007317	0.00902532	6.05789	7.77404	6.66632	2.15506	1.10773	2.15506	Greater than 0
170748	8082897	NM_000532 // PCCB /// NM_001178014 // PCCB /// ENST00000251654 // PCCB /// BC053	PCCB	NM_000532	0.00572177	7.11135	8.70933	7.60098	2.15599	1.10835	2.15599	Greater than 0
47684	7945531	NM_182612 // PDDC1 /// ENST00000319863 // PDDC1 /// ENST00000442059 // PDDC1 ///	PDDC1	NM_182612	0.00449415	7.73444	7.28591	6.17754	2.15603	1.10838	2.15603	Greater than 0
225401	8144164	NM_017760 // NCAPG2 /// ENST00000356309 // NCAPG2 /// ENST00000409423 // NCAPG2	NCAPG2	NM_017760	0.000262006	20.2826	7.86194	6.75266	2.15737	1.10928	2.15737	Greater than 0
99582	8003510	NM_000135 // FANCA /// NM_001113525 // ZNF276 /// NM_152287 // ZNF276 /// ENST00	FANCA	NM_000135	0.00357217	8.37321	8.53715	7.426	2.16017	1.11114	2.16017	Greater than 0
80917	7982823	NM_001077268 // ZFYVE19 /// ENST00000355341 // ZFYVE19 /// BC021092 // ZFYVE19 /	ZFYVE19	NM_001077268	0.00773085	6.39892	4.77174	3.66042	2.16042	1.11131	2.16042	Greater than 0
79868	7981567	NM_177533 // NUDT14 /// ENST00000392568 // NUDT14 /// ENST00000339418 // NUDT14	NUDT14	NM_177533	0.00902161	6.05878	6.99873	5.88671	2.16149	1.11202	2.16149	Greater than 0
232891	8152675	NM_014109 // ATAD2 /// ENST00000287394 // ATAD2 /// BC113656 // ATAD2	ATAD2	NM_014109	0.00102588	12.8128	9.79473	8.6826	2.16165	1.11213	2.16165	Greater than 0
15332	7909291	NM_006212 // PFKFB2 /// NM_001018053 // PFKFB2 /// ENST00000367080 // PFKFB2 ///	PFKFB2	NM_006212	0.00934649	5.98313	9.68036	8.5681	2.16184	1.11226	2.16184	Greater than 0
13733	7907541	NM_014412 // CACYBP /// ENST00000367679 // CACYBP /// BC005975 // CACYBP	CACYBP	NM_014412	0.00268181	9.24008	5.19386	4.08072	2.16316	1.11314	2.16316	Greater than 0
9813	7902969	NM_183242 // BTBD8 /// ENST00000342818 // BTBD8 /// BC013922 // BTBD8 /// ENST00	BTBD8	NM_183242	0.000842333	13.6953	7.32251	6.20835	2.1647	1.11417	2.1647	Greater than 0
42016	7939166	NM_001076786 // QSER1 /// ENST00000399302 // QSER1 /// AK126023 // QSER1 /// ENS	QSER1	NM_001076786	0.00519586	7.35437	9.1557	8.04043	2.16636	1.11527	2.16636	Greater than 0
216076	8133680	NM_000941 // POR /// ENST00000265302 // POR /// AB051763 // POR /// AF258341 //	POR	NM_000941	0.00610503	6.95208	9.3865	8.27063	2.16725	1.11587	2.16725	Greater than 0
9925	7903096	NM_001024948 // FNBP1L /// NM_017737 // FNBP1L /// NM_001164473 // FNBP1L /// EN	FNBP1L	NM_001024948	0.00872684	6.13057	11.8795	10.7634	2.16762	1.11611	2.16762	Greater than 0
90690	7993631	NM_016524 // SYT17 /// ENST00000355377 // SYT17 /// AF220560 // SYT17 /// ENST00	SYT17	NM_016524	0.000914394	13.3208	5.11399	3.99775	2.1678	1.11623	2.1678	Greater than 0
79788	7981475	NM_015316 // PPP1R13B /// ENST00000202556 // PPP1R13B /// BC136527 // PPP1R13B /	PPP1R13B	NM_015316	0.00697714	6.63419	8.71478	7.5976	2.16923	1.11718	2.16923	Greater than 0
236844	8157119	NM_021224 // ZNF462 /// ENST00000277225 // ZNF462 /// ENST00000441147 // ZNF462	ZNF462	NM_021224	0.00493169	7.48904	9.38857	8.27124	2.16946	1.11734	2.16946	Greater than 0
181154	8094480	NM_018317 // TBC1D19 /// ENST00000264866 // TBC1D19 /// AK289631 // TBC1D19	TBC1D19	NM_018317	0.00982365	5.87806	7.67759	6.55995	2.16992	1.11764	2.16992	Greater than 0
246879	8168405	NM_001039840 // CHIC1 /// ENST00000373502 // CHIC1 /// BC136691 // CHIC1 /// ENS	CHIC1	NM_001039840	0.00424769	7.88702	8.51427	7.39581	2.17115	1.11846	2.17115	Greater than 0
207853	8124489	NM_021058 // HIST1H2BJ /// ENST00000244601 // HIST1H2BJ	HIST1H2BJ	NM_021058	0.00884838	6.10059	10.0654	8.94697	2.17117	1.11847	2.17117	Greater than 0
236843	8157118	NM_021224 // ZNF462 /// ENST00000277225 // ZNF462 /// ENST00000441147 // ZNF462	ZNF462	NM_021224	0.00559513	7.1671	9.16709	8.04859	2.1712	1.11849	2.1712	Greater than 0
196459	8111655	NM_153485 // NUP155 /// NM_004298 // NUP155 /// ENST00000231498 // NUP155 /// EN	NUP155	NM_153485	0.00191596	10.3651	9.15509	8.03592	2.17222	1.11917	2.17222	Greater than 0
138687	8047224	NM_002157 // HSPE1 /// ENST00000233893 // HSPE1 /// BC023518 // HSPE1 /// ENST00	HSPE1	NM_002157	0.00934257	5.98402	7.27099	6.15008	2.17484	1.12091	2.17484	Greater than 0
117182	8023144	NM_173206 // PIAS2 /// NM_004671 // PIAS2 /// ENST00000324794 // PIAS2 /// ENST0	PIAS2	NM_173206	0.0046649	7.63506	9.19894	8.07719	2.17612	1.12176	2.17612	Greater than 0
51346	7949680	NM_006946 // SPTBN2 /// ENST00000309996 // SPTBN2 /// BC139788 // SPTBN2 /// ENS	SPTBN2	NM_006946	0.00893338	6.07994	5.95205	4.82715	2.18087	1.1249	2.18087	Greater than 0
117173	8023135	NM_004671 // PIAS2 /// ENST00000398654 // PIAS2 /// AF077954 // PIAS2 /// ENST00	PIAS2	NM_004671	0.00598914	6.99882	8.48566	7.36009	2.18187	1.12557	2.18187	Greater than 0
126368	8033401	NM_020196 // XAB2 /// ENST00000358368 // XAB2 /// AF272147 // XAB2	XAB2	NM_020196	0.00594967	7.01502	7.25114	6.12521	2.18243	1.12594	2.18243	Greater than 0
56654	7955633	NM_002284 // KRT86 /// BC069585 // KRT86	KRT86	NM_002284	0.000707138	14.5279	5.62015	4.49345	2.18359	1.1267	2.18359	Greater than 0
201697	8117587	NM_003536 // HIST1H3H /// BC096128 // HIST1H3H	HIST1H3H	NM_003536	0.00617182	6.92567	6.81895	5.69159	2.18459	1.12736	2.18459	Greater than 0
201700	8117591	NM_003536 // HIST1H3H /// BC096128 // HIST1H3H	HIST1H3H	NM_003536	0.00617182	6.92567	6.81895	5.69159	2.18459	1.12736	2.18459	Greater than 0
85666	7988080	NM_014793 // LCMT2 /// ENST00000305641 // LCMT2 /// BC015949 // LCMT2	LCMT2	NM_014793	0.00343568	8.48636	4.6203	3.49276	2.18485	1.12754	2.18485	Greater than 0
7532	7900444	NM_023070 // ZNF643 /// ENST00000235657 // ZNF643 /// ENST00000411995 // ZNF643	ZNF643	NM_023070	0.0013106	11.793	6.18108	5.0535	2.18492	1.12758	2.18492	Greater than 0
209738	8126601	NM_020750 // XPO5 /// ENST00000398799 // XPO5 /// ENST00000265351 // XPO5 /// AF	XPO5	NM_020750	0.00652841	6.79077	8.21413	7.0855	2.18652	1.12864	2.18652	Greater than 0
209730	8126593	NM_020750 // XPO5 /// ENST00000398799 // XPO5 /// ENST00000265351 // XPO5 /// AF	XPO5	NM_020750	0.00713785	6.5813	8.85708	7.72841	2.18657	1.12867	2.18657	Greater than 0
251327	8173461	NM_201599 // ZMYM3 /// NM_005096 // ZMYM3 /// NM_001171162 // ZMYM3 /// ENST0000	ZMYM3	NM_201599	0.000209514	21.8607	8.66845	7.53978	2.18657	1.12867	2.18657	Greater than 0
176817	8089637	NM_144718 // CCDC52 /// ENST00000295872 // CCDC52 /// BC036951 // CCDC52	CCDC52	NM_144718	0.00458197	7.68272	8.73334	7.60443	2.18692	1.1289	2.18692	Greater than 0
177357	8090229	NM_024628 // SLC12A8 /// ENST00000393469 // SLC12A8 /// AF345197 // SLC12A8 ///	SLC12A8	NM_024628	0.00369036	8.27976	7.05188	5.92294	2.18699	1.12894	2.18699	Greater than 0
156916	8067464	NM_005560 // LAMA5 /// ENST00000252999 // LAMA5 /// ENST00000370691 // LAMA5 ///	LAMA5	NM_005560	0.00178094	10.6263	8.31547	7.18576	2.18815	1.12971	2.18815	Greater than 0
9770	7902922	NM_003503 // CDC7 /// NM_001134419 // CDC7 /// NM_001134420 // CDC7 /// ENST0000	CDC7	NM_003503	0.00180951	10.5689	8.04364	6.91331	2.18908	1.13033	2.18908	Greater than 0
13424	7907202	ENST00000413811 // C1orf112 /// AL354614 // C1orf112 /// ENST00000359326 // C1or	C1orf112	ENST00000413811	0.00649999	6.80116	6.32736	5.19703	2.1891	1.13034	2.1891	Greater than 0
107583	8012408	NM_004217 // AURKB /// ENST00000316199 // AURKB /// BC000442 // AURKB	AURKB	NM_004217	0.00436178	7.81497	7.15064	6.0196	2.19016	1.13104	2.19016	Greater than 0
13666	7907469	NM_018122 // DARS2 /// ENST00000361951 // DARS2 /// BC045173 // DARS2 /// ENST00	DARS2	NM_018122	0.00301833	8.87287	9.01739	7.88608	2.19058	1.13131	2.19058	Greater than 0
218623	8136492	NM_015905 // TRIM24 /// NM_003852 // TRIM24 /// ENST00000343526 // TRIM24 /// EN	TRIM24	NM_015905	0.00502177	7.44207	10.5232	9.39098	2.19201	1.13225	2.19201	Greater than 0
117178	8023140	NM_173206 // PIAS2 /// NM_004671 // PIAS2 /// ENST00000324794 // PIAS2 /// ENST0	PIAS2	NM_173206	0.00135255	11.6677	8.85215	7.71937	2.19282	1.13279	2.19282	Greater than 0
73760	7974702	NM_014992 // DAAM1 /// ENST00000351081 // DAAM1 /// ENST00000395125 // DAAM1 ///	DAAM1	NM_014992	0.00478888	7.56587	6.91899	5.7848	2.19495	1.13419	2.19495	Greater than 0
222021	8140393	NM_016086 // STYXL1 /// ENST00000248600 // STYXL1 /// ENST00000359697 // STYXL1	STYXL1	NM_016086	0.00115644	12.3038	6.43472	5.30051	2.19498	1.13421	2.19498	Greater than 0
24340	7919335	NM_016361 // ACP6 /// ENST00000369238 // ACP6 /// BC009965 // ACP6 /// ENST00000	ACP6	NM_016361	0.00565361	7.14116	7.11473	5.98048	2.19504	1.13425	2.19504	Greater than 0
155380	8065763	NM_080476 // PIGU /// ENST00000217446 // PIGU /// AY422169 // PIGU /// ENST00000	PIGU	NM_080476	0.000205338	22.0087	7.82667	6.69188	2.19586	1.13478	2.19586	Greater than 0
179520	8092656	NM_052969 // RPL39L /// ENST00000433055 // RPL39L /// ENST00000455270 // RPL39L	RPL39L	NM_052969	0.00702944	6.6168	8.16882	7.03344	2.19676	1.13538	2.19676	Greater than 0
59295	7958568	NM_000431 // MVK /// NM_001114185 // MVK /// ENST00000392727 // MVK /// ENST0000	MVK	NM_000431	0.00204885	10.1308	6.66824	5.53217	2.19781	1.13607	2.19781	Greater than 0
153703	8063874	NM_014835 // OSBPL2 /// NM_144498 // OSBPL2 /// ENST00000313733 // OSBPL2 /// EN	OSBPL2	NM_014835	0.0058476	7.05755	5.90391	4.76674	2.19949	1.13717	2.19949	Greater than 0
196746	8111968	BC036867 // C5orf34 /// NM_198566 // C5orf34 /// ENST00000306862 // C5orf34	C5orf34	BC036867	0.00642157	6.83015	8.07842	6.94081	2.20016	1.13761	2.20016	Greater than 0
142240	8051148	NM_015662 // IFT172 /// ENST00000260570 // IFT172 /// BC137126 // IFT172 /// BC0	IFT172	NM_015662	0.00850883	6.18575	7.51436	6.37671	2.20023	1.13765	2.20023	Greater than 0
40943	7937927	NM_001033 // RRM1 /// ENST00000300738 // RRM1 /// BC006498 // RRM1 /// ENST00000	RRM1	NM_001033	0.00305826	8.83291	11.029	9.89065	2.20127	1.13834	2.20127	Greater than 0
8555	7901582	ENST00000371370 // LRRC42 /// AK090881 // LRRC42	LRRC42	ENST00000371370	0.00432355	7.83883	5.49805	4.35921	2.20204	1.13884	2.20204	Greater than 0
245295	8166550	NM_016937 // POLA1 /// ENST00000379059 // POLA1 /// ENST00000379068 // POLA1	POLA1	NM_016937	0.00655001	6.78291	7.63264	6.49306	2.20316	1.13957	2.20316	Greater than 0
95130	7998545	NM_014714 // IFT140 /// ENST00000397417 // IFT140 /// ENST00000426508 // IFT140	IFT140	NM_014714	0.00603453	6.98038	5.4773	4.33699	2.20428	1.1403	2.20428	Greater than 0
142709	8051659	NM_198963 // DHX57 /// ENST00000295373 // DHX57 /// BC131534 // DHX57 /// ENST00	DHX57	NM_198963	0.000778829	14.0624	6.41736	5.27694	2.20444	1.14041	2.20444	Greater than 0
10861	7904133	NM_022836 // DCLRE1B /// ENST00000369563 // DCLRE1B /// BC029687 // DCLRE1B	DCLRE1B	NM_022836	0.00706459	6.60521	7.02097	5.87993	2.20539	1.14103	2.20539	Greater than 0
40441	7937374	NM_007183 // PKP3 /// ENST00000331563 // PKP3 /// BC000081 // PKP3	PKP3	NM_007183	0.00820014	6.26715	5.8374	4.69583	2.2062	1.14157	2.2062	Greater than 0
105098	8009688	NM_004252 // SLC9A3R1 /// ENST00000262613 // SLC9A3R1 /// AF036241 // SLC9A3R1 /	SLC9A3R1	NM_004252	0.00218254	9.91462	8.69171	7.54988	2.20661	1.14183	2.20661	Greater than 0
8221	7901199	NM_003579 // RAD54L /// NM_001142548 // RAD54L /// ENST00000371975 // RAD54L ///	RAD54L	NM_003579	0.00206607	10.1019	7.37939	6.2369	2.20762	1.14249	2.20762	Greater than 0
23126	7917983	NM_194292 // SASS6 /// ENST00000287482 // SASS6 /// BX641109 // SASS6	SASS6	NM_194292	0.00755191	6.45196	7.04593	5.90314	2.20807	1.14278	2.20807	Greater than 0
161098	8072167	NM_032173 // ZNRF3 /// ENST00000332811 // ZNRF3 /// ENST00000402174 // ZNRF3 ///	ZNRF3	NM_032173	0.00678424	6.69983	7.11439	5.97145	2.20831	1.14294	2.20831	Greater than 0
218959	8136878	NM_032982 // CASP2 /// NM_032983 // CASP2 /// ENST00000350623 // CASP2 /// ENST0	CASP2	NM_032982	0.00666031	6.74331	10.3046	9.16155	2.20855	1.1431	2.20855	Greater than 0
99366	8003273	NM_015144 // ZCCHC14 /// ENST00000268616 // ZCCHC14 /// AB030243 // ZCCHC14 ///	ZCCHC14	NM_015144	0.00196932	10.2685	6.32267	5.17916	2.20918	1.14351	2.20918	Greater than 0
90104	7992982	NM_005147 // DNAJA3 /// NM_001135110 // DNAJA3 /// ENST00000262375 // DNAJA3 ///	DNAJA3	NM_005147	0.00784875	6.36484	8.268	7.12433	2.20941	1.14366	2.20941	Greater than 0
230800	8150297	NM_023034 // WHSC1L1 /// ENST00000317025 // WHSC1L1 /// AF332469 // WHSC1L1 ///	WHSC1L1	NM_023034	0.00238129	9.62373	9.88972	8.74578	2.20984	1.14394	2.20984	Greater than 0
42388	7939574	NM_020229 // PRDM11 /// ENST00000263765 // PRDM11	PRDM11	NM_020229	0.00483608	7.54015	6.70483	5.56058	2.21032	1.14425	2.21032	Greater than 0
135557	8043722	NM_001862 // COX5B /// ENST00000258424 // COX5B /// BC006229 // COX5B	COX5B	NM_001862	0.00545571	7.23044	9.14495	8.00032	2.21089	1.14463	2.21089	Greater than 0
221249	8139483	NR_002919 // SNORA5A	SNORA5A	NR_002919	0.00692992	6.65003	7.5235	6.37858	2.21135	1.14493	2.21135	Greater than 0
44603	7942077	NM_002180 // IGHMBP2 /// ENST00000255078 // IGHMBP2 /// L14754 // IGHMBP2	IGHMBP2	NM_002180	0.00639448	6.84028	7.10678	5.96117	2.2124	1.14561	2.2124	Greater than 0
37934	7934622	NM_004747 // DLG5 /// ENST00000372391 // DLG5 /// BC146794 // DLG5 /// ENST00000	DLG5	NM_004747	0.00905824	6.05007	5.76721	4.61858	2.21703	1.14863	2.21703	Greater than 0
138917	8047489	NM_003507 // FZD7 /// ENST00000286201 // FZD7 /// AB017365 // FZD7	FZD7	NM_003507	0.00739171	6.50087	6.36174	5.21272	2.21763	1.14902	2.21763	Greater than 0
109882	8014986	NM_001067 // TOP2A /// ENST00000423485 // TOP2A /// ENST00000357601 // TOP2A ///	TOP2A	NM_001067	0.00815366	6.27975	11.0477	9.89855	2.21791	1.1492	2.21791	Greater than 0
224300	8142924	NM_032842 // TMEM209 /// ENST00000397622 // TMEM209 /// BC045618 // TMEM209 ///	TMEM209	NM_032842	0.00797552	6.32895	9.09237	7.94284	2.21842	1.14953	2.21842	Greater than 0
251722	8173900	NM_000390 // CHM /// ENST00000357749 // CHM /// AK291160 // CHM	CHM	NM_000390	0.00637339	6.8482	7.18867	6.03891	2.21877	1.14976	2.21877	Greater than 0
152269	8062268	NM_012156 // EPB41L1 /// ENST00000338074 // EPB41L1 /// BC040259 // EPB41L1 ///	EPB41L1	NM_012156	0.00635636	6.85462	6.99036	5.83917	2.22098	1.15119	2.22098	Greater than 0
11537	7905071	NM_003548 // HIST2H4A /// NM_001034077 // HIST2H4B /// BC019846 // HIST2H4A ///	HIST2H4A	NM_003548	0.00367308	8.29317	7.72124	6.56925	2.22221	1.152	2.22221	Greater than 0
24487	7919633	NM_003548 // HIST2H4A /// NM_001034077 // HIST2H4B /// BC019846 // HIST2H4A ///	HIST2H4A	NM_003548	0.00367309	8.29317	7.72124	6.56925	2.22221	1.152	2.22221	Greater than 0
226016	8144883	NM_022071 // SH2D4A /// NM_001174159 // SH2D4A /// ENST00000265807 // SH2D4A ///	SH2D4A	NM_022071	0.00439935	7.79179	7.03258	5.88038	2.22253	1.1522	2.22253	Greater than 0
36959	7933542	NM_018245 // OGDHL /// NM_001143996 // OGDHL /// NM_001143997 // OGDHL /// ENST0	OGDHL	NM_018245	0.00771107	6.4047	5.49225	4.33831	2.22521	1.15394	2.22521	Greater than 0
21655	7916336	NM_018087 // TMEM48 /// NM_001168551 // TMEM48 /// NR_033142 // TMEM48 /// ENST0	TMEM48	NM_018087	0.00128325	11.8776	8.36969	7.21522	2.22603	1.15447	2.22603	Greater than 0
24705	7919876	NM_018379 // FAM63A /// NM_001040217 // FAM63A /// NM_001163258 // FAM63A /// NM	FAM63A	NM_018379	0.00699827	6.62714	6.30037	5.1456	2.22649	1.15477	2.22649	Greater than 0
72759	7973562	NR_028099 // DCAF11 /// NR_028100 // DCAF11 /// NM_025230 // DCAF11 /// NM_18135	DCAF11	NR_028099	0.00133478	11.7201	6.73041	5.57524	2.22711	1.15517	2.22711	Greater than 0
224282	8142905	NM_016478 // ZC3HC1 /// ENST00000358303 // ZC3HC1 /// BC000190 // ZC3HC1 /// ENS	ZC3HC1	NM_016478	0.00472903	7.59897	7.45432	6.29897	2.22738	1.15535	2.22738	Greater than 0
49139	7947194	NM_080654 // CCDC34 /// ENST00000317945 // CCDC34 /// BC008496 // CCDC34	CCDC34	NM_080654	0.00261907	9.31532	4.89261	3.73652	2.22853	1.15609	2.22853	Greater than 0
127353	8034484	NM_001136196 // TNPO2 /// NM_013433 // TNPO2 /// NM_001136195 // TNPO2 /// ENST0	TNPO2	NM_001136196	0.00731859	6.52366	7.99253	6.83629	2.22875	1.15624	2.22875	Greater than 0
194781	8109787	NM_001161661 // WWC1 /// NM_001161662 // WWC1 /// NM_015238 // WWC1 /// ENST0000	WWC1	NM_001161661	0.00650875	6.79796	6.3171	5.16018	2.2298	1.15691	2.2298	Greater than 0
154703	8064972	NM_018848 // MKKS /// NM_170784 // MKKS /// ENST00000347364 // MKKS /// ENST0000	MKKS	NM_018848	0.00448097	7.74231	8.81628	7.65905	2.23029	1.15723	2.23029	Greater than 0
177726	8090646	NM_014602 // PIK3R4 /// ENST00000356763 // PIK3R4 /// BC110318 // PIK3R4	PIK3R4	NM_014602	0.0012359	12.0299	7.0775	5.91959	2.23134	1.15791	2.23134	Greater than 0
152524	8062550	NM_024855 // ACTR5 /// ENST00000243903 // ACTR5 /// BC038402 // ACTR5	ACTR5	NM_024855	0.00213283	9.99291	7.2625	6.10402	2.23222	1.15848	2.23222	Greater than 0
135226	8043318	NM_022780 // RMND5A /// ENST00000283632 // RMND5A /// BC012165 // RMND5A	RMND5A	NM_022780	0.00219629	9.89339	8.60775	7.44919	2.23234	1.15856	2.23234	Greater than 0
171679	8083956	NM_018098 // ECT2 /// ENST00000232458 // ECT2 /// ENST00000441497 // ECT2 /// DQ	ECT2	NM_018098	0.00193363	10.3327	10.4421	9.28316	2.23286	1.15889	2.23286	Greater than 0
115898	8021709	NM_004232 // SOCS6 /// ENST00000397942 // SOCS6 /// ENST00000302056 // SOCS6 ///	SOCS6	NM_004232	0.00124183	12.0104	6.32652	5.1671	2.23367	1.15942	2.23367	Greater than 0
139773	8048431	NM_014640 // TTLL4 /// ENST00000392102 // TTLL4 /// ENST00000258398 // TTLL4 ///	TTLL4	NM_014640	0.00396415	8.0777	6.5379	5.37837	2.23384	1.15953	2.23384	Greater than 0
23443	7918324	NM_002959 // SORT1 /// ENST00000256637 // SORT1	SORT1	NM_002959	0.0055646	7.18079	9.76419	8.60448	2.23413	1.15971	2.23413	Greater than 0
196446	8111642	NM_153485 // NUP155 /// NM_004298 // NUP155 /// ENST00000231498 // NUP155 /// EN	NUP155	NM_153485	0.00181374	10.5605	9.11526	7.95424	2.23617	1.16103	2.23617	Greater than 0
73630	7974556	NM_017799 // C14orf101 /// ENST00000261556 // C14orf101 /// AK293099 // C14orf10	C14orf101	NM_017799	0.00947264	5.95468	8.66381	7.50243	2.23671	1.16138	2.23671	Greater than 0
29994	7925776	NM_001136036 // ZNF692 /// NM_017865 // ZNF692 /// ENST00000306601 // ZNF692 ///	ZNF692	NM_001136036	0.00443634	7.76922	8.63103	7.4692	2.23742	1.16183	2.23742	Greater than 0
135505	8043662	NM_020184 // CNNM4 /// ENST00000377075 // CNNM4 /// BC063295 // CNNM4	CNNM4	NM_020184	0.00288435	9.01226	6.85083	5.68854	2.23812	1.16229	2.23812	Greater than 0
24247	7919229	NM_006468 // POLR3C /// ENST00000334163 // POLR3C /// BC002586 // POLR3C	POLR3C	NM_006468	0.00310436	8.78762	6.04573	4.88313	2.23861	1.1626	2.23861	Greater than 0
69442	7969824	NM_206808 // CLYBL /// ENST00000376360 // CLYBL /// ENST00000339105 // CLYBL ///	CLYBL	NM_206808	0.00402374	8.03616	6.94524	5.78247	2.23888	1.16278	2.23888	Greater than 0
224170	8142778	NM_018077 // RBM28 /// NM_001166135 // RBM28 /// ENST00000223073 // RBM28 /// BC	RBM28	NM_018077	0.00152531	11.2012	7.05204	5.88913	2.23908	1.16291	2.23908	Greater than 0
173300	8085759	NM_001012409 // SGOL1 /// NM_001012410 // SGOL1 /// NM_001012411 // SGOL1 /// NM	SGOL1	NM_001012409	0.00850394	6.18702	6.33177	5.1687	2.23934	1.16308	2.23934	Greater than 0
114248	8019861	NM_006101 // NDC80 /// ENST00000261597 // NDC80 /// BC035617 // NDC80	NDC80	NM_006101	0.00365177	8.30983	9.15279	7.98876	2.24084	1.16404	2.24084	Greater than 0
77477	7978849	NM_002692 // POLE2 /// ENST00000216367 // POLE2 /// AF036899 // POLE2	POLE2	NM_002692	0.00835157	6.22673	7.25601	6.09177	2.24115	1.16424	2.24115	Greater than 0
5000	7897615	NM_015074 // KIF1B /// ENST00000263934 // KIF1B /// AB017133 // KIF1B /// ENST00	KIF1B	NM_015074	0.00825363	6.25276	9.28633	8.12173	2.24171	1.1646	2.24171	Greater than 0
16310	7910371	AK091220 // HIST3H2BB	HIST3H2BB	AK091220	0.00523167	7.33681	6.30469	5.13969	2.24234	1.16501	2.24234	Greater than 0
105100	8009690	NM_004252 // SLC9A3R1 /// ENST00000262613 // SLC9A3R1 /// AF036241 // SLC9A3R1	SLC9A3R1	NM_004252	0.00929368	5.99519	9.70922	8.54415	2.24245	1.16508	2.24245	Greater than 0
144039	8053143	NM_001015055 // RTKN /// NM_033046 // RTKN /// NM_001015056 // RTKN /// ENST0000	RTKN	NM_001015055	0.00610395	6.95251	7.365	6.1998	2.24264	1.1652	2.24264	Greater than 0
4547	7897121	AK298926 // C1orf93 /// AK303504 // C1orf93 /// AK291908 // C1orf93 /// AK316243	C1orf93	AK298926	0.00330458	8.60077	7.1667	6.00118	2.24313	1.16551	2.24313	Greater than 0
246697	8168202	NM_021120 // DLG3 /// NM_020730 // DLG3 /// NM_001166278 // DLG3 /// ENST0000037	DLG3	NM_021120	0.00377314	8.21663	5.93752	4.77172	2.24359	1.16581	2.24359	Greater than 0
116621	8022524	NM_032933 // C18orf45 /// ENST00000383233 // C18orf45 /// BC114561 // C18orf45 /	C18orf45	NM_032933	0.000799739	13.9373	5.93211	4.76448	2.24643	1.16763	2.24643	Greater than 0
245962	8167309	NM_006579 // EBP /// ENST00000276096 // EBP /// BC046501 // EBP /// ENST00000414	EBP	NM_006579	0.00222942	9.84292	8.12435	6.9564	2.24691	1.16794	2.24691	Greater than 0
40940	7937924	NM_001033 // RRM1 /// ENST00000300738 // RRM1 /// BC006498 // RRM1 /// ENST00000	RRM1	NM_001033	0.00717821	6.56826	10.4806	9.31002	2.25107	1.17061	2.25107	Greater than 0
59174	7958441	NM_032663 // USP30 /// ENST00000257548 // USP30 /// BC004868 // USP30 /// ENST00	USP30	NM_032663	0.00579819	7.07849	8.17874	7.0079	2.25143	1.17084	2.25143	Greater than 0
190401	8104919	NM_005983 // SKP2 /// NM_032637 // SKP2 /// ENST00000274255 // SKP2 /// ENST0000	SKP2	NM_005983	0.00805545	6.3067	10.4013	9.23022	2.25179	1.17107	2.25179	Greater than 0
98911	8002768	NM_018124 // RFWD3 /// ENST00000361070 // RFWD3 /// AK291200 // RFWD3	RFWD3	NM_018124	0.00844622	6.20195	7.00625	5.83481	2.25237	1.17144	2.25237	Greater than 0
21285	7915934	NM_001048166 // STIL /// NM_003035 // STIL /// ENST00000337817 // STIL /// ENST0	STIL	NM_001048166	0.00408694	7.99298	7.80339	6.63175	2.25268	1.17164	2.25268	Greater than 0
179227	8092333	NM_020166 // MCCC1 /// ENST00000265594 // MCCC1 /// AF310339 // MCCC1 /// ENST00	MCCC1	NM_020166	0.00183294	10.5227	9.39329	8.2216	2.25274	1.17168	2.25274	Greater than 0
225418	8144181	NM_017760 // NCAPG2 /// ENST00000356309 // NCAPG2 /// ENST00000409423 // NCAPG2	NCAPG2	NM_017760	0.00472888	7.59906	10.3556	9.18358	2.25319	1.17197	2.25319	Greater than 0
40123	7937023	NM_002417 // MKI67 /// NM_001145966 // MKI67 /// ENST00000368654 // MKI67 /// EN	MKI67	NM_002417	0.00230323	9.734	7.80297	6.63086	2.25341	1.17211	2.25341	Greater than 0
221877	8140225	NM_030798 // WBSCR16 /// ENST00000329959 // WBSCR16 /// BC040695 // WBSCR16	WBSCR16	NM_030798	0.00770412	6.40674	5.80465	4.63173	2.25468	1.17292	2.25468	Greater than 0
127211	8034317	NM_001080493 // ZNF823 /// ENST00000341191 // ZNF823 /// BC052597 // ZNF823 ///	ZNF823	NM_001080493	0.00709918	6.59388	6.71948	5.5462	2.25524	1.17328	2.25524	Greater than 0
141797	8050666	NM_017552 // ATAD2B /// ENST00000238789 // ATAD2B /// AK125718 // ATAD2B /// ENS	ATAD2B	NM_017552	0.00990034	5.8618	7.06608	5.89236	2.25592	1.17372	2.25592	Greater than 0
137084	8045444	NM_015361 // R3HDM1 /// ENST00000264160 // R3HDM1 /// AK297000 // R3HDM1 /// AK2	R3HDM1	NM_015361	0.00396079	8.08007	7.92346	6.74916	2.25683	1.1743	2.25683	Greater than 0
25665	7920945	NM_015327 // SMG5 /// ENST00000361813 // SMG5 /// BC038296 // SMG5	SMG5	NM_015327	0.00926572	6.00161	8.16658	6.99179	2.25759	1.17478	2.25759	Greater than 0
107168	8011951	NM_014804 // KIAA0753 /// ENST00000361413 // KIAA0753 /// AK292876 // KIAA0753	KIAA0753	NM_014804	0.00243569	9.54967	7.1143	5.93949	2.25762	1.1748	2.25762	Greater than 0
25152	7920388	NM_181715 // CRTC2 /// ENST00000368633 // CRTC2 /// ENST00000303569 // CRTC2 ///	CRTC2	NM_181715	0.00690951	6.65693	5.24432	4.0693	2.25795	1.17501	2.25795	Greater than 0
83307	7985479	NR_003246 // GOLGA6L5 /// AK301968 // GOLGA6L3 /// AK301885 // GOLGA6L5	GOLGA6L5	NR_003246	0.00748893	6.47102	5.91434	4.7391	2.25831	1.17524	2.25831	Greater than 0
124211	8030963	NR_023311 // ZNF137 /// U09414 // ZNF137 /// ENST00000390651 // ZNF137	ZNF137	NR_023311	0.00568712	7.12645	4.99289	3.81679	2.25964	1.17609	2.25964	Greater than 0
191240	8105848	NM_022909 // CENPH /// ENST00000283006 // CENPH /// BC012024 // CENPH	CENPH	NM_022909	0.000731104	14.3656	7.31115	6.13492	2.25985	1.17623	2.25985	Greater than 0
155700	8066111	NM_080627 // C20orf117 /// NM_199181 // C20orf117 /// ENST00000279034 // C20orf1	C20orf117	NM_080627	0.00977009	5.88952	7.90146	6.72501	2.2602	1.17645	2.2602	Greater than 0
83270	7985436	NR_027001 // LOC388152 /// NR_026811 // LOC80154 /// BC054509 // LOC388152 /// A	LOC388152	NR_027001	0.00474092	7.59235	9.01759	7.8408	2.26073	1.17679	2.26073	Greater than 0
83390	7985574	NR_026811 // LOC80154	LOC80154	NR_026811	0.00474092	7.59235	9.01759	7.8408	2.26073	1.17679	2.26073	Greater than 0
88298	7990958	NR_027001 // LOC388152 /// NR_026811 // LOC80154 /// BC054509 // LOC388152 /// A	LOC388152	NR_027001	0.00474091	7.59236	9.01759	7.8408	2.26073	1.17679	2.26073	Greater than 0
88422	7991096	NR_027001 // LOC388152 /// NR_026811 // LOC80154 /// BC054509 // LOC388152 /// A	LOC388152	NR_027001	0.00474091	7.59236	9.01759	7.8408	2.26073	1.17679	2.26073	Greater than 0
242249	8163160	NM_002829 // PTPN3 /// NM_001145368 // PTPN3 /// NM_001145369 // PTPN3 /// NM_00	PTPN3	NM_002829	0.00423931	7.89241	5.47727	4.29957	2.26217	1.17771	2.26217	Greater than 0
56842	7955838	NM_134323 // TARBP2 /// NM_134324 // TARBP2 /// NM_004178 // TARBP2 /// ENST0000	TARBP2	NM_134323	0.00766843	6.41724	6.08788	4.90784	2.26583	1.18004	2.26583	Greater than 0
79759	7981444	NM_001015049 // BAG5 /// ENST00000337322 // BAG5	BAG5	NM_001015049	0.000894749	13.4189	5.83082	4.65071	2.26593	1.18011	2.26593	Greater than 0
13735	7907543	NM_014412 // CACYBP /// ENST00000367679 // CACYBP /// ENST00000392063 // CACYBP	CACYBP	NM_014412	0.00812535	6.28747	7.71368	6.53326	2.26642	1.18042	2.26642	Greater than 0
79680	7981355	BC026069 // RAGE /// BC043179 // RAGE	RAGE	BC026069	0.00984298	5.87395	5.46518	4.28444	2.26692	1.18074	2.26692	Greater than 0
71274	7971880	NM_001042517 // DIAPH3 /// NM_030932 // DIAPH3 /// ENST00000267214 // DIAPH3 ///	DIAPH3	NM_001042517	0.00945731	5.95811	5.93108	4.75029	2.26701	1.18079	2.26701	Greater than 0
216822	8134509	NM_003496 // TRRAP /// ENST00000355540 // TRRAP /// AF110377 // TRRAP /// ENST00	TRRAP	NM_003496	0.00178958	10.6088	6.2809	5.10004	2.26712	1.18086	2.26712	Greater than 0
50599	7948850	NM_006362 // NXF1 /// NM_001081491 // NXF1 /// ENST00000294172 // NXF1 /// BC028	NXF1	NM_006362	0.00380322	8.19414	7.47788	6.29665	2.26771	1.18124	2.26771	Greater than 0
15075	7909010	NM_005686 // SOX13 /// ENST00000272193 // SOX13 /// ENST00000367204 // SOX13 ///	SOX13	NM_005686	0.0090839	6.044	5.09119	3.90949	2.26843	1.18169	2.26843	Greater than 0
10854	7904125	NM_001142782 // MAGI3 /// NM_152900 // MAGI3 /// ENST00000369611 // MAGI3 /// EN	MAGI3	NM_001142782	0.00812732	6.28694	7.99301	6.8106	2.26956	1.18241	2.26956	Greater than 0
49695	7947807	NM_016223 // PACSIN3 /// ENST00000298838 // PACSIN3 /// AF130979 // PACSIN3 ///	PACSIN3	NM_016223	0.00356594	8.37825	8.11234	6.92981	2.26974	1.18252	2.26974	Greater than 0
177124	8089979	NM_175924 // ILDR1 /// ENST00000273691 // ILDR1 /// BC044240 // ILDR1 /// ENST00	ILDR1	NM_175924	0.000191468	22.5303	6.78559	5.60191	2.27156	1.18368	2.27156	Greater than 0
232886	8152670	NM_014109 // ATAD2 /// ENST00000287394 // ATAD2 /// BC113656 // ATAD2	ATAD2	NM_014109	0.00819465	6.26863	11.2616	10.0775	2.27217	1.18407	2.27217	Greater than 0
17917	7912190	NM_012102 // RERE /// NM_001042681 // RERE /// ENST00000440864 // RERE /// ENST0	RERE	NM_012102	0.00871338	6.13393	10.6471	9.46185	2.27406	1.18527	2.27406	Greater than 0
108707	8013679	NM_006461 // SPAG5 /// ENST00000321765 // SPAG5 /// AK292398 // SPAG5	SPAG5	NM_006461	0.00675185	6.71109	6.54089	5.35411	2.27644	1.18678	2.27644	Greater than 0
225732	8144553	NM_003747 // TNKS /// ENST00000310430 // TNKS /// AF082556 // TNKS	TNKS	NM_003747	0.00184495	10.4993	8.93023	7.74222	2.27837	1.188	2.27837	Greater than 0
179241	8092347	NM_020166 // MCCC1 /// ENST00000265594 // MCCC1 /// AF310339 // MCCC1 /// ENST00	MCCC1	NM_020166	0.00746496	6.47834	6.15681	4.96875	2.27847	1.18807	2.27847	Greater than 0
37184	7933792	NM_020987 // ANK3 /// NM_001149 // ANK3 /// ENST00000355288 // ANK3 /// ENST0000	ANK3	NM_020987	0.00739531	6.49976	8.49575	7.30708	2.27941	1.18866	2.27941	Greater than 0
199274	8114849	NM_182960 // PRELID2 /// NM_205846 // PRELID2 /// NM_138492 // PRELID2 /// ENST0	PRELID2	NM_182960	0.00760946	6.43472	8.53672	7.34787	2.27971	1.18885	2.27971	Greater than 0
10070	7903258	NM_000642 // AGL /// NM_000644 // AGL /// NM_000643 // AGL /// NM_000028 // AGL	AGL	NM_000642	0.00185474	10.4804	9.6098	8.42062	2.28022	1.18918	2.28022	Greater than 0
178925	8091985	NM_001105077 // MECOM /// NM_005241 // MECOM /// NM_001105078 // MECOM /// NM_00	MECOM	NM_001105077	0.00381664	8.18419	10.4661	9.27547	2.28246	1.19059	2.28246	Greater than 0
167527	8079331	NM_015340 // LARS2 /// ENST00000415258 // LARS2 /// ENST00000265537 // LARS2 ///	LARS2	NM_015340	0.0036438	8.3161	7.1165	5.92518	2.28362	1.19132	2.28362	Greater than 0
161249	8072337	NM_012429 // SEC14L2 /// NM_033382 // SEC14L2 /// CR456571 // SEC14L2 /// AK3037	SEC14L2	NM_012429	0.00161307	10.9903	6.83296	5.64133	2.28411	1.19163	2.28411	Greater than 0
226521	8145426	NM_152562 // CDCA2 /// ENST00000330560 // CDCA2 /// AK292505 // CDCA2 /// ENST00	CDCA2	NM_152562	0.00162381	10.9655	7.56617	6.37395	2.28504	1.19222	2.28504	Greater than 0
201693	8117582	NM_003509 // HIST1H2AI /// BC112254 // HIST1H2AI	HIST1H2AI	NM_003509	0.00531701	7.29559	8.881	7.68791	2.28643	1.1931	2.28643	Greater than 0
201694	8117584	NM_003509 // HIST1H2AI /// BC112254 // HIST1H2AI	HIST1H2AI	NM_003509	0.00531701	7.29559	8.881	7.68791	2.28643	1.1931	2.28643	Greater than 0
8875	7901936	NM_032437 // EFCAB7 /// ENST00000371088 // EFCAB7 /// AK292220 // EFCAB7 /// ENS	EFCAB7	NM_032437	0.00368098	8.28703	7.94386	6.75007	2.28752	1.19379	2.28752	Greater than 0
75247	7976342	NM_175748 // UBR7 /// NM_001100417 // UBR7 /// ENST00000013070 // UBR7 /// ENST0	UBR7	NM_175748	0.000341254	18.562	7.58917	6.39538	2.28753	1.19379	2.28753	Greater than 0
28155	7923713	ENST00000367164 // RBBP5	RBBP5	ENST00000367164	0.00232437	9.70365	7.16822	5.97185	2.29162	1.19636	2.29162	Greater than 0
11823	7905390	NM_020832 // ZNF687 /// ENST00000324048 // ZNF687 /// ENST00000336715 // ZNF687	ZNF687	NM_020832	0.00256704	9.37955	7.99265	6.79444	2.29456	1.19822	2.29456	Greater than 0
72791	7973597	NM_017999 // RNF31 /// ENST00000324103 // RNF31 /// AY256461 // RNF31 /// ENST00	RNF31	NM_017999	0.00578269	7.08511	7.56248	6.36374	2.29541	1.19875	2.29541	Greater than 0
30367	7926188	NM_018706 // DHTKD1 /// ENST00000263035 // DHTKD1	DHTKD1	NM_018706	0.00205973	10.1125	6.75637	5.55754	2.29553	1.19883	2.29553	Greater than 0
225416	8144179	NM_017760 // NCAPG2 /// ENST00000356309 // NCAPG2 /// ENST00000409423 // NCAPG2	NCAPG2	NM_017760	0.00337037	8.54262	7.46638	6.26731	2.29591	1.19907	2.29591	Greater than 0
29529	7925235	NM_152490 // B3GALNT2 /// ENST00000366600 // B3GALNT2 /// BC029564 // B3GALNT2 /	B3GALNT2	NM_152490	0.00241202	9.58161	7.76803	6.56768	2.29796	1.20035	2.29796	Greater than 0
219150	8137115	NM_012256 // ZNF212 /// ENST00000335870 // ZNF212 /// BC022785 // ZNF212	ZNF212	NM_012256	0.00429466	7.85705	9.15593	7.95555	2.29799	1.20038	2.29799	Greater than 0
216074	8133678	NM_000941 // POR /// ENST00000265302 // POR /// AB051763 // POR /// AF258341 //	POR	NM_000941	0.00415726	7.94596	9.83426	8.63369	2.29831	1.20057	2.29831	Greater than 0
20103	7914622	NM_001625 // AK2 /// ENST00000354858 // AK2	AK2	NM_001625	0.000627049	15.1284	8.23101	7.02888	2.3008	1.20213	2.3008	Greater than 0
134893	8042932	NM_004263 // SEMA4F /// ENST00000357877 // SEMA4F /// BC038411 // SEMA4F /// AK3	SEMA4F	NM_004263	0.00720596	6.55936	6.52519	5.32285	2.30113	1.20234	2.30113	Greater than 0
81446	7983402	NM_003104 // SORD /// ENST00000267814 // SORD /// BC021085 // SORD	SORD	NM_003104	0.00775318	6.39241	9.65652	8.45399	2.30143	1.20253	2.30143	Greater than 0
89480	7992286	NM_016111 // TELO2 /// ENST00000262319 // TELO2 /// BC017188 // TELO2	TELO2	NM_016111	0.00356688	8.37749	7.09981	5.89705	2.30179	1.20275	2.30179	Greater than 0
227157	8146138	NM_032336 // GINS4 /// ENST00000276533 // GINS4 /// BC005995 // GINS4	GINS4	NM_032336	0.00542487	7.24473	7.62273	6.41867	2.30387	1.20406	2.30387	Greater than 0
153558	8063714	NM_198976 // TH1L /// ENST00000344018 // TH1L /// AK293410 // TH1L	TH1L	NM_198976	0.00910267	6.03957	8.81722	7.61232	2.30522	1.20491	2.30522	Greater than 0
121353	8027798	NM_205834 // LSR /// ENST00000361790 // LSR /// BC047376 // LSR /// ENST00000347	LSR	NM_205834	0.00200726	10.2019	6.16957	4.96333	2.30735	1.20624	2.30735	Greater than 0
21074	7915704	NM_001048171 // MUTYH /// NM_012222 // MUTYH /// NM_001128425 // MUTYH /// NM_00	MUTYH	NM_001048171	0.00816591	6.27642	5.80339	4.59694	2.3077	1.20645	2.3077	Greater than 0
10864	7904136	NM_022836 // DCLRE1B /// ENST00000369563 // DCLRE1B /// BC029687 // DCLRE1B	DCLRE1B	NM_022836	0.00232319	9.70533	6.41668	5.20998	2.30809	1.2067	2.30809	Greater than 0
218459	8136313	NM_021807 // EXOC4 /// ENST00000253861 // EXOC4 /// BC067263 // EXOC4	EXOC4	NM_021807	0.00504717	7.42902	7.57858	6.37125	2.3091	1.20733	2.3091	Greater than 0
37402	7934027	NM_001080449 // DNA2 /// ENST00000399180 // DNA2 /// ENST00000358410 // DNA2 ///	DNA2	NM_001080449	0.00764227	6.42497	7.75747	6.54872	2.31137	1.20875	2.31137	Greater than 0
151530	8061456	NM_002862 // PYGB /// ENST00000216962 // PYGB /// BC017045 // PYGB	PYGB	NM_002862	0.0029982	8.89329	7.3261	6.1162	2.31322	1.2099	2.31322	Greater than 0
152168	8062158	NM_007186 // CEP250 /// ENST00000397527 // CEP250 /// ENST00000356095 // CEP250	CEP250	NM_007186	0.00672325	6.7211	6.84262	5.63185	2.31461	1.21077	2.31461	Greater than 0
45543	7943135	NM_033395 // KIAA1731 /// ENST00000325212 // KIAA1731 /// ENST00000344196 // KIA	KIAA1731	NM_033395	0.00912027	6.03543	7.73452	6.52299	2.31583	1.21153	2.31583	Greater than 0
11039	7904330	NM_003594 // TTF2 /// ENST00000369466 // TTF2 /// AF080255 // TTF2	TTF2	NM_003594	0.00174288	10.7047	8.52104	7.30915	2.31642	1.2119	2.31642	Greater than 0
126179	8033194	NM_024103 // SLC25A23 /// ENST00000301454 // SLC25A23 /// AY750170 // SLC25A23 /	SLC25A23	NM_024103	0.00486203	7.52614	7.39796	6.18442	2.31907	1.21354	2.31907	Greater than 0
9333	7902437	NM_000365 // TPI1 /// NM_001159287 // TPI1	TPI1	NM_000365	0.00856384	6.17166	10.2519	9.03644	2.32212	1.21544	2.32212	Greater than 0
179356	8092475	NM_004366 // CLCN2 /// NM_001171087 // CLCN2 /// NM_001171088 // CLCN2 /// NM_00	CLCN2	NM_004366	0.00739727	6.49915	6.61476	5.39908	2.32251	1.21568	2.32251	Greater than 0
150086	8059842	NM_018410 // HJURP /// ENST00000411486 // HJURP /// ENST00000373395 // HJURP ///	HJURP	NM_018410	0.00796011	6.33327	8.05533	6.8396	2.32259	1.21573	2.32259	Greater than 0
223532	8142068	NM_019042 // PUS7 /// ENST00000356362 // PUS7 /// BC011396 // PUS7	PUS7	NM_019042	0.00637455	6.84776	7.53103	6.31417	2.3244	1.21686	2.3244	Greater than 0
64342	7964152	NM_003920 // TIMELESS /// ENST00000229201 // TIMELESS /// BC050557 // TIMELESS /	TIMELESS	NM_003920	0.00240685	9.58865	7.01828	5.79956	2.3274	1.21872	2.3274	Greater than 0
83665	7985867	NM_001113378 // FANCI /// NM_018193 // FANCI /// ENST00000300027 // FANCI /// EN	FANCI	NM_001113378	0.00651188	6.79681	7.40801	6.18925	2.32747	1.21876	2.32747	Greater than 0
134060	8041998	NM_178313 // SPTBN1 /// ENST00000333896 // SPTBN1	SPTBN1	NM_178313	0.000882171	13.4833	7.77233	6.55297	2.32844	1.21936	2.32844	Greater than 0
98488	8002309	NM_000903 // NQO1 /// NM_001025433 // NQO1 /// NM_001025434 // NQO1 /// ENST0000	NQO1	NM_000903	0.00279505	9.11001	6.98208	5.76244	2.32889	1.21965	2.32889	Greater than 0
207797	8124417	---		---	0.00082517	13.7908	6.54682	5.32694	2.32927	1.21988	2.32927	Greater than 0
156327	8066814	ENST00000372023 // ZMYND8	ZMYND8	ENST00000372023	0.00564934	7.14304	6.58934	5.36929	2.32956	1.22006	2.32956	Greater than 0
213716	8131002	NM_017802 // HEATR2 /// ENST00000297440 // HEATR2 /// BC047240 // HEATR2 /// ENS	HEATR2	NM_017802	0.00434153	7.82758	7.38506	6.16408	2.33106	1.22099	2.33106	Greater than 0
130362	8037861	NM_015168 // ZC3H4 /// ENST00000253048 // ZC3H4	ZC3H4	NM_015168	0.00390824	8.11744	5.67579	4.45428	2.3319	1.22151	2.3319	Greater than 0
242206	8163114	NM_014334 // C9orf4 /// ENST00000374581 // C9orf4	C9orf4	NM_014334	0.0042859	7.86261	5.50972	4.28604	2.33542	1.22368	2.33542	Greater than 0
16882	7911011	NM_006027 // EXO1 /// NM_130398 // EXO1 /// NM_003686 // EXO1 /// ENST0000036654	EXO1	NM_006027	0.00435524	7.81903	8.19022	6.96532	2.33738	1.22489	2.33738	Greater than 0
212177	8129295	NM_152730 // C6orf170 /// ENST00000368464 // C6orf170 /// AK131446 // C6orf170 /	C6orf170	NM_152730	0.00729653	6.53059	7.01497	5.7895	2.33832	1.22547	2.33832	Greater than 0
29398	7925094	NM_014801 // PCNXL2 /// ENST00000258229 // PCNXL2 /// ENST00000429988 // PCNXL2	PCNXL2	NM_014801	0.00912303	6.03478	5.18249	3.95521	2.34124	1.22728	2.34124	Greater than 0
118520	8024646	NM_001136198 // FZR1 /// NM_016263 // FZR1 /// NM_001136197 // FZR1 /// ENST0000	FZR1	NM_001136198	0.00129611	11.8375	6.35832	5.13086	2.34154	1.22746	2.34154	Greater than 0
133973	8041898	NM_000179 // MSH6 /// ENST00000234420 // MSH6 /// U28946 // MSH6 /// AK304735 //	MSH6	NM_000179	0.00877057	6.11972	6.85157	5.62395	2.34182	1.22763	2.34182	Greater than 0
9739	7902887	NM_001134479 // LRRC8D /// NM_018103 // LRRC8D /// ENST00000337338 // LRRC8D ///	LRRC8D	NM_001134479	0.0026074	9.32959	8.93951	7.71123	2.34287	1.22827	2.34287	Greater than 0
241884	8162753	NM_003389 // CORO2A /// NM_052820 // CORO2A /// ENST00000375077 // CORO2A /// EN	CORO2A	NM_003389	0.00997067	5.84703	5.54816	4.31986	2.3429	1.2283	2.3429	Greater than 0
77908	7979314	NM_014750 // DLGAP5 /// NM_001146015 // DLGAP5 /// ENST00000395425 // DLGAP5 ///	DLGAP5	NM_014750	0.00979101	5.88503	10.0984	8.86943	2.34399	1.22897	2.34399	Greater than 0
114237	8019848	NM_001071 // TYMS /// ENST00000323274 // TYMS /// AB062290 // TYMS /// ENST00000	TYMS	NM_001071	0.00209581	10.0528	9.19346	7.96441	2.34413	1.22905	2.34413	Greater than 0
8741	7901787	NM_015888 // HOOK1 /// ENST00000371208 // HOOK1 /// AF044923 // HOOK1	HOOK1	NM_015888	0.00384761	8.16138	7.31141	6.08128	2.34587	1.23013	2.34587	Greater than 0
9692	7902835	NM_006256 // PKN2 /// ENST00000370521 // PKN2 /// U33052 // PKN2 /// ENST0000037	PKN2	NM_006256	0.00686274	6.67282	7.776	6.54576	2.34606	1.23024	2.34606	Greater than 0
29195	7924864	ENST00000295012 // C1orf145 /// ENST00000432630 // C1orf145	C1orf145	ENST00000295012	0.00411007	7.9774	5.99328	4.76197	2.34781	1.23132	2.34781	Greater than 0
219050	8136994	NM_005435 // ARHGEF5 /// ENST00000056217 // ARHGEF5 /// ENST00000344879 // ARHGE	ARHGEF5	NM_005435	0.00913133	6.03283	6.5372	5.30569	2.34812	1.23151	2.34812	Greater than 0
224923	8143621	NM_005435 // ARHGEF5 /// ENST00000056217 // ARHGEF5 /// ENST00000344879 // ARHGE	ARHGEF5	NM_005435	0.00913133	6.03283	6.5372	5.30569	2.34812	1.23151	2.34812	Greater than 0
245110	8166341	NM_000284 // PDHA1 /// NM_001173454 // PDHA1 /// NM_001173455 // PDHA1 /// NM_00	PDHA1	NM_000284	0.00251576	9.44456	7.37602	6.14441	2.3483	1.23162	2.3483	Greater than 0
29269	7924948	NM_018230 // NUP133 /// ENST00000261396 // NUP133 /// AK304061 // NUP133 /// ENS	NUP133	NM_018230	0.00810976	6.29174	8.12377	6.89211	2.34838	1.23166	2.34838	Greater than 0
14032	7907865	NM_004736 // XPR1 /// NM_001135669 // XPR1 /// ENST00000367590 // XPR1 /// ENST0	XPR1	NM_004736	2.97783e-05	41.9657	10.6945	9.46224	2.34938	1.23228	2.34938	Greater than 0
17112	7911302	NM_170725 // PGBD2 /// NM_001017434 // PGBD2 /// ENST00000329291 // PGBD2 /// EN	PGBD2	NM_170725	0.00337861	8.53544	6.28522	5.05294	2.34938	1.23228	2.34938	Greater than 0
105350	8009964	NM_000213 // ITGB4 /// NM_001005619 // ITGB4 /// NM_001005731 // ITGB4 /// ENST0	ITGB4	NM_000213	0.00184273	10.5036	6.80966	5.5772	2.34968	1.23247	2.34968	Greater than 0
148381	8057963	NM_024989 // PGAP1 /// ENST00000354764 // PGAP1 /// AB128038 // PGAP1 /// AY3586	PGAP1	NM_024989	0.00267357	9.24983	4.95819	3.72525	2.35045	1.23294	2.35045	Greater than 0
106007	8010679	NM_012140 // SLC25A10 /// ENST00000350690 // SLC25A10 /// BC015797 // SLC25A10 /	SLC25A10	NM_012140	0.00355141	8.39005	5.51199	4.27848	2.35138	1.23351	2.35138	Greater than 0
93236	7996454	NM_003946 // NOL3 /// NM_001040715 // KIAA0895L /// ENST00000268605 // NOL3 ///	NOL3	NM_003946	0.00187931	10.4335	6.69405	5.45914	2.35367	1.23491	2.35367	Greater than 0
18138	7912436	NM_004958 // MTOR /// ENST00000361445 // MTOR /// U88966 // MTOR	MTOR	NM_004958	0.00637241	6.84856	6.17202	4.93699	2.35387	1.23503	2.35387	Greater than 0
88372	7991039	NM_004839 // HOMER2 /// NM_199330 // HOMER2 /// ENST00000304231 // HOMER2 /// EN	HOMER2	NM_004839	0.00831139	6.23736	8.59524	7.35873	2.35628	1.23651	2.35628	Greater than 0
134822	8042854	NM_032118 // WDR54 /// ENST00000348227 // WDR54 /// BC051848 // WDR54 /// ENST00	WDR54	NM_032118	0.00102371	12.822	7.10462	5.868	2.35646	1.23662	2.35646	Greater than 0
138245	8046741	NM_001130445 // SSFA2 /// NM_006751 // SSFA2 /// ENST00000431877 // SSFA2 /// EN	SSFA2	NM_001130445	0.00155528	11.1274	8.0702	6.83301	2.3574	1.23719	2.3574	Greater than 0
152722	8062773	NM_002466 // MYBL2 /// ENST00000217026 // MYBL2 /// BC007585 // MYBL2 /// ENST00	MYBL2	NM_002466	0.0018799	10.4324	7.0517	5.81392	2.35836	1.23778	2.35836	Greater than 0
118719	8024862	NM_005483 // CHAF1A /// ENST00000301280 // CHAF1A /// BC067093 // CHAF1A	CHAF1A	NM_005483	0.00332776	8.58011	5.72504	4.48711	2.35861	1.23794	2.35861	Greater than 0
72105	7972820	NM_024537 // CARS2 /// ENST00000257347 // CARS2 /// BC007220 // CARS2	CARS2	NM_024537	0.00440662	7.78733	6.07329	4.83218	2.3638	1.24111	2.3638	Greater than 0
156820	8067364	NM_003185 // TAF4 /// ENST00000252996 // TAF4 /// ENST00000436129 // TAF4 /// EN	TAF4	NM_003185	0.00394864	8.08865	6.93189	5.68883	2.36701	1.24306	2.36701	Greater than 0
224240	8142855	NM_012470 // TNPO3 /// ENST00000265388 // TNPO3 /// AF145029 // TNPO3 /// ENST00	TNPO3	NM_012470	0.000917629	13.305	9.51182	8.2677	2.36873	1.24412	2.36873	Greater than 0
216082	8133686	NM_000941 // POR /// ENST00000265302 // POR /// AB051763 // POR /// AF258341 //	POR	NM_000941	0.00649545	6.80283	9.45959	8.21402	2.37112	1.24557	2.37112	Greater than 0
11848	7905419	NM_020770 // CGN /// ENST00000271636 // CGN /// AF263462 // CGN	CGN	NM_020770	0.00310917	8.78295	6.39173	5.14515	2.37277	1.24657	2.37277	Greater than 0
155400	8065784	NM_014071 // NCOA6 /// ENST00000359003 // NCOA6 /// ENST00000374796 // NCOA6 ///	NCOA6	NM_014071	8.04092e-05	30.1172	6.33902	5.09204	2.37343	1.24697	2.37343	Greater than 0
82465	7984534	NM_001104554 // PAQR5 /// NM_017705 // PAQR5 /// ENST00000395407 // PAQR5 /// EN	PAQR5	NM_001104554	0.00591965	7.02743	6.23635	4.98931	2.37354	1.24704	2.37354	Greater than 0
225715	8144536	NM_003747 // TNKS /// ENST00000310430 // TNKS /// ENST00000434877 // TNKS	TNKS	NM_003747	0.00525896	7.32353	8.07046	6.82315	2.37397	1.2473	2.37397	Greater than 0
95308	7998745	NM_020764 // CASKIN1 /// ENST00000343516 // CASKIN1 /// AF451977 // CASKIN1 ///	CASKIN1	NM_020764	0.0013115	11.7902	5.35645	4.10908	2.37408	1.24737	2.37408	Greater than 0
16885	7911014	NM_006027 // EXO1 /// NM_130398 // EXO1 /// NM_003686 // EXO1 /// ENST0000036654	EXO1	NM_006027	0.00483814	7.53903	6.5166	5.2663	2.3789	1.25029	2.3789	Greater than 0
227152	8146133	NM_032336 // GINS4 /// ENST00000276533 // GINS4 /// BC005995 // GINS4 /// ENST00	GINS4	NM_032336	0.000865258	13.5717	7.0281	5.77708	2.3801	1.25102	2.3801	Greater than 0
82454	7984522	NM_015554 // GLCE /// ENST00000261858 // GLCE /// AY635582 // GLCE	GLCE	NM_015554	0.00682732	6.68496	8.47215	7.22035	2.38138	1.2518	2.38138	Greater than 0
196740	8111962	BC036867 // C5orf34 /// NM_198566 // C5orf34 /// ENST00000306862 // C5orf34	C5orf34	BC036867	0.00449811	7.73208	6.42859	5.17641	2.38201	1.25218	2.38201	Greater than 0
51067	7949366	NM_080668 // CDCA5 /// ENST00000275517 // CDCA5 /// BC011000 // CDCA5 /// ENST00	CDCA5	NM_080668	0.00227372	9.77699	6.44919	5.19644	2.38295	1.25275	2.38295	Greater than 0
126008	8033008	NM_004793 // LONP1 /// ENST00000360614 // LONP1 /// BC000235 // LONP1 /// ENST00	LONP1	NM_004793	0.00333496	8.57373	7.01086	5.75805	2.38305	1.25281	2.38305	Greater than 0
73777	7974719	NM_014992 // DAAM1 /// ENST00000351081 // DAAM1 /// ENST00000395125 // DAAM1 ///	DAAM1	NM_014992	0.0054367	7.23924	8.71516	7.46234	2.38308	1.25283	2.38308	Greater than 0
235118	8155150	NM_001042589 // TMEM8B /// NM_016446 // TMEM8B /// ENST00000377991 // TMEM8B ///	TMEM8B	NM_001042589	0.00182033	10.5474	5.5948	4.34181	2.38334	1.25299	2.38334	Greater than 0
180277	8093508	NM_006342 // TACC3 /// ENST00000313288 // TACC3 /// AF093543 // TACC3 /// ENST00	TACC3	NM_006342	0.00438894	7.79818	7.56159	6.30809	2.38419	1.2535	2.38419	Greater than 0
177027	8089876	NM_199420 // POLQ /// ENST00000264233 // POLQ /// AY032677 // POLQ /// ENST00000	POLQ	NM_199420	0.00550968	7.20567	5.73443	4.48042	2.38502	1.254	2.38502	Greater than 0
179659	8092814	NM_032279 // ATP13A4 /// ENST00000342695 // ATP13A4 /// AY823162 // ATP13A4 ///	ATP13A4	NM_032279	0.00253757	9.4167	4.54942	3.29386	2.3876	1.25556	2.3876	Greater than 0
195422	8110498	ENST00000315475 // ZNF354C /// BC063312 // ZNF354C	ZNF354C	ENST00000315475	0.00846531	6.19699	6.26398	5.00813	2.38808	1.25585	2.38808	Greater than 0
43830	7941228	NM_002689 // POLA2 /// ENST00000265465 // POLA2 /// BC002990 // POLA2	POLA2	NM_002689	0.00587039	7.04797	8.10689	6.85058	2.38883	1.2563	2.38883	Greater than 0
47408	7945225	NM_021978 // ST14 /// ENST00000278742 // ST14 /// BC030532 // ST14	ST14	NM_021978	0.00882042	6.10744	6.16087	4.90436	2.38916	1.2565	2.38916	Greater than 0
155736	8066149	NM_002895 // RBL1 /// NM_183404 // RBL1 /// ENST00000373664 // RBL1 /// ENST0000	RBL1	NM_002895	0.00716487	6.57256	8.49259	7.23533	2.39041	1.25726	2.39041	Greater than 0
91603	7994644	NM_001042539 // MAZ /// ENST00000219782 // MAZ /// AF489858 // MAZ	MAZ	NM_001042539	0.00110935	12.4782	5.57092	4.31328	2.39104	1.25764	2.39104	Greater than 0
8770	7901819	NM_176877 // INADL /// ENST00000371158 // INADL /// AF397170 // INADL /// ENST00	INADL	NM_176877	0.00221446	9.86559	10.4132	9.15343	2.39451	1.25973	2.39451	Greater than 0
20079	7914596	NM_033504 // TMEM54 /// ENST00000373463 // TMEM54 /// BC023260 // TMEM54 /// BC0	TMEM54	NM_033504	0.00959113	5.9284	6.88279	5.62229	2.39579	1.2605	2.39579	Greater than 0
93884	7997162	NM_052858 // MARVELD3 /// ENST00000268485 // MARVELD3 /// BC013376 // MARVELD3	MARVELD3	NM_052858	0.00605781	6.97098	8.08366	6.82218	2.39741	1.26148	2.39741	Greater than 0
130905	8038463	NM_007254 // PNKP /// ENST00000322344 // PNKP /// BC002519 // PNKP	PNKP	NM_007254	0.00851585	6.18395	6.51165	5.24977	2.39808	1.26188	2.39808	Greater than 0
10749	7904008	NM_007204 // DDX20 /// ENST00000369702 // DDX20 /// BC034953 // DDX20	DDX20	NM_007204	0.00777984	6.38468	7.25872	5.99625	2.39905	1.26246	2.39905	Greater than 0
210550	8127492	NM_080742 // B3GAT2 /// ENST00000230053 // B3GAT2 /// AB075843 // B3GAT2	B3GAT2	NM_080742	0.00579306	7.08068	5.10283	3.84026	2.39923	1.26257	2.39923	Greater than 0
186939	8101004	ENST00000311727 // BTC /// BC011618 // BTC	BTC	ENST00000311727	0.00311576	8.77656	7.92133	6.6581	2.40031	1.26322	2.40031	Greater than 0
195568	8110663	NM_033549 // TRIM41 /// NM_201627 // TRIM41 /// ENST00000315073 // TRIM41 /// EN	TRIM41	NM_033549	0.00478245	7.5694	6.17058	4.9055	2.4034	1.26508	2.4034	Greater than 0
246463	8167932	NM_174912 // FAAH2 /// ENST00000374900 // FAAH2 /// BC073922 // FAAH2	FAAH2	NM_174912	0.00124679	11.9942	7.97165	6.7063	2.40385	1.26535	2.40385	Greater than 0
180806	8094079	NM_152544 // C4orf23 /// BC035655 // C4orf23 /// ENST00000316290 // C4orf23 ///	C4orf23	NM_152544	0.000315793	19.0513	6.58496	5.31939	2.40422	1.26557	2.40422	Greater than 0
216080	8133684	NM_000941 // POR /// ENST00000265302 // POR /// AF258341 // POR /// BC034277 //	POR	NM_000941	0.00426922	7.87322	8.60835	7.34208	2.40539	1.26627	2.40539	Greater than 0
55675	7954546	NM_020183 // ARNTL2 /// ENST00000266503 // ARNTL2 /// BC125061 // ARNTL2 /// BC1	ARNTL2	NM_020183	0.000405209	17.5216	7.17363	5.906	2.40766	1.26763	2.40766	Greater than 0
114233	8019844	NM_001071 // TYMS /// ENST00000323274 // TYMS /// AB062290 // TYMS /// ENST00000	TYMS	NM_001071	0.00584327	7.05938	9.97085	8.70245	2.40893	1.2684	2.40893	Greater than 0
180056	8093263	NM_032263 // IQCG /// NM_001134435 // IQCG /// ENST00000455191 // IQCG /// ENST0	IQCG	NM_032263	0.00984344	5.87385	7.19434	5.92537	2.4099	1.26897	2.4099	Greater than 0
108824	8013806	NM_144683 // DHRS13 /// ENST00000378895 // DHRS13 /// AY358566 // DHRS13 /// ENS	DHRS13	NM_144683	4.3108e-05	37.0902	8.3909	7.1217	2.41029	1.2692	2.41029	Greater than 0
29087	7924742	NM_001618 // PARP1 /// ENST00000366794 // PARP1 /// BC037545 // PARP1 /// M18112	PARP1	NM_001618	0.0051435	7.38033	8.19015	6.92029	2.4114	1.26987	2.4114	Greater than 0
172003	8084316	NM_003907 // EIF2B5 /// ENST00000273783 // EIF2B5 /// BC013590 // EIF2B5 /// ENS	EIF2B5	NM_003907	0.00265095	9.27679	7.88892	6.61743	2.4141	1.27148	2.4141	Greater than 0
222750	8141197	NM_015395 // TECPR1 /// ENST00000447648 // TECPR1 /// BC053591 // TECPR1 /// ENS	TECPR1	NM_015395	0.0096536	5.91472	5.13254	3.8605	2.41502	1.27203	2.41502	Greater than 0
83246	7985408	ENST00000420908 // FLJ43276 /// ENST00000457260 // FLJ43276 /// BC066934 // UBE2	FLJ43276	ENST00000420908	0.00349142	8.43944	6.74985	5.47655	2.41713	1.2733	2.41713	Greater than 0
83281	7985449	ENST00000420908 // FLJ43276 /// ENST00000457260 // FLJ43276	FLJ43276	ENST00000420908	0.00349142	8.43944	6.74985	5.47655	2.41713	1.2733	2.41713	Greater than 0
171502	8083750	NM_139245 // PPM1L /// ENST00000295839 // PPM1L /// AY337264 // PPM1L	PPM1L	NM_139245	0.00220152	9.88535	7.531	6.25688	2.41852	1.27413	2.41852	Greater than 0
179307	8092422	NM_005688 // ABCC5 /// ENST00000334444 // ABCC5 /// U83661 // ABCC5 /// AF104942	ABCC5	NM_005688	0.00118158	12.2145	7.29316	6.01754	2.42103	1.27562	2.42103	Greater than 0
149596	8059299	NM_004438 // EPHA4 /// ENST00000281821 // EPHA4 /// ENST00000409938 // EPHA4 ///	EPHA4	NM_004438	0.00564492	7.14499	8.75077	7.47471	2.42177	1.27606	2.42177	Greater than 0
83734	7985945	NM_020210 // SEMA4B /// NM_198925 // SEMA4B /// ENST00000332496 // SEMA4B /// EN	SEMA4B	NM_020210	0.00750584	6.46589	7.6718	6.39555	2.42208	1.27625	2.42208	Greater than 0
245790	8167115	NM_006201 // CDK16 /// NM_033018 // CDK16 /// NM_001170460 // CDK16 /// ENST0000	CDK16	NM_006201	0.00783201	6.36964	7.17241	5.89538	2.4234	1.27703	2.4234	Greater than 0
246653	8168155	NM_012310 // KIF4A /// ENST00000374403 // KIF4A /// AF071592 // KIF4A /// ENST00	KIF4A	NM_012310	0.0027436	9.16823	8.3103	7.03141	2.42653	1.2789	2.42653	Greater than 0
235178	8155219	NM_014791 // MELK /// ENST00000298048 // MELK /// BC014039 // MELK	MELK	NM_014791	0.00231919	9.71105	8.5724	7.2933	2.42687	1.2791	2.42687	Greater than 0
189770	8104200	NM_020731 // AHRR /// BC151852 // AHRR	AHRR	NM_020731	0.00891066	6.08543	5.0961	3.81617	2.42827	1.27993	2.42827	Greater than 0
105055	8009641	NM_022036 // GPRC5C /// ENST00000342648 // GPRC5C /// BC004925 // GPRC5C /// BC1	GPRC5C	NM_022036	0.0014784	11.3206	5.74019	4.45954	2.42947	1.28064	2.42947	Greater than 0
171306	8083527	NM_003875 // GMPS /// ENST00000295920 // GMPS /// AK291504 // GMPS	GMPS	NM_003875	0.00874899	6.12507	9.09161	7.80976	2.43152	1.28186	2.43152	Greater than 0
218954	8136873	NM_032982 // CASP2 /// NM_032983 // CASP2 /// ENST00000350623 // CASP2 /// ENST0	CASP2	NM_032982	0.00201996	10.18	9.01865	7.7365	2.43201	1.28215	2.43201	Greater than 0
119198	8025389	NM_024552 // LASS4 /// ENST00000251363 // LASS4 /// BC009828 // LASS4	LASS4	NM_024552	0.00774086	6.396	7.18217	5.89999	2.43206	1.28218	2.43206	Greater than 0
208934	8125701	NM_004761 // RGL2 /// NR_028387 // RGL2 /// ENST00000383204 // RGL2 /// ENST0000	RGL2	NM_004761	0.00814576	6.2819	8.15776	6.87506	2.43293	1.2827	2.43293	Greater than 0
256118	8178968	NM_004761 // RGL2 /// NR_028387 // RGL2 /// ENST00000383204 // RGL2 /// ENST0000	RGL2	NM_004761	0.00814576	6.2819	8.15776	6.87506	2.43293	1.2827	2.43293	Greater than 0
257180	8180157	NM_004761 // RGL2 /// NR_028387 // RGL2 /// ENST00000383204 // RGL2 /// ENST0000	RGL2	NM_004761	0.00814576	6.2819	8.15776	6.87506	2.43293	1.2827	2.43293	Greater than 0
227428	8146454	NM_014175 // MRPL15 /// ENST00000260102 // MRPL15 /// BC000891 // MRPL15	MRPL15	NM_014175	0.000347945	18.4414	8.02779	6.7438	2.43513	1.284	2.43513	Greater than 0
153401	8063542	NM_003222 // TFAP2C /// ENST00000201031 // TFAP2C /// BC035664 // TFAP2C	TFAP2C	NM_003222	0.00851314	6.18465	8.10896	6.82264	2.43906	1.28632	2.43906	Greater than 0
12529	7906193	NM_144772 // APOA1BP /// ENST00000368235 // APOA1BP /// AK298222 // APOA1BP	APOA1BP	NM_144772	0.00204573	10.1361	7.06243	5.77589	2.43942	1.28654	2.43942	Greater than 0
201720	8117616	NM_003527 // HIST1H2BO /// ENST00000303806 // HIST1H2BO /// BC106720 // HIST1H2B	HIST1H2BO	NM_003527	0.00117708	12.2303	6.57977	5.29315	2.43956	1.28662	2.43956	Greater than 0
207879	8124523	NM_021968 // HIST1H4J /// NM_003541 // HIST1H4K /// BC017361 // HIST1H4J	HIST1H4J	NM_021968	0.00326813	8.63366	8.93636	7.64854	2.44159	1.28782	2.44159	Greater than 0
231418	8150983	NM_004056 // CA8 /// ENST00000317995 // CA8 /// BC108929 // CA8	CA8	NM_004056	0.00750818	6.46517	6.55983	5.27095	2.44338	1.28888	2.44338	Greater than 0
8967	7902035	NM_018211 // RAVER2 /// ENST00000371072 // RAVER2 /// ENST00000294428 // RAVER2	RAVER2	NM_018211	0.00478098	7.57021	8.46286	7.17316	2.44476	1.2897	2.44476	Greater than 0
22575	7917365	NM_017953 // ZNHIT6 /// NM_001170670 // ZNHIT6 /// ENST00000370574 // ZNHIT6 ///	ZNHIT6	NM_017953	0.00409648	7.98654	7.95447	6.66376	2.44649	1.29071	2.44649	Greater than 0
45724	7943338	NM_014361 // CNTN5 /// NM_175566 // CNTN5 /// ENST00000279463 // CNTN5 /// ENST0	CNTN5	NM_014361	0.00495105	7.47885	4.64691	3.35616	2.44655	1.29075	2.44655	Greater than 0
60914	7960341	NM_202002 // FOXM1 /// NM_021953 // FOXM1 /// NM_202003 // FOXM1 /// ENST0000034	FOXM1	NM_202002	0.004208	7.91268	7.97997	6.68809	2.44847	1.29188	2.44847	Greater than 0
118522	8024648	NM_001136198 // FZR1 /// NM_016263 // FZR1 /// NM_001136197 // FZR1 /// ENST0000	FZR1	NM_001136198	0.00894039	6.07825	6.17785	4.88529	2.44963	1.29256	2.44963	Greater than 0
156932	8067480	NM_005560 // LAMA5 /// ENST00000252999 // LAMA5 /// ENST00000370691 // LAMA5 ///	LAMA5	NM_005560	0.00945008	5.95973	9.09164	7.79854	2.45054	1.2931	2.45054	Greater than 0
208320	8125031	NM_021160 // BAT5 /// NM_001177515 // BAT5 /// NR_033488 // BAT5 /// NR_033489 /	BAT5	NM_021160	0.0085669	6.17088	5.85836	4.56502	2.45095	1.29334	2.45095	Greater than 0
255762	8178575	NM_021160 // BAT5 /// NM_001177515 // BAT5 /// NR_033488 // BAT5 /// NR_033489 /	BAT5	NM_021160	0.0085669	6.17088	5.85836	4.56502	2.45095	1.29334	2.45095	Greater than 0
171474	8083714	NM_005496 // SMC4 /// NM_001002800 // SMC4 /// ENST00000357388 // SMC4 /// ENST0	SMC4	NM_005496	0.00740204	6.49768	9.87565	8.58222	2.4511	1.29343	2.4511	Greater than 0
161447	8072558	NM_014662 // DEPDC5 /// NM_001136029 // DEPDC5 /// ENST00000400249 // DEPDC5 ///	DEPDC5	NM_014662	0.00964153	5.91736	6.5811	5.28766	2.45112	1.29344	2.45112	Greater than 0
257276	8180255	---		---	0.00501682	7.44462	7.92577	6.63055	2.45414	1.29522	2.45414	Greater than 0
257342	8180321	---		---	0.00501682	7.44462	7.92577	6.63055	2.45414	1.29522	2.45414	Greater than 0
119843	8026103	NM_000159 // GCDH /// ENST00000222214 // GCDH /// AK290407 // GCDH /// ENST00000	GCDH	NM_000159	0.00735718	6.5116	6.71243	5.4172	2.45417	1.29523	2.45417	Greater than 0
28719	7924335	NM_018040 // GPATCH2 /// ENST00000366935 // GPATCH2 /// ENST00000366934 // GPATC	GPATCH2	NM_018040	0.00926678	6.00136	7.91723	6.62154	2.45494	1.29569	2.45494	Greater than 0
22571	7917361	NM_017953 // ZNHIT6 /// NM_001170670 // ZNHIT6 /// ENST00000370574 // ZNHIT6 ///	ZNHIT6	NM_017953	0.00130888	11.7982	7.77949	6.48379	2.45496	1.2957	2.45496	Greater than 0
74065	7975029	NM_015180 // SYNE2 /// NM_182914 // SYNE2 /// ENST00000344113 // SYNE2 /// ENST0	SYNE2	NM_015180	0.00177853	10.6312	8.09665	6.80002	2.45654	1.29663	2.45654	Greater than 0
246037	8167391	NM_006044 // HDAC6 /// ENST00000376619 // HDAC6 /// ENST00000334136 // HDAC6 ///	HDAC6	NM_006044	0.00599151	6.99785	5.9248	4.62784	2.45711	1.29697	2.45711	Greater than 0
171504	8083752	NM_139245 // PPM1L /// ENST00000295839 // PPM1L /// AY337264 // PPM1L	PPM1L	NM_139245	0.00243754	9.54719	7.5011	6.20311	2.45886	1.29799	2.45886	Greater than 0
127146	8034243	NM_001161616 // RGL3 /// NM_001035223 // RGL3 /// ENST00000380456 // RGL3 /// BC	RGL3	NM_001161616	0.00627756	6.88462	6.27679	4.97623	2.46324	1.30056	2.46324	Greater than 0
109779	8014872	NM_033419 // PGAP3 /// ENST00000300658 // PGAP3 /// AB088396 // PGAP3 /// AY3584	PGAP3	NM_033419	7.67734e-05	30.5865	7.01069	5.70985	2.46372	1.30084	2.46372	Greater than 0
170076	8082159	NM_012430 // SEC22A /// ENST00000309934 // SEC22A /// AK057587 // SEC22A	SEC22A	NM_012430	0.00941713	5.96713	7.30783	6.00654	2.46449	1.30129	2.46449	Greater than 0
254511	8177149	NM_182660 // UTY /// ENST00000329134 // UTY /// ENST00000382896 // UTY	UTY	NM_182660	0.00631563	6.87006	6.23273	4.92956	2.4677	1.30317	2.4677	Greater than 0
233549	8153396	NM_052963 // TOP1MT /// ENST00000329245 // TOP1MT /// AF349017 // TOP1MT /// ENS	TOP1MT	NM_052963	0.00231475	9.71742	5.55668	4.25348	2.46777	1.30321	2.46777	Greater than 0
216081	8133685	NM_000941 // POR /// ENST00000265302 // POR /// AB051763 // POR /// AF258341 //	POR	NM_000941	0.00764372	6.42454	8.19761	6.89412	2.46826	1.3035	2.46826	Greater than 0
218575	8136437	NM_015135 // NUP205 /// ENST00000285968 // NUP205 /// AK293497 // NUP205 /// BC1	NUP205	NM_015135	0.00920094	6.01658	9.55284	8.24719	2.47195	1.30565	2.47195	Greater than 0
132837	8040667	NM_033505 // EPT1 /// ENST00000407686 // SELI /// ENST00000260585 // SELI /// EN	EPT1	NM_033505	0.00285046	9.04888	8.0721	6.76613	2.4725	1.30597	2.4725	Greater than 0
48785	7946801	NM_175058 // PLEKHA7 /// ENST00000355661 // PLEKHA7 /// BC071599 // PLEKHA7 ///	PLEKHA7	NM_175058	0.00500355	7.45148	7.84808	6.54071	2.47491	1.30737	2.47491	Greater than 0
37742	7934412	NM_152586 // USP54 /// ENST00000339859 // USP54 /// ENST00000408019 // USP54 ///	USP54	NM_152586	0.00853122	6.18	7.84299	6.53553	2.47506	1.30746	2.47506	Greater than 0
225398	8144161	NM_017760 // NCAPG2 /// ENST00000356309 // NCAPG2 /// ENST00000409423 // NCAPG2	NCAPG2	NM_017760	0.00857207	6.16956	8.13651	6.82888	2.47535	1.30763	2.47535	Greater than 0
179512	8092647	NM_002916 // RFC4 /// NM_181573 // RFC4 /// ENST00000392481 // RFC4 /// ENST0000	RFC4	NM_002916	0.000538203	15.9269	9.00783	7.69892	2.47755	1.30891	2.47755	Greater than 0
109878	8014982	NM_001067 // TOP2A /// ENST00000423485 // TOP2A /// ENST00000357601 // TOP2A ///	TOP2A	NM_001067	0.00769074	6.41067	10.9119	9.60272	2.47793	1.30913	2.47793	Greater than 0
46709	7944443	NM_015517 // HINFP /// NM_198971 // HINFP /// ENST00000350777 // HINFP /// ENST0	HINFP	NM_015517	0.0083758	6.22035	6.4878	5.17857	2.47811	1.30924	2.47811	Greater than 0
252109	8174350	NM_018301 // RBM41 /// NM_001171080 // RBM41 /// ENST00000372479 // RBM41 /// BC	RBM41	NM_018301	0.00425611	7.88161	6.58082	5.27135	2.4785	1.30947	2.4785	Greater than 0
232894	8152678	NM_014109 // ATAD2 /// ENST00000287394 // ATAD2 /// BC113656 // ATAD2	ATAD2	NM_014109	0.00308795	8.80364	10.344	9.03449	2.47855	1.3095	2.47855	Greater than 0
126009	8033009	NM_004793 // LONP1 /// ENST00000360614 // LONP1 /// BC000235 // LONP1 /// ENST00	LONP1	NM_004793	0.00800869	6.31968	7.73639	6.4241	2.48336	1.31229	2.48336	Greater than 0
168176	8080041	NM_004947 // DOCK3 /// AY254099 // DOCK3	DOCK3	NM_004947	0.00352815	8.40907	4.76732	3.45328	2.48638	1.31405	2.48638	Greater than 0
219241	8137213	NM_145230 // ATP6V0E2 /// ENST00000429743 // ATP6V0E2 /// DQ989009 // ATP6V0E2 /	ATP6V0E2	NM_145230	0.00874143	6.12695	5.81031	4.49471	2.48906	1.3156	2.48906	Greater than 0
142183	8051086	NM_001521 // GTF3C2 /// NM_001035521 // GTF3C2 /// ENST00000359541 // GTF3C2 ///	GTF3C2	NM_001521	0.00197362	10.2609	7.65676	6.34097	2.48939	1.31579	2.48939	Greater than 0
152975	8063058	NM_033421 // SNX21 /// NM_152897 // SNX21 /// NM_001042632 // SNX21 /// NM_00104	SNX21	NM_033421	0.00189242	10.4088	5.2185	3.90193	2.49074	1.31658	2.49074	Greater than 0
67309	7967432	NM_001167856 // SBNO1 /// NM_018183 // SBNO1 /// ENST00000267176 // SBNO1 /// AB	SBNO1	NM_001167856	0.00302702	8.86412	8.67548	7.35829	2.49179	1.31718	2.49179	Greater than 0
209664	8126520	NM_015950 // MRPL2 /// ENST00000388752 // MRPL2 /// ENST00000230413 // MRPL2 ///	MRPL2	NM_015950	0.00841888	6.20907	9.14974	7.83157	2.49349	1.31816	2.49349	Greater than 0
179231	8092337	NM_020166 // MCCC1 /// ENST00000265594 // MCCC1 /// AF310339 // MCCC1 /// ENST00	MCCC1	NM_020166	0.000467467	16.6999	8.7069	7.38806	2.49464	1.31883	2.49464	Greater than 0
116351	8022211	NM_005559 // LAMA1 /// ENST00000389658 // LAMA1 /// BC144590 // LAMA1	LAMA1	NM_005559	0.00275683	9.15311	7.35257	6.03329	2.49542	1.31928	2.49542	Greater than 0
114238	8019849	NM_001071 // TYMS /// ENST00000323274 // TYMS /// AB062290 // TYMS /// ENST00000	TYMS	NM_001071	0.00216308	9.94497	7.76017	6.44065	2.49584	1.31952	2.49584	Greater than 0
156784	8067325	NM_014258 // SYCP2 /// ENST00000371001 // SYCP2 /// ENST00000357552 // SYCP2 ///	SYCP2	NM_014258	0.00720416	6.55993	6.64291	5.32329	2.49601	1.31962	2.49601	Greater than 0
226932	8145892	NM_004095 // EIF4EBP1 /// ENST00000338825 // EIF4EBP1 /// BC004459 // EIF4EBP1	EIF4EBP1	NM_004095	0.00502381	7.44102	7.14946	5.82875	2.49788	1.3207	2.49788	Greater than 0
26241	7921580	NM_002857 // PEX19 /// NM_001131039 // PEX19 /// ENST00000368072 // PEX19 /// EN	PEX19	NM_002857	0.00798311	6.32682	8.80431	7.48351	2.49805	1.3208	2.49805	Greater than 0
130677	8038206	NM_001190 // BCAT2 /// NM_001164773 // BCAT2 /// NR_028450 // BCAT2 /// NR_02845	BCAT2	NM_001190	0.00105064	12.7098	6.92833	5.606	2.5007	1.32233	2.5007	Greater than 0
103322	8007699	NM_002390 // ADAM11 /// ENST00000200557 // ADAM11 /// AB009675 // ADAM11 /// ENS	ADAM11	NM_002390	0.00989537	5.86285	4.99955	3.67668	2.50162	1.32286	2.50162	Greater than 0
77919	7979325	NM_014750 // DLGAP5 /// NM_001146015 // DLGAP5 /// ENST00000395425 // DLGAP5 ///	DLGAP5	NM_014750	0.00324019	8.6592	8.42161	7.09737	2.50401	1.32424	2.50401	Greater than 0
171678	8083955	NM_018098 // ECT2 /// ENST00000232458 // ECT2 /// ENST00000441497 // ECT2 /// DQ	ECT2	NM_018098	0.00879994	6.11248	7.74601	6.41752	2.5114	1.32849	2.5114	Greater than 0
15647	7909636	NM_014053 // FLVCR1 /// ENST00000366971 // FLVCR1 /// AF118637 // FLVCR1 /// ENS	FLVCR1	NM_014053	0.00313998	8.75323	8.54823	7.21965	2.51155	1.32858	2.51155	Greater than 0
162321	8073531	NM_004599 // SREBF2 /// ENST00000361204 // SREBF2 /// BC051385 // SREBF2 /// BC0	SREBF2	NM_004599	0.00166508	10.8723	6.66736	5.33779	2.51328	1.32957	2.51328	Greater than 0
26975	7922394	NM_001127181 // CENPL /// NM_033319 // CENPL /// NM_001171182 // CENPL /// ENST0	CENPL	NM_001127181	0.00816432	6.27685	7.67926	6.34806	2.51611	1.3312	2.51611	Greater than 0
231771	8151385	NM_001164380 // STAU2 /// NM_001164381 // STAU2 /// NM_001164382 // STAU2 /// NM	STAU2	NM_001164380	0.00921631	6.01302	5.85432	4.5231	2.51616	1.33122	2.51616	Greater than 0
231297	8150837	NM_006330 // LYPLA1 /// ENST00000316963 // LYPLA1 /// AF291053 // LYPLA1 /// CR4	LYPLA1	NM_006330	0.00440261	7.78979	8.32779	6.9963	2.51661	1.33148	2.51661	Greater than 0
11865	7905437	NM_020127 // TUFT1 /// NM_001126337 // TUFT1 /// ENST00000368849 // TUFT1 /// EN	TUFT1	NM_020127	0.00440536	7.78811	7.47466	6.14202	2.51863	1.33264	2.51863	Greater than 0
153198	8063300	NM_001316 // CSE1L /// ENST00000262982 // CSE1L /// AF053641 // CSE1L /// ENST00	CSE1L	NM_001316	0.00476733	7.57772	8.64455	7.31138	2.51956	1.33317	2.51956	Greater than 0
44494	7941957	NM_007103 // NDUFV1 /// NM_001166102 // NDUFV1 /// ENST00000322776 // NDUFV1 ///	NDUFV1	NM_007103	0.00463773	7.65055	7.13341	5.7993	2.52121	1.33411	2.52121	Greater than 0
132457	8040226	NM_001165931 // RRM2 /// NM_001034 // RRM2 /// ENST00000360566 // RRM2 /// ENST0	RRM2	NM_001165931	0.00525783	7.32408	5.98782	4.65214	2.52394	1.33568	2.52394	Greater than 0
89369	7992167	NM_021098 // CACNA1H /// NM_001005407 // CACNA1H /// ENST00000358590 // CACNA1H	CACNA1H	NM_021098	0.00935997	5.98006	5.39475	4.05904	2.52401	1.33572	2.52401	Greater than 0
153664	8063830	NM_144703 // LSM14B /// ENST00000279068 // LSM14B /// ENST00000253001 // LSM14B	LSM14B	NM_144703	0.00914941	6.0286	7.65147	6.31551	2.52444	1.33597	2.52444	Greater than 0
160485	8071477	NM_006767 // LZTR1 /// ENST00000215739 // LZTR1 /// ENST00000389355 // LZTR1 ///	LZTR1	NM_006767	0.00431133	7.84652	5.21789	3.88077	2.52646	1.33712	2.52646	Greater than 0
180271	8093502	NM_006342 // TACC3 /// ENST00000313288 // TACC3 /// AF093543 // TACC3 /// ENST00	TACC3	NM_006342	0.00750689	6.46557	7.14402	5.80591	2.52821	1.33812	2.52821	Greater than 0
7958	7900907	NM_014652 // IPO13 /// ENST00000372343 // IPO13 /// BC008194 // IPO13 /// ENST00	IPO13	NM_014652	0.00723332	6.55062	7.53879	6.2002	2.52903	1.33859	2.52903	Greater than 0
196743	8111965	BC036867 // C5orf34 /// NM_198566 // C5orf34 /// ENST00000306862 // C5orf34	C5orf34	BC036867	0.00836593	6.22294	5.48583	4.14658	2.53019	1.33925	2.53019	Greater than 0
9449	7902569	NM_012302 // LPHN2 /// ENST00000359929 // LPHN2 /// ENST00000319517 // LPHN2 ///	LPHN2	NM_012302	0.007093	6.5959	9.75753	8.41827	2.53022	1.33926	2.53022	Greater than 0
153021	8063108	NM_022104 // PCIF1 /// ENST00000372409 // PCIF1 /// AB050014 // PCIF1 /// ENST00	PCIF1	NM_022104	0.00913822	6.03122	6.41372	5.0743	2.5305	1.33942	2.5305	Greater than 0
109846	8014944	NM_014815 // MED24 /// NM_001079518 // MED24 /// ENST00000356271 // MED24 /// EN	MED24	NM_014815	0.0017151	10.7634	5.48913	4.14943	2.53099	1.3397	2.53099	Greater than 0
7292	7900178	NM_018101 // CDCA8 /// ENST00000373055 // CDCA8 /// ENST00000327331 // CDCA8 ///	CDCA8	NM_018101	0.000410779	17.4414	7.90781	6.56786	2.53144	1.33996	2.53144	Greater than 0
71146	7971740	NM_000053 // ATP7B /// NM_001005918 // ATP7B /// ENST00000242839 // ATP7B /// EN	ATP7B	NM_000053	0.00996426	5.84837	5.6883	4.34829	2.53152	1.34001	2.53152	Greater than 0
8774	7901823	NM_176877 // INADL /// ENST00000371158 // INADL /// AF397170 // INADL /// ENST00	INADL	NM_176877	0.000843465	13.6891	9.2281	7.88753	2.53251	1.34057	2.53251	Greater than 0
10083	7903271	NM_000642 // AGL /// NM_000644 // AGL /// NM_000643 // AGL /// NM_000028 // AGL	AGL	NM_000642	0.00618295	6.92131	7.97152	6.63094	2.53253	1.34058	2.53253	Greater than 0
75246	7976341	NM_175748 // UBR7 /// NM_001100417 // UBR7 /// ENST00000013070 // UBR7 /// ENST0	UBR7	NM_175748	0.00138331	11.579	7.92972	6.58907	2.53264	1.34064	2.53264	Greater than 0
155595	8065996	NM_021100 // NFS1 /// BC065560 // NFS1 /// AF097025 // NFS1 /// AK301969 // NFS1	NFS1	NM_021100	0.00178853	10.6109	6.92102	5.58003	2.53323	1.34098	2.53323	Greater than 0
15597	7909579	NM_016448 // DTL /// ENST00000366991 // DTL /// AK292343 // DTL /// ENST00000318	DTL	NM_016448	0.000156765	24.0904	7.19655	5.85491	2.53441	1.34165	2.53441	Greater than 0
87722	7990314	NM_001142617 // STRA6 /// NM_022369 // STRA6 /// NM_001142618 // STRA6 /// NM_00	STRA6	NM_001142617	0.00939314	5.97255	7.08015	5.73821	2.53491	1.34194	2.53491	Greater than 0
209846	8126719	NM_003599 // SUPT3H /// NM_181356 // SUPT3H /// ENST00000371459 // SUPT3H /// EN	SUPT3H	NM_003599	0.000930042	13.2447	7.02779	5.6851	2.53624	1.34269	2.53624	Greater than 0
12353	7905994	NM_002004 // FDPS /// NM_001135821 // FDPS /// NM_001135822 // FDPS /// ENST0000	FDPS	NM_002004	0.00115545	12.3073	6.48004	5.13585	2.53888	1.34419	2.53888	Greater than 0
121117	8027537	NM_018025 // GPATCH1 /// ENST00000170564 // GPATCH1 /// BC006108 // GPATCH1	GPATCH1	NM_018025	0.00216729	9.93837	7.47684	6.13212	2.53982	1.34473	2.53982	Greater than 0
142374	8051295	NM_144575 // CAPN13 /// ENST00000406764 // CAPN13 /// ENST00000295055 // CAPN13	CAPN13	NM_144575	0.00869956	6.13738	7.14093	5.79591	2.54033	1.34502	2.54033	Greater than 0
153925	8064116	NM_016434 // RTEL1 /// NM_032957 // RTEL1 /// ENST00000370018 // RTEL1 /// ENST0	RTEL1	NM_016434	0.000479655	16.556	4.80163	3.45459	2.5439	1.34704	2.5439	Greater than 0
224253	8142868	NM_012470 // TNPO3 /// ENST00000265388 // TNPO3 /// AF145029 // TNPO3 /// ENST00	TNPO3	NM_012470	0.00317762	8.71745	7.4931	6.14471	2.54627	1.34838	2.54627	Greater than 0
162204	8073403	NM_017590 // ZC3H7B /// ENST00000352645 // ZC3H7B /// BC152558 // ZC3H7B /// ENS	ZC3H7B	NM_017590	0.0039919	8.05826	7.03752	5.68687	2.55026	1.35065	2.55026	Greater than 0
83687	7985891	NM_152259 // C15orf42 /// ENST00000268138 // C15orf42 /// GQ227787 // C15orf42	C15orf42	NM_152259	0.00939312	5.97255	7.36912	6.01847	2.55027	1.35065	2.55027	Greater than 0
160282	8071245	NM_002688 // SEPT5 /// ENST00000455784 // SEPT5 /// CR456545 // SEPT5 /// BC0252	2005-09-01	NM_002688	0.0059947	6.99655	5.96222	4.61134	2.55068	1.35088	2.55068	Greater than 0
118631	8024767	NM_032607 // CREB3L3 /// ENST00000078445 // CREB3L3 /// AB050902 // CREB3L3 ///	CREB3L3	NM_032607	0.00718167	6.56715	5.96852	4.61672	2.5523	1.3518	2.5523	Greater than 0
242775	8163735	NM_018249 // CDK5RAP2 /// NM_001011649 // CDK5RAP2 /// ENST00000349780 // CDK5RA	CDK5RAP2	NM_018249	0.00497947	7.46399	8.12495	6.77291	2.55274	1.35204	2.55274	Greater than 0
21814	7916515	NM_001004303 // C1orf168 /// ENST00000343433 // C1orf168 /// ENST00000371240 //	C1orf168	NM_001004303	0.00515772	7.37325	5.1932	3.83991	2.55494	1.35329	2.55494	Greater than 0
47228	7945021	NM_001274 // CHEK1 /// NM_001114121 // CHEK1 /// NM_001114122 // CHEK1 /// ENST0	CHEK1	NM_001274	0.00289844	8.99719	6.86752	5.51361	2.55603	1.35391	2.55603	Greater than 0
27612	7923110	NM_018136 // ASPM /// ENST00000367409 // ASPM /// AF509326 // ASPM /// ENST00000	ASPM	NM_018136	0.0053659	7.27237	6.97897	5.62406	2.55781	1.35491	2.55781	Greater than 0
134275	8042241	NM_015252 // EHBP1 /// NM_001142614 // EHBP1 /// ENST00000263991 // EHBP1 /// EN	EHBP1	NM_015252	0.000917443	13.3059	8.70013	7.34506	2.55811	1.35508	2.55811	Greater than 0
150569	8060378	NM_031424 // FAM110A /// NM_207121 // FAM110A /// NM_001042353 // FAM110A /// EN	FAM110A	NM_031424	0.00852534	6.18151	7.3726	6.01705	2.55896	1.35556	2.55896	Greater than 0
110592	8015786	NM_007294 // BRCA1 /// NM_007300 // BRCA1 /// NM_007297 // BRCA1 /// NM_007298 /	BRCA1	NM_007294	0.00452933	7.71356	7.23043	5.87413	2.56027	1.3563	2.56027	Greater than 0
218337	8136176	NM_014997 // KLHDC10 /// ENST00000335420 // KLHDC10 /// BC036464 // KLHDC10	KLHDC10	NM_014997	0.00702993	6.61664	8.85243	7.49545	2.56148	1.35698	2.56148	Greater than 0
168204	8080069	NM_004947 // DOCK3 /// AY254099 // DOCK3	DOCK3	NM_004947	0.0072161	6.55611	5.63609	4.27906	2.56157	1.35703	2.56157	Greater than 0
117739	8023778	NM_173630 // RTTN /// ENST00000255674 // RTTN /// AK128137 // RTTN /// ENST00000	RTTN	NM_173630	0.00504798	7.42861	6.96161	5.60422	2.56222	1.35739	2.56222	Greater than 0
127360	8034491	NM_001136196 // TNPO2 /// NM_013433 // TNPO2 /// NM_001136195 // TNPO2 /// ENST0	TNPO2	NM_001136196	0.00192442	10.3495	7.60291	6.24492	2.56329	1.358	2.56329	Greater than 0
226021	8144888	NM_022071 // SH2D4A /// NM_001174159 // SH2D4A /// NM_001174160 // SH2D4A /// EN	SH2D4A	NM_022071	0.000436748	17.0858	7.67126	6.31258	2.56449	1.35867	2.56449	Greater than 0
149463	8059155	NM_001077198 // ATG9A /// ENST00000409618 // ATG9A /// ENST00000361242 // ATG9A	ATG9A	NM_001077198	0.00464139	7.64846	5.81699	4.45619	2.56827	1.3608	2.56827	Greater than 0
226024	8144891	NM_022071 // SH2D4A /// NM_001174159 // SH2D4A /// NM_001174160 // SH2D4A /// EN	SH2D4A	NM_022071	0.00173931	10.7122	6.32487	4.9632	2.56983	1.36168	2.56983	Greater than 0
14265	7908119	NM_173156 // SMG7 /// NM_201568 // SMG7 /// NM_201569 // SMG7 /// NM_001174061 /	SMG7	NM_173156	0.00146248	11.3623	9.13814	7.77598	2.57069	1.36216	2.57069	Greater than 0
7255	7900136	NM_001162530 // C1orf113 /// NM_024676 // C1orf113 /// ENST00000373139 // C1orf1	C1orf113	NM_001162530	0.00629496	6.87795	6.42264	5.05976	2.57197	1.36288	2.57197	Greater than 0
15715	7909709	NM_016343 // CENPF /// ENST00000366955 // CENPF /// U19769 // CENPF	CENPF	NM_016343	0.0011651	12.2727	6.86226	5.49898	2.57268	1.36327	2.57268	Greater than 0
154395	8064634	NM_001174090 // SLC4A11 /// NM_032034 // SLC4A11 /// NM_001174089 // SLC4A11 ///	SLC4A11	NM_001174090	0.000577021	15.558	7.29594	5.93134	2.57505	1.3646	2.57505	Greater than 0
232889	8152673	NM_014109 // ATAD2 /// ENST00000287394 // ATAD2 /// BC113656 // ATAD2	ATAD2	NM_014109	0.00928647	5.99684	9.1126	7.74692	2.57698	1.36568	2.57698	Greater than 0
226017	8144884	NM_022071 // SH2D4A /// NM_001174159 // SH2D4A /// NM_001174160 // SH2D4A /// EN	SH2D4A	NM_022071	0.00443793	7.76825	7.89756	6.53149	2.57766	1.36606	2.57766	Greater than 0
109715	8014801	NM_000723 // CACNB1 /// NM_199247 // CACNB1 /// NM_199248 // CACNB1 /// ENST0000	CACNB1	NM_000723	0.00730216	6.52882	6.45663	5.08984	2.57896	1.36679	2.57896	Greater than 0
216071	8133675	NM_000941 // POR /// ENST00000265302 // POR /// AB051763 // POR /// AF258341 //	POR	NM_000941	0.00286835	9.02948	9.41111	8.04403	2.57948	1.36708	2.57948	Greater than 0
114540	8020189	NM_014214 // IMPA2 /// ENST00000269159 // IMPA2 /// AF014398 // IMPA2	IMPA2	NM_014214	0.00989113	5.86374	9.09965	7.73238	2.57983	1.36728	2.57983	Greater than 0
152719	8062770	NM_002466 // MYBL2 /// ENST00000217026 // MYBL2 /// BC007585 // MYBL2 /// ENST00	MYBL2	NM_002466	0.00993359	5.8548	8.08608	6.71566	2.58546	1.37042	2.58546	Greater than 0
49691	7947803	NM_016223 // PACSIN3 /// ENST00000298838 // PACSIN3 /// AF130979 // PACSIN3 ///	PACSIN3	NM_016223	0.00160015	11.0203	7.55757	6.18605	2.58743	1.37152	2.58743	Greater than 0
16561	7910660	NM_001079515 // TBCE /// NM_003193 // TBCE /// ENST00000406207 // TBCE /// ENST0	TBCE	NM_001079515	0.00775037	6.39323	8.01678	6.64448	2.58884	1.3723	2.58884	Greater than 0
219057	8137001	NM_005435 // ARHGEF5 /// ENST00000056217 // ARHGEF5 /// ENST00000344879 // ARHGE	ARHGEF5	NM_005435	0.00174222	10.7061	8.01349	6.63936	2.59213	1.37414	2.59213	Greater than 0
224916	8143614	NM_005435 // ARHGEF5 /// ENST00000056217 // ARHGEF5 /// ENST00000344879 // ARHGE	ARHGEF5	NM_005435	0.00174222	10.7061	8.01349	6.63936	2.59213	1.37414	2.59213	Greater than 0
171407	8083639	NM_024996 // GFM1 /// ENST00000264263 // GFM1 /// AF367998 // GFM1 /// ENST00000	GFM1	NM_024996	0.0040104	8.04539	6.55392	5.17876	2.59397	1.37516	2.59397	Greater than 0
8961	7902029	NM_018211 // RAVER2 /// ENST00000371072 // RAVER2 /// ENST00000418058 // RAVER2	RAVER2	NM_018211	0.00711741	6.58794	8.16344	6.7881	2.59429	1.37534	2.59429	Greater than 0
12897	7906605	NM_020335 // VANGL2 /// ENST00000368061 // VANGL2 /// BC103919 // VANGL2	VANGL2	NM_020335	0.00789767	6.3509	5.60221	4.22636	2.5952	1.37585	2.5952	Greater than 0
221811	8140153	NM_181471 // RFC2 /// NM_002914 // RFC2 /// ENST00000055077 // RFC2 /// ENST0000	RFC2	NM_181471	0.00406238	8.00966	7.44824	6.0696	2.60022	1.37864	2.60022	Greater than 0
67808	7967995	NM_002010 // FGF9 /// ENST00000382353 // FGF9 /// D14838 // FGF9	FGF9	NM_002010	0.00684386	6.67928	7.22237	5.84302	2.60151	1.37935	2.60151	Greater than 0
105059	8009645	NM_022036 // GPRC5C /// NM_018653 // GPRC5C /// ENST00000342648 // GPRC5C /// EN	GPRC5C	NM_022036	0.00137195	11.6114	7.83079	6.45065	2.60295	1.38015	2.60295	Greater than 0
27596	7923094	NM_018136 // ASPM /// ENST00000367409 // ASPM /// AF509326 // ASPM /// ENST00000	ASPM	NM_018136	0.0071041	6.59228	6.82534	5.44452	2.60416	1.38082	2.60416	Greater than 0
246020	8167374	NM_006044 // HDAC6 /// ENST00000376619 // HDAC6 /// ENST00000334136 // HDAC6 ///	HDAC6	NM_006044	0.00162966	10.9521	8.19659	6.81533	2.60496	1.38126	2.60496	Greater than 0
12972	7906686	NM_012475 // USP21 /// NM_001014443 // USP21 /// ENST00000289865 // USP21 /// EN	USP21	NM_012475	0.00965253	5.91495	7.36043	5.9788	2.60561	1.38162	2.60561	Greater than 0
226022	8144889	NM_022071 // SH2D4A /// NM_001174159 // SH2D4A /// NM_001174160 // SH2D4A /// EN	SH2D4A	NM_022071	0.00563044	7.15139	7.18034	5.79798	2.60695	1.38236	2.60695	Greater than 0
223717	8142271	NM_001037132 // NRCAM /// NM_005010 // NRCAM /// NM_001037133 // NRCAM /// ENST0	NRCAM	NM_001037132	0.00663698	6.75162	6.65098	5.26695	2.60997	1.38403	2.60997	Greater than 0
40946	7937930	NM_001033 // RRM1 /// ENST00000300738 // RRM1 /// BC006498 // RRM1 /// ENST00000	RRM1	NM_001033	0.00177784	10.6326	8.78092	7.39521	2.61301	1.38571	2.61301	Greater than 0
143523	8052557	NM_032180 // FAM161A /// ENST00000405894 // FAM161A /// AK296255 // FAM161A ///	FAM161A	NM_032180	0.00356393	8.37988	7.18693	5.80047	2.61437	1.38646	2.61437	Greater than 0
231865	8151499	NM_001033723 // ZNF704 /// ENST00000327835 // ZNF704 /// BC136844 // ZNF704	ZNF704	NM_001033723	0.00651821	6.7945	5.66937	4.28203	2.61596	1.38734	2.61596	Greater than 0
114538	8020187	NM_014214 // IMPA2 /// ENST00000269159 // IMPA2 /// AF014398 // IMPA2 /// ENST00	IMPA2	NM_014214	0.00647954	6.80868	9.67193	8.28431	2.61647	1.38762	2.61647	Greater than 0
115437	8021190	NM_001039535 // SKA1 /// NM_145060 // SKA1 /// ENST00000398452 // SKA1 /// ENST0	SKA1	NM_001039535	0.00637537	6.84745	7.43168	6.04275	2.61885	1.38893	2.61885	Greater than 0
8962	7902030	NM_018211 // RAVER2 /// ENST00000371072 // RAVER2 /// ENST00000418058 // RAVER2	RAVER2	NM_018211	0.00249471	9.47176	9.98403	8.59327	2.62217	1.39076	2.62217	Greater than 0
28974	7924620	NM_001008493 // ENAH /// NM_018212 // ENAH /// ENST00000366844 // ENAH /// ENST0	ENAH	NM_001008493	0.00346293	8.4633	7.16367	5.77049	2.62657	1.39318	2.62657	Greater than 0
171491	8083731	NM_005496 // SMC4 /// NM_001002800 // SMC4 /// ENST00000357388 // SMC4 /// ENST0	SMC4	NM_005496	0.00586065	7.05206	10.5729	9.17932	2.6273	1.39358	2.6273	Greater than 0
81442	7983398	NM_003104 // SORD /// ENST00000267814 // SORD /// BC021085 // SORD	SORD	NM_003104	0.00189866	10.3972	10.0811	8.68572	2.63056	1.39537	2.63056	Greater than 0
28977	7924623	NM_001008493 // ENAH /// NM_018212 // ENAH /// ENST00000366844 // ENAH /// ENST0	ENAH	NM_001008493	0.00713574	6.58199	9.37223	7.97574	2.63261	1.39649	2.63261	Greater than 0
154700	8064969	NM_018848 // MKKS /// NM_170784 // MKKS /// ENST00000419178 // MKKS /// ENST0000	MKKS	NM_018848	0.00813332	6.2853	7.17807	5.78066	2.63428	1.39741	2.63428	Greater than 0
131403	8039029	NR_003578 // ZNF702P /// BC032590 // ZNF702P	ZNF702P	NR_003578	0.00918854	6.01947	6.92971	5.53153	2.6357	1.39819	2.6357	Greater than 0
156877	8067425	NM_005560 // LAMA5 /// ENST00000252999 // LAMA5 /// ENST00000370691 // LAMA5 ///	LAMA5	NM_005560	0.0010121	12.8715	6.67029	5.27057	2.63849	1.39971	2.63849	Greater than 0
224606	8143262	NM_020910 // KIAA1549 /// NM_001164665 // KIAA1549 /// ENST00000440172 // KIAA15	KIAA1549	NM_020910	0.00234486	9.67459	6.86638	5.46634	2.63909	1.40004	2.63909	Greater than 0
218608	8136477	NM_015905 // TRIM24 /// NM_003852 // TRIM24 /// ENST00000343526 // TRIM24 /// EN	TRIM24	NM_015905	0.00924068	6.00738	7.37883	5.97695	2.64246	1.40188	2.64246	Greater than 0
151641	8061584	NM_012112 // TPX2 /// ENST00000300403 // TPX2 /// BC004136 // TPX2 /// ENST00000	TPX2	NM_012112	0.00926113	6.00267	9.94991	8.54713	2.64412	1.40279	2.64412	Greater than 0
6758	7899587	NM_133178 // PTPRU /// NM_133177 // PTPRU /// NM_005704 // PTPRU /// ENST0000034	PTPRU	NM_133178	0.00526839	7.31897	9.43557	8.03239	2.64485	1.40319	2.64485	Greater than 0
243100	8164091	NM_033334 // NR6A1 /// NM_001489 // NR6A1 /// ENST00000373584 // NR6A1 /// BC030	NR6A1	NM_033334	0.00187787	10.4362	4.67525	3.27112	2.64658	1.40413	2.64658	Greater than 0
218057	8135863	NM_001662 // ARF5 /// ENST00000000233 // ARF5 /// BC033104 // ARF5	ARF5	NM_001662	0.00375896	8.22731	6.59695	5.19226	2.64761	1.40469	2.64761	Greater than 0
224971	8143679	NM_004456 // EZH2 /// NM_152998 // EZH2 /// ENST00000320356 // EZH2 /// ENST0000	EZH2	NM_004456	0.00473772	7.59413	8.88168	7.47698	2.64762	1.4047	2.64762	Greater than 0
67597	7967762	NM_006231 // POLE /// ENST00000320574 // POLE /// ENST00000455752 // POLE /// EN	POLE	NM_006231	0.00967829	5.90935	6.61992	5.21287	2.65193	1.40704	2.65193	Greater than 0
23152	7918011	NM_001918 // DBT /// ENST00000370132 // DBT /// BC016675 // DBT	DBT	NM_001918	0.00915813	6.02656	8.57104	7.16396	2.65198	1.40707	2.65198	Greater than 0
153403	8063544	NM_003222 // TFAP2C /// ENST00000201031 // TFAP2C /// BC035664 // TFAP2C	TFAP2C	NM_003222	0.0047252	7.60111	9.33388	7.92562	2.65418	1.40827	2.65418	Greater than 0
18806	7913193	NM_181719 // TMCO4 /// ENST00000294543 // TMCO4 /// BC053600 // TMCO4 /// ENST00	TMCO4	NM_181719	0.00185279	10.4842	5.46531	4.05627	2.6556	1.40904	2.6556	Greater than 0
54777	7953534	NM_001975 // ENO2 /// ENST00000229277 // ENO2	ENO2	NM_001975	0.00196192	10.2817	5.50952	4.10002	2.65646	1.4095	2.65646	Greater than 0
54886	7953656	NM_001131023 // PEX5 /// NM_000319 // PEX5 /// NM_001131024 // PEX5 /// NM_00113	PEX5	NM_001131023	0.00941214	5.96826	6.5178	5.10765	2.65765	1.41015	2.65765	Greater than 0
82477	7984548	NM_138555 // KIF23 /// NM_004856 // KIF23 /// ENST00000260363 // KIF23 /// ENST0	KIF23	NM_138555	0.00904835	6.05242	9.28254	7.87214	2.65812	1.41041	2.65812	Greater than 0
75808	7976982	NM_014844 // TECPR2 /// NM_001172631 // TECPR2 /// ENST00000359520 // TECPR2 ///	TECPR2	NM_014844	0.0067332	6.71761	6.60574	5.19505	2.65865	1.41069	2.65865	Greater than 0
126015	8033015	NM_004793 // LONP1 /// ENST00000360614 // LONP1 /// BC000235 // LONP1 /// ENST00	LONP1	NM_004793	0.00117767	12.2282	7.23871	5.82752	2.65956	1.41119	2.65956	Greater than 0
87978	7990594	NM_020843 // SCAPER /// NM_001145923 // SCAPER /// ENST00000324767 // SCAPER ///	SCAPER	NM_020843	0.000749805	14.2437	6.91828	5.507	2.65974	1.41129	2.65974	Greater than 0
156790	8067331	NM_014258 // SYCP2 /// ENST00000371001 // SYCP2 /// ENST00000357552 // SYCP2 ///	SYCP2	NM_014258	0.00803912	6.31122	5.50179	4.08968	2.66126	1.41211	2.66126	Greater than 0
8965	7902033	NM_018211 // RAVER2 /// ENST00000371072 // RAVER2 /// ENST00000418058 // RAVER2	RAVER2	NM_018211	0.00692391	6.65206	9.82541	8.41214	2.6634	1.41327	2.6634	Greater than 0
172784	8085190	NM_014850 // SRGAP3 /// NM_001033117 // SRGAP3 /// ENST00000383836 // SRGAP3 ///	SRGAP3	NM_014850	0.000488858	16.4505	7.50432	6.09074	2.66397	1.41358	2.66397	Greater than 0
97436	8001135	NM_024745 // SHCBP1 /// ENST00000303383 // SHCBP1 /// BC030699 // SHCBP1	SHCBP1	NM_024745	0.00357441	8.3714	7.28887	5.87505	2.66441	1.41382	2.66441	Greater than 0
56751	7955740	NM_012291 // ESPL1 /// ENST00000257934 // ESPL1 /// D79987 // ESPL1	ESPL1	NM_012291	0.00539075	7.26068	7.55151	6.1359	2.66772	1.41561	2.66772	Greater than 0
219054	8136998	NM_005435 // ARHGEF5 /// ENST00000056217 // ARHGEF5 /// ENST00000344879 // ARHGE	ARHGEF5	NM_005435	0.00546212	7.22748	6.84409	5.42846	2.66777	1.41563	2.66777	Greater than 0
224919	8143617	NM_005435 // ARHGEF5 /// ENST00000056217 // ARHGEF5 /// ENST00000344879 // ARHGE	ARHGEF5	NM_005435	0.00546212	7.22748	6.84409	5.42846	2.66777	1.41563	2.66777	Greater than 0
222764	8141212	NM_018842 // BAIAP2L1 /// ENST00000005260 // BAIAP2L1 /// AF119666 // BAIAP2L1	BAIAP2L1	NM_018842	0.00800271	6.32134	9.47872	8.06306	2.66782	1.41566	2.66782	Greater than 0
249466	8171383	NM_001018113 // FANCB /// NM_152633 // FANCB /// ENST00000398334 // FANCB /// EN	FANCB	NM_001018113	0.00693596	6.648	6.67212	5.2561	2.66849	1.41603	2.66849	Greater than 0
233931	8153806	NM_013432 // NFKBIL2 /// ENST00000409379 // NFKBIL2 /// BC008782 // NFKBIL2 ///	NFKBIL2	NM_013432	0.00755218	6.45188	5.02166	3.60525	2.66921	1.41641	2.66921	Greater than 0
116729	8022647	NM_001136205 // KCTD1 /// NM_198991 // KCTD1 /// NM_001142730 // KCTD1 /// ENST0	KCTD1	NM_001136205	0.00213968	9.98198	5.14172	3.72196	2.67541	1.41976	2.67541	Greater than 0
81110	7983031	NR_015346 // JMJD7-PLA2G4B /// NM_005090 // JMJD7-PLA2G4B /// AK299419 // PLA2G4	JMJD7-PLA2G4B	NR_015346	0.00201199	10.1937	6.13279	4.7127	2.67601	1.42008	2.67601	Greater than 0
143241	8052251	NM_001005369 // MTIF2 /// NM_002453 // MTIF2 /// ENST00000403721 // MTIF2 /// EN	MTIF2	NM_001005369	0.00733933	6.51717	7.23678	5.81634	2.67667	1.42044	2.67667	Greater than 0
178717	8091754	NM_020800 // IFT80 /// ENST00000326448 // IFT80 /// AK303410 // IFT80	IFT80	NM_020800	0.00532201	7.29321	8.53788	7.11527	2.68069	1.42261	2.68069	Greater than 0
202932	8118972	NM_021922 // FANCE /// ENST00000229769 // FANCE /// BC046359 // FANCE	FANCE	NM_021922	0.000594936	15.3986	5.77925	4.35631	2.68131	1.42294	2.68131	Greater than 0
59179	7958446	NM_032663 // USP30 /// ENST00000257548 // USP30 /// BC004868 // USP30 /// ENST00	USP30	NM_032663	0.00160667	11.0051	7.52284	6.09983	2.68145	1.42301	2.68145	Greater than 0
9932	7903103	NM_001024948 // FNBP1L /// NM_017737 // FNBP1L /// NM_001164473 // FNBP1L /// EN	FNBP1L	NM_001024948	0.00280822	9.09534	9.69933	8.2753	2.68335	1.42404	2.68335	Greater than 0
25596	7920869	AY112680 // KIAA0907 /// AY112681 // KIAA0907 /// AY112682 // KIAA0907 /// BC027	KIAA0907	AY112680	0.00464157	7.64836	8.91814	7.49223	2.68682	1.4259	2.68682	Greater than 0
92246	7995359	NM_014321 // ORC6L /// ENST00000219097 // ORC6L /// AF139658 // ORC6L	ORC6L	NM_014321	0.00137667	11.5979	8.10871	6.68194	2.68844	1.42677	2.68844	Greater than 0
226891	8145847	NM_007175 // ERLIN2 /// ENST00000276461 // ERLIN2 /// AY358108 // ERLIN2	ERLIN2	NM_007175	0.00948151	5.95269	8.48186	7.05227	2.6937	1.42959	2.6937	Greater than 0
202096	8118052	NM_020442 // VARS2 /// NM_001167734 // VARS2 /// NM_001167733 // VARS2 /// ENST0	VARS2	NM_020442	0.0031687	8.72588	5.55834	4.12742	2.6962	1.43093	2.6962	Greater than 0
255184	8177923	NM_020442 // VARS2 /// NM_001167734 // VARS2 /// NM_001167733 // VARS2 /// ENST0	VARS2	NM_020442	0.0031687	8.72588	5.55834	4.12742	2.6962	1.43093	2.6962	Greater than 0
13417	7907195	ENST00000456684 // C1orf112 /// ENST00000413811 // C1orf112 /// AL354614 // C1or	C1orf112	ENST00000456684	0.00198176	10.2465	8.58163	7.15054	2.69651	1.43109	2.69651	Greater than 0
127670	8034830	NM_005716 // GIPC1 /// NM_202467 // GIPC1 /// NM_202468 // GIPC1 /// NM_202469 /	GIPC1	NM_005716	0.00576212	7.09393	6.3213	4.88975	2.69736	1.43155	2.69736	Greater than 0
27692	7923203	NM_014875 // KIF14 /// ENST00000367350 // KIF14 /// BC113742 // KIF14	KIF14	NM_014875	0.00345366	8.47112	7.91397	6.48125	2.69955	1.43272	2.69955	Greater than 0
149026	8058686	AY587062 // IKZF2 /// AY587065 // IKZF2 /// AY587067 // IKZF2 /// ENST0000045357	IKZF2	AY587062	0.00329132	8.61268	5.43686	4.00333	2.70105	1.43352	2.70105	Greater than 0
227154	8146135	NM_032336 // GINS4 /// ENST00000276533 // GINS4 /// BC005995 // GINS4 /// ENST00	GINS4	NM_032336	0.00557538	7.17595	6.95724	5.52128	2.70561	1.43595	2.70561	Greater than 0
227363	8146372	NM_005914 // MCM4 /// NM_182746 // MCM4 /// ENST00000262105 // MCM4 /// ENST0000	MCM4	NM_005914	0.00519185	7.35635	8.70879	7.27252	2.7062	1.43627	2.7062	Greater than 0
175953	8088659	NM_015541 // LRIG1 /// ENST00000273261 // LRIG1 /// BC071561 // LRIG1 /// ENST00	LRIG1	NM_015541	0.00794854	6.33652	9.54869	8.11176	2.70744	1.43693	2.70744	Greater than 0
151952	8061924	NM_005093 // CBFA2T2 /// NM_001032999 // CBFA2T2 /// NM_001039709 // CBFA2T2 ///	CBFA2T2	NM_005093	0.00498202	7.46266	8.27958	6.84226	2.70817	1.43732	2.70817	Greater than 0
135747	8043930	NM_002518 // NPAS2 /// ENST00000335681 // NPAS2 /// BC051351 // NPAS2 /// BC0723	NPAS2	NM_002518	0.00703067	6.6164	5.15921	3.72042	2.71094	1.4388	2.71094	Greater than 0
41205	7938256	NM_003621 // PPFIBP2 /// ENST00000299492 // PPFIBP2 /// BC021714 // PPFIBP2	PPFIBP2	NM_003621	0.00725438	6.54392	5.78171	4.34261	2.71152	1.4391	2.71152	Greater than 0
37936	7934624	NM_004747 // DLG5 /// ENST00000372391 // DLG5 /// BC146794 // DLG5 /// ENST00000	DLG5	NM_004747	0.00444819	7.76204	7.75965	6.32021	2.71217	1.43945	2.71217	Greater than 0
11997	7905605	NM_012437 // SNAPIN /// ENST00000368685 // SNAPIN /// BC004494 // SNAPIN	SNAPIN	NM_012437	0.000478411	16.5705	7.03374	5.59383	2.71305	1.43991	2.71305	Greater than 0
83675	7985879	NM_152259 // C15orf42 /// ENST00000268138 // C15orf42 /// GQ227787 // C15orf42	C15orf42	NM_152259	0.0011378	12.3716	6.70891	5.26893	2.71317	1.43998	2.71317	Greater than 0
8768	7901817	NM_176877 // INADL /// ENST00000371158 // INADL /// AF397170 // INADL /// ENST00	INADL	NM_176877	0.00621531	6.90868	10.1675	8.7274	2.71343	1.44012	2.71343	Greater than 0
241677	8162521	NM_000136 // FANCC /// ENST00000375305 // FANCC /// ENST00000289081 // FANCC ///	FANCC	NM_000136	0.00209303	10.0574	7.66348	6.22244	2.71518	1.44105	2.71518	Greater than 0
109885	8014989	NM_001067 // TOP2A /// ENST00000423485 // TOP2A /// ENST00000357601 // TOP2A ///	TOP2A	NM_001067	0.000686309	14.675	10.1438	8.7019	2.71674	1.44188	2.71674	Greater than 0
23135	7917992	NM_194292 // SASS6 /// ENST00000287482 // SASS6 /// BX641109 // SASS6	SASS6	NM_194292	0.00284288	9.05715	6.5279	5.08421	2.72017	1.4437	2.72017	Greater than 0
53199	7951772	NM_020886 // USP28 /// ENST00000003302 // USP28 /// AF266283 // USP28 /// ENST00	USP28	NM_020886	0.00761385	6.43342	5.70821	4.26241	2.72414	1.4458	2.72414	Greater than 0
27625	7923124	NM_194314 // ZBTB41 /// ENST00000367405 // ZBTB41 /// BC132818 // ZBTB41	ZBTB41	NM_194314	0.00618531	6.92038	8.61131	7.16549	2.72419	1.44583	2.72419	Greater than 0
23129	7917986	NM_194292 // SASS6 /// ENST00000287482 // SASS6 /// BX641109 // SASS6	SASS6	NM_194292	0.00350438	8.42868	7.32382	5.87709	2.7259	1.44673	2.7259	Greater than 0
127113	8034207	NM_004283 // RAB3D /// ENST00000222120 // RAB3D /// BC016471 // RAB3D	RAB3D	NM_004283	0.00331755	8.58919	8.62362	7.17651	2.72661	1.44711	2.72661	Greater than 0
182348	8095842	NM_020859 // SHROOM3 /// ENST00000296043 // SHROOM3 /// AB055660 // SHROOM3 ///	SHROOM3	NM_020859	0.00855206	6.17467	6.76839	5.3196	2.72978	1.44878	2.72978	Greater than 0
47509	7945337	NM_138342 // GLB1L2 /// ENST00000339772 // GLB1L2 /// ENST00000389881 // GLB1L2	GLB1L2	NM_138342	0.00984575	5.87336	8.35281	6.90367	2.73046	1.44914	2.73046	Greater than 0
134921	8042965	NM_014763 // MRPL19 /// ENST00000393909 // MRPL19 /// ENST00000409374 // MRPL19	MRPL19	NM_014763	0.00491927	7.4956	7.20744	5.75798	2.73106	1.44946	2.73106	Greater than 0
246449	8167916	NM_007250 // KLF8 /// ENST00000358094 // KLF8 /// ENST00000374928 // KLF8 /// BC	KLF8	NM_007250	0.00707683	6.6012	6.46166	5.01201	2.73142	1.44965	2.73142	Greater than 0
23478	7918361	NM_020703 // AMIGO1 /// ENST00000369864 // AMIGO1 /// ENST00000369862 // AMIGO1	AMIGO1	NM_020703	0.00477946	7.57105	6.25056	4.80053	2.73214	1.45003	2.73214	Greater than 0
188621	8102887	NM_004362 // CLGN /// NM_001130675 // CLGN /// ENST00000414773 // CLGN /// ENST0	CLGN	NM_004362	0.0074299	6.48909	6.67659	5.22637	2.73251	1.45023	2.73251	Greater than 0
200980	8116758	NM_001003699 // RREB1 /// NM_001168344 // RREB1 /// NM_001003698 // RREB1 /// NM	RREB1	NM_001003699	0.000322306	18.9213	8.05991	6.60928	2.73327	1.45063	2.73327	Greater than 0
216077	8133681	NM_000941 // POR /// ENST00000265302 // POR /// AB051763 // POR /// AF258341 //	POR	NM_000941	0.00911884	6.03577	9.20176	7.75069	2.7341	1.45106	2.7341	Greater than 0
150090	8059846	NM_018410 // HJURP /// ENST00000411486 // HJURP /// ENST00000373395 // HJURP ///	HJURP	NM_018410	0.00198287	10.2445	7.1515	5.69694	2.74073	1.45456	2.74073	Greater than 0
186387	8100371	NM_001126328 // LNX1 /// NM_032622 // LNX1 /// ENST00000263925 // LNX1 /// ENST0	LNX1	NM_001126328	0.00482553	7.54586	5.20053	3.74558	2.74147	1.45495	2.74147	Greater than 0
132517	8040297	NM_014668 // GREB1 /// NM_033090 // GREB1 /// NM_148903 // GREB1 /// ENST0000038	GREB1	NM_014668	0.00537175	7.26962	6.43874	4.97951	2.74961	1.45923	2.74961	Greater than 0
154039	8064239	NM_012469 // PRPF6 /// ENST00000266079 // PRPF6 /// AF026031 // PRPF6	PRPF6	NM_012469	0.00573649	7.10498	5.86211	4.40261	2.75012	1.4595	2.75012	Greater than 0
207405	8123967	NM_016495 // TBC1D7 /// NM_001143964 // TBC1D7 /// NM_001143965 // TBC1D7 /// NM	TBC1D7	NM_016495	0.000825551	13.7886	7.10615	5.64601	2.75134	1.46013	2.75134	Greater than 0
97497	8001203	NM_018092 // NETO2 /// ENST00000303155 // NETO2 /// AY358718 // NETO2	NETO2	NM_018092	0.00543175	7.24154	7.12918	5.66896	2.7515	1.46022	2.7515	Greater than 0
8785	7901834	NM_176877 // INADL /// ENST00000371158 // INADL /// AF397170 // INADL /// ENST00	INADL	NM_176877	0.00183041	10.5276	8.67469	7.21446	2.75153	1.46024	2.75153	Greater than 0
225396	8144159	NM_017760 // NCAPG2 /// ENST00000356309 // NCAPG2 /// ENST00000409423 // NCAPG2	NCAPG2	NM_017760	0.000230718	21.1659	9.39166	7.93045	2.7534	1.46121	2.7534	Greater than 0
151260	8061150	NM_020536 // CSRP2BP /// NR_028402 // CSRP2BP /// ENST00000278816 // CSRP2BP ///	CSRP2BP	NM_020536	0.00467569	7.62895	6.62044	5.1592	2.75344	1.46123	2.75344	Greater than 0
72748	7973551	NR_028099 // DCAF11 /// NR_028100 // DCAF11 /// NM_025230 // DCAF11 /// NM_18135	DCAF11	NR_028099	0.00622344	6.90552	8.66337	7.20071	2.75615	1.46265	2.75615	Greater than 0
173306	8085765	NM_001012409 // SGOL1 /// NM_001012410 // SGOL1 /// NM_001012411 // SGOL1 /// NM	SGOL1	NM_001012409	0.00438579	7.80012	5.87997	4.4149	2.76076	1.46507	2.76076	Greater than 0
177514	8090405	NM_052883 // TXNRD3 /// NM_001173513 // TXNRD3 /// AK299502 // TXNRD3 /// ENST00	TXNRD3	NM_052883	0.00164308	10.9216	7.3638	5.89382	2.77018	1.46998	2.77018	Greater than 0
56257	7955197	NM_005480 // TROAP /// NM_001100620 // TROAP /// ENST00000380327 // TROAP /// EN	TROAP	NM_005480	0.000271202	20.0494	6.72079	5.25065	2.77048	1.47013	2.77048	Greater than 0
98636	8002472	NM_032821 // HYDIN /// AB058767 // HYDIN2	HYDIN	NM_032821	0.00145732	11.376	6.10328	4.63311	2.77054	1.47017	2.77054	Greater than 0
82461	7984530	NM_001104554 // PAQR5 /// NM_017705 // PAQR5 /// ENST00000395407 // PAQR5 /// EN	PAQR5	NM_001104554	0.0098718	5.86783	6.23222	4.7615	2.7716	1.47072	2.7716	Greater than 0
67573	7967738	NM_006231 // POLE /// ENST00000320574 // POLE /// ENST00000455752 // POLE /// EN	POLE	NM_006231	0.00234982	9.6676	6.56891	5.09555	2.77667	1.47336	2.77667	Greater than 0
178078	8091030	NM_006219 // PIK3CB /// ENST00000289153 // PIK3CB /// BC114432 // PIK3CB	PIK3CB	NM_006219	0.00986905	5.86841	8.64273	7.16854	2.77828	1.47419	2.77828	Greater than 0
12087	7905703	NM_014847 // UBAP2L /// NM_001127320 // UBAP2L /// ENST00000428931 // UBAP2L ///	UBAP2L	NM_014847	0.008514	6.18443	7.40351	5.92894	2.77901	1.47457	2.77901	Greater than 0
218950	8136868	NM_153345 // TMEM139 /// ENST00000409541 // TMEM139 /// ENST00000410004 // TMEM1	TMEM139	NM_153345	0.00237309	9.63509	7.30812	5.83235	2.78132	1.47577	2.78132	Greater than 0
27434	7922917	NM_003292 // TPR /// ENST00000367478 // TPR /// U69668 // TPR	TPR	NM_003292	0.0052029	7.35091	6.4621	4.98529	2.78332	1.47681	2.78332	Greater than 0
6358	7899136	NM_022778 // CCDC21 /// ENST00000252992 // CCDC21 /// BC064528 // CCDC21 /// ENS	CCDC21	NM_022778	0.00609829	6.95477	7.34697	5.86939	2.78481	1.47758	2.78481	Greater than 0
143364	8052388	NM_001114636 // FANCL /// NM_018062 // FANCL /// ENST00000233741 // FANCL /// BC	FANCL	NM_001114636	0.00787786	6.35653	6.70435	5.22597	2.78635	1.47838	2.78635	Greater than 0
15727	7909721	NM_016343 // CENPF /// ENST00000366955 // CENPF /// U19769 // CENPF	CENPF	NM_016343	0.00766816	6.41732	9.02023	7.54135	2.78734	1.47889	2.78734	Greater than 0
7301	7900189	NM_001031740 // MANEAL /// NM_152496 // MANEAL /// NM_001113482 // MANEAL /// EN	MANEAL	NM_001031740	0.00106575	12.6486	7.7736	6.29118	2.79417	1.48242	2.79417	Greater than 0
216702	8134371	NM_001166160 // PPP1R9A /// NM_001166161 // PPP1R9A /// NM_001166162 // PPP1R9A	PPP1R9A	NM_001166160	0.00975849	5.89201	8.57255	7.08766	2.79897	1.48489	2.79897	Greater than 0
224313	8142938	NM_018718 // TSGA14 /// ENST00000223208 // TSGA14 /// AF429308 // TSGA14 /// ENS	TSGA14	NM_018718	0.00267921	9.24315	5.91693	4.42892	2.80502	1.48801	2.80502	Greater than 0
94493	7997845	NM_030928 // CDT1 /// ENST00000301019 // CDT1 /// BC000137 // CDT1	CDT1	NM_030928	0.00564568	7.14465	6.88727	5.39841	2.80667	1.48886	2.80667	Greater than 0
231772	8151386	NM_001164380 // STAU2 /// NM_001164381 // STAU2 /// NM_001164382 // STAU2 /// NM	STAU2	NM_001164380	0.00386454	8.14902	6.48314	4.99005	2.81491	1.49309	2.81491	Greater than 0
232895	8152679	NM_014109 // ATAD2 /// ENST00000287394 // ATAD2 /// BC113656 // ATAD2	ATAD2	NM_014109	0.00761434	6.43327	7.90322	6.41002	2.81513	1.4932	2.81513	Greater than 0
151011	8060870	NM_015192 // PLCB1 /// NM_182734 // PLCB1 /// ENST00000338037 // PLCB1 /// ENST0	PLCB1	NM_015192	0.00356078	8.38243	6.93552	5.44226	2.81526	1.49327	2.81526	Greater than 0
155728	8066141	NM_002895 // RBL1 /// NM_183404 // RBL1 /// ENST00000373664 // RBL1 /// ENST0000	RBL1	NM_002895	0.00986715	5.86881	6.10165	4.60494	2.822	1.49672	2.822	Greater than 0
246746	8168254	NM_005120 // MED12 /// ENST00000374080 // MED12 /// AK302543 // MED12 /// AF0713	MED12	NM_005120	0.0025798	9.36364	5.89843	4.40112	2.82316	1.49731	2.82316	Greater than 0
8737	7901783	NM_015888 // HOOK1 /// ENST00000371208 // HOOK1 /// AF044923 // HOOK1	HOOK1	NM_015888	0.00589527	7.03757	7.29781	5.80034	2.82348	1.49748	2.82348	Greater than 0
152176	8062166	NM_007186 // CEP250 /// ENST00000397527 // CEP250 /// ENST00000356095 // CEP250	CEP250	NM_007186	0.000427606	17.2077	7.41614	5.91683	2.82706	1.4993	2.82706	Greater than 0
227355	8146364	NM_005914 // MCM4 /// NM_182746 // MCM4 /// ENST00000262105 // MCM4 /// ENST0000	MCM4	NM_005914	0.000813144	13.8593	10.7651	9.2644	2.82988	1.50074	2.82988	Greater than 0
51303	7949630	NM_001532 // SLC29A2 /// ENST00000357440 // SLC29A2 /// AK057041 // SLC29A2 ///	SLC29A2	NM_001532	0.00869218	6.13923	8.32223	6.82026	2.83229	1.50197	2.83229	Greater than 0
11822	7905389	NM_020832 // ZNF687 /// ENST00000324048 // ZNF687 /// ENST00000336715 // ZNF687	ZNF687	NM_020832	9.09863e-06	62.3301	7.62109	6.11857	2.83338	1.50252	2.83338	Greater than 0
243503	8164540	NM_000755 // CRAT /// NR_028048 // CRAT /// ENST00000318080 // CRAT /// ENST0000	CRAT	NM_000755	0.00385344	8.15712	5.5004	3.99637	2.83633	1.50403	2.83633	Greater than 0
88377	7991044	NM_004839 // HOMER2 /// NM_199330 // HOMER2 /// NM_199331 // HOMER2 /// NM_19933	HOMER2	NM_004839	0.00530504	7.30132	6.64457	5.13985	2.8377	1.50472	2.8377	Greater than 0
76784	7978075	NM_003917 // AP1G2 /// ENST00000308724 // AP1G2 /// ENST00000397120 // AP1G2 ///	AP1G2	NM_003917	9.72368e-05	28.2637	7.14536	5.63669	2.84546	1.50866	2.84546	Greater than 0
242225	8163134	NM_018424 // EPB41L4B /// NM_019114 // EPB41L4B /// ENST00000374566 // EPB41L4B	EPB41L4B	NM_018424	0.00803467	6.31245	8.88339	7.37383	2.84722	1.50955	2.84722	Greater than 0
149579	8059282	NM_004438 // EPHA4 /// ENST00000281821 // EPHA4	EPHA4	NM_004438	0.00878848	6.1153	7.42207	5.91028	2.85165	1.5118	2.85165	Greater than 0
126007	8033007	NM_004793 // LONP1 /// ENST00000360614 // LONP1 /// BC000235 // LONP1 /// ENST00	LONP1	NM_004793	0.00752628	6.45969	6.85633	5.34378	2.85315	1.51256	2.85315	Greater than 0
152177	8062167	NM_007186 // CEP250 /// ENST00000397527 // CEP250 /// ENST00000356095 // CEP250	CEP250	NM_007186	0.00323108	8.66759	6.57642	5.06303	2.8548	1.51339	2.8548	Greater than 0
118753	8024903	NM_001048201 // UHRF1 /// NM_013282 // UHRF1 /// ENST00000262952 // UHRF1 /// EN	UHRF1	NM_001048201	0.0025973	9.34199	7.09583	5.58181	2.85606	1.51403	2.85606	Greater than 0
44548	7942017	NM_002335 // LRP5 /// ENST00000294304 // LRP5 /// AF077820 // LRP5	LRP5	NM_002335	0.00124659	11.9949	7.33164	5.81704	2.85719	1.5146	2.85719	Greater than 0
231655	8151256	NM_006540 // NCOA2 /// ENST00000452400 // NCOA2 /// BC114383 // NCOA2 /// ENST00	NCOA2	NM_006540	0.00397324	8.07131	5.93707	4.42245	2.85724	1.51462	2.85724	Greater than 0
203707	8119820	NM_033450 // ABCC10 /// ENST00000244533 // ABCC10 /// AY032599 // ABCC10 /// ENS	ABCC10	NM_033450	0.00371459	8.26109	5.57947	4.06157	2.86374	1.5179	2.86374	Greater than 0
145316	8054587	NM_004336 // BUB1 /// ENST00000302759 // BUB1 /// AF053305 // BUB1 /// ENST00000	BUB1	NM_004336	0.0040019	8.05129	7.30237	5.7835	2.86567	1.51887	2.86567	Greater than 0
43798	7941194	NM_005186 // CAPN1 /// ENST00000279247 // CAPN1 /// ENST00000259755 // CAPN1	CAPN1	NM_005186	0.0043508	7.8218	8.27808	6.75905	2.86598	1.51903	2.86598	Greater than 0
115978	8021800	NM_007345 // ZNF236 /// ENST00000253159 // ZNF236 /// AF085243 // ZNF236 /// ENS	ZNF236	NM_007345	0.00205305	10.1237	6.58932	5.07001	2.86654	1.51931	2.86654	Greater than 0
65196	7965101	NM_203394 // E2F7 /// ENST00000322886 // E2F7 /// BC136366 // E2F7 /// ENST00000	E2F7	NM_203394	0.0092635	6.00212	6.74016	5.22078	2.86668	1.51938	2.86668	Greater than 0
108720	8013692	NM_006461 // SPAG5 /// ENST00000321765 // SPAG5 /// AK292398 // SPAG5	SPAG5	NM_006461	0.00272973	9.18417	7.35813	5.83844	2.8673	1.51969	2.8673	Greater than 0
106013	8010685	NM_012140 // SLC25A10 /// ENST00000350690 // SLC25A10 /// BC015797 // SLC25A10 /	SLC25A10	NM_012140	0.00861143	6.15956	7.1913	5.66991	2.87067	1.52139	2.87067	Greater than 0
126013	8033013	NM_004793 // LONP1 /// ENST00000360614 // LONP1 /// BC000235 // LONP1 /// ENST00	LONP1	NM_004793	0.00553351	7.19484	7.47848	5.95534	2.87415	1.52313	2.87415	Greater than 0
223534	8142070	NM_019042 // PUS7 /// ENST00000356362 // PUS7 /// BC011396 // PUS7	PUS7	NM_019042	0.00739076	6.50116	7.89125	6.36694	2.87649	1.52431	2.87649	Greater than 0
203509	8119610	NM_006586 // CNPY3 /// ENST00000372836 // CNPY3 /// AY358960 // CNPY3 /// ENST00	CNPY3	NM_006586	0.0094536	5.95894	6.76811	5.24253	2.87903	1.52558	2.87903	Greater than 0
168211	8080076	NM_004947 // DOCK3 /// AY254099 // DOCK3	DOCK3	NM_004947	0.00677378	6.70346	4.83308	3.30702	2.87997	1.52605	2.87997	Greater than 0
134752	8042777	NM_006463 // STAMBP /// NM_213622 // STAMBP /// ENST00000394073 // STAMBP /// EN	STAMBP	NM_006463	0.00266271	9.26274	6.25078	4.72458	2.88027	1.5262	2.88027	Greater than 0
15594	7909576	NM_016448 // DTL /// ENST00000366991 // DTL /// AK292343 // DTL /// ENST00000318	DTL	NM_016448	0.00187366	10.4442	8.47571	6.94759	2.8841	1.52812	2.8841	Greater than 0
219056	8137000	NM_005435 // ARHGEF5 /// ENST00000056217 // ARHGEF5 /// ENST00000344879 // ARHGE	ARHGEF5	NM_005435	0.00878135	6.11706	8.94845	7.42013	2.88452	1.52833	2.88452	Greater than 0
224917	8143615	NM_005435 // ARHGEF5 /// ENST00000056217 // ARHGEF5 /// ENST00000344879 // ARHGE	ARHGEF5	NM_005435	0.00878135	6.11706	8.94845	7.42013	2.88452	1.52833	2.88452	Greater than 0
114246	8019859	NM_006101 // NDC80 /// ENST00000261597 // NDC80 /// BC035617 // NDC80	NDC80	NM_006101	0.000434814	17.1114	6.33378	4.80347	2.88847	1.5303	2.88847	Greater than 0
15516	7909489	NM_014388 // C1orf107 /// ENST00000367020 // C1orf107 /// AK289613 // C1orf107 /	C1orf107	NM_014388	0.00578725	7.08316	6.95804	5.42701	2.88993	1.53103	2.88993	Greater than 0
179522	8092658	NM_052969 // RPL39L /// ENST00000433055 // RPL39L /// ENST00000296277 // RPL39L	RPL39L	NM_052969	0.000448049	16.9398	7.39684	5.86477	2.892	1.53207	2.892	Greater than 0
67579	7967744	NM_006231 // POLE /// ENST00000320574 // POLE /// ENST00000455752 // POLE /// EN	POLE	NM_006231	0.00863552	6.15347	5.48644	3.95339	2.89397	1.53305	2.89397	Greater than 0
22533	7917317	NM_018298 // MCOLN3 /// ENST00000370589 // MCOLN3 /// ENST00000302814 // MCOLN3	MCOLN3	NM_018298	0.00421116	7.91063	7.35788	5.82405	2.89552	1.53382	2.89552	Greater than 0
224315	8142940	NM_018718 // TSGA14 /// ENST00000223208 // TSGA14 /// AF429308 // TSGA14 /// ENS	TSGA14	NM_018718	0.00895795	6.07402	6.7061	5.17084	2.89839	1.53525	2.89839	Greater than 0
142346	8051265	NM_004304 // ALK /// ENST00000389048 // ALK /// GU128155 // ALK /// GU128157 //	ALK	NM_004304	0.00560898	7.16093	5.86676	4.33064	2.90012	1.53611	2.90012	Greater than 0
60925	7960352	NM_202002 // FOXM1 /// NM_021953 // FOXM1 /// NM_202003 // FOXM1 /// ENST0000034	FOXM1	NM_202002	3.2741e-05	40.6579	7.09696	5.56045	2.90092	1.53651	2.90092	Greater than 0
231087	8150613	NM_006904 // PRKDC /// NM_001081640 // PRKDC /// ENST00000314191 // PRKDC /// EN	PRKDC	NM_006904	0.00041168	17.4286	9.05392	7.51644	2.90285	1.53747	2.90285	Greater than 0
40917	7937898	NR_027014 // PGAP2 /// NR_027015 // PGAP2 /// NR_027016 // PGAP2 /// NR_027017 /	PGAP2	NR_027014	0.000444924	16.9797	8.12606	6.58624	2.90759	1.53982	2.90759	Greater than 0
236838	8157113	NM_021224 // ZNF462 /// ENST00000277225 // ZNF462 /// ENST00000441147 // ZNF462	ZNF462	NM_021224	0.00450114	7.73027	7.10968	5.56844	2.91044	1.54124	2.91044	Greater than 0
13428	7907206	ENST00000413811 // C1orf112 /// AL354614 // C1orf112 /// ENST00000359326 // C1or	C1orf112	ENST00000413811	0.00317031	8.72435	7.70894	6.16438	2.91714	1.54455	2.91714	Greater than 0
16881	7911010	NM_006027 // EXO1 /// NM_130398 // EXO1 /// NM_003686 // EXO1 /// ENST0000036654	EXO1	NM_006027	0.000573683	15.5884	6.52399	4.97779	2.92046	1.5462	2.92046	Greater than 0
13932	7907756	NM_173533 // TDRD5 /// ENST00000367614 // TDRD5 /// ENST00000294848 // TDRD5 ///	TDRD5	NM_173533	0.00896681	6.07189	7.06641	5.52012	2.92063	1.54628	2.92063	Greater than 0
216079	8133683	NM_000941 // POR /// ENST00000265302 // POR /// AB051763 // POR /// AF258341 //	POR	NM_000941	0.000731607	14.3622	7.41697	5.87014	2.92173	1.54683	2.92173	Greater than 0
119797	8026055	NM_006397 // RNASEH2A /// ENST00000221486 // RNASEH2A /// AY363912 // RNASEH2A	RNASEH2A	NM_006397	0.00117791	12.2274	8.93598	7.38593	2.92827	1.55005	2.92827	Greater than 0
23295	7918165	NM_006113 // VAV3 /// NM_001079874 // VAV3 /// ENST00000370056 // VAV3 /// ENST0	VAV3	NM_006113	0.00787812	6.35646	9.75705	8.20672	2.92884	1.55033	2.92884	Greater than 0
8792	7901841	---		---	0.00428862	7.86088	5.84495	4.29323	2.93167	1.55172	2.93167	Greater than 0
26866	7922265	CR606380 // SCYL3	SCYL3	CR606380	0.00164346	10.9207	5.11874	3.5652	2.93536	1.55354	2.93536	Greater than 0
189799	8104231	NM_018140 // CEP72 /// ENST00000264935 // CEP72 /// BC000132 // CEP72 /// ENST00	CEP72	NM_018140	0.00310591	8.78612	6.49813	4.94376	2.93705	1.55437	2.93705	Greater than 0
232887	8152671	NM_014109 // ATAD2 /// ENST00000287394 // ATAD2 /// BC113656 // ATAD2	ATAD2	NM_014109	0.000156364	24.1111	9.38442	7.83003	2.93709	1.55439	2.93709	Greater than 0
91886	7994950	NM_014771 // RNF40 /// ENST00000324685 // RNF40 /// BC006133 // RNF40 /// ENST00	RNF40	NM_014771	0.00313796	8.75517	7.18621	5.63001	2.94077	1.55619	2.94077	Greater than 0
70735	7971271	NM_015058 // KIAA0564 /// NM_001009814 // KIAA0564 /// ENST00000379310 // KIAA05	KIAA0564	NM_015058	0.00429095	7.8594	6.93831	5.37964	2.94581	1.55867	2.94581	Greater than 0
60916	7960343	NM_202002 // FOXM1 /// NM_021953 // FOXM1 /// NM_202003 // FOXM1 /// ENST0000034	FOXM1	NM_202002	6.56586e-05	32.2274	7.80043	6.2394	2.95065	1.56103	2.95065	Greater than 0
129754	8037175	NM_001145939 // PAFAH1B3 /// NM_002573 // PAFAH1B3 /// NM_001145940 // PAFAH1B3	PAFAH1B3	NM_001145939	0.00429069	7.85957	6.74051	5.17903	2.95157	1.56148	2.95157	Greater than 0
193453	8108303	NM_005733 // KIF20A /// ENST00000394894 // KIF20A /// BC012999 // KIF20A	KIF20A	NM_005733	0.00205357	10.1229	6.71635	5.15196	2.95752	1.56439	2.95752	Greater than 0
108715	8013687	NM_006461 // SPAG5 /// ENST00000321765 // SPAG5 /// AK292398 // SPAG5	SPAG5	NM_006461	0.0021095	10.0305	6.75151	5.18419	2.96355	1.56733	2.96355	Greater than 0
113383	8018879	NM_173628 // DNAH17 /// AK126059 // DNAH17 /// AK128065 // DNAH17 /// ENST000003	DNAH17	NM_173628	0.00127449	11.9052	5.90719	4.3388	2.96574	1.56839	2.96574	Greater than 0
93925	7997210	NM_014003 // DHX38 /// ENST00000268482 // DHX38 /// BC008340 // DHX38	DHX38	NM_014003	0.000309596	19.1785	6.26517	4.69279	2.97396	1.57238	2.97396	Greater than 0
133747	8041654	NM_172069 // PLEKHH2 /// ENST00000282406 // PLEKHH2 /// AL833546 // PLEKHH2 ///	PLEKHH2	NM_172069	0.00104726	12.7237	6.77205	5.1988	2.97575	1.57325	2.97575	Greater than 0
236836	8157111	NM_021224 // ZNF462 /// ENST00000277225 // ZNF462 /// ENST00000441147 // ZNF462	ZNF462	NM_021224	0.00588984	7.03983	8.82663	7.25285	2.97683	1.57378	2.97683	Greater than 0
128089	8035291	NM_020959 // ANO8 /// ENST00000159087 // ANO8	ANO8	NM_020959	0.00586016	7.05226	5.75257	4.17773	2.97903	1.57484	2.97903	Greater than 0
77061	7978378	NM_014178 // STXBP6 /// ENST00000396700 // STXBP6 /// ENST00000323944 // STXBP6	STXBP6	NM_014178	0.00127516	11.9031	6.16627	4.59119	2.97952	1.57508	2.97952	Greater than 0
245706	8167024	NM_014735 // PHF16 /// NM_001077445 // PHF16 /// ENST00000397189 // PHF16 /// EN	PHF16	NM_014735	0.00240782	9.58733	7.83917	6.26305	2.98167	1.57612	2.98167	Greater than 0
21235	7915878	NM_022745 // ATPAF1 /// NM_001042546 // ATPAF1 /// ENST00000371937 // ATPAF1 ///	ATPAF1	NM_022745	0.0038104	8.18881	7.5016	5.92278	2.98726	1.57882	2.98726	Greater than 0
29449	7925148	NM_005646 // TARBP1 /// ENST00000040877 // TARBP1 /// U38847 // TARBP1	TARBP1	NM_005646	0.00758461	6.44215	8.00654	6.42764	2.98742	1.5789	2.98742	Greater than 0
29763	7925497	NM_014322 // OPN3 /// ENST00000366554 // OPN3 /// AF140242 // OPN3 /// BC062622	OPN3	NM_014322	0.00406612	8.00711	8.15145	6.5723	2.98793	1.57915	2.98793	Greater than 0
8783	7901832	NM_176877 // INADL /// ENST00000371158 // INADL /// AF397170 // INADL /// ENST00	INADL	NM_176877	0.00765782	6.42037	9.26998	7.6892	2.99131	1.58078	2.99131	Greater than 0
140034	8048719	NM_152386 // SGPP2 /// ENST00000321276 // SGPP2 /// AF542512 // SGPP2 /// ENST00	SGPP2	NM_152386	0.00897964	6.06881	8.68717	7.1023	2.9998	1.58487	2.9998	Greater than 0
7767	7900709	NM_001255 // CDC20 /// ENST00000310955 // CDC20 /// ENST00000372462 // CDC20 ///	CDC20	NM_001255	0.00763025	6.42854	7.36737	5.78178	3.00131	1.58559	3.00131	Greater than 0
22527	7917311	NM_018298 // MCOLN3 /// ENST00000370589 // MCOLN3 /// ENST00000302814 // MCOLN3	MCOLN3	NM_018298	0.00541225	7.25062	7.07051	5.48319	3.0049	1.58732	3.0049	Greater than 0
106197	8010888	NM_005993 // TBCD /// ENST00000355528 // TBCD /// BC003094 // TBCD /// ENST00000	TBCD	NM_005993	0.00725855	6.5426	7.52178	5.93378	3.00631	1.588	3.00631	Greater than 0
246932	8168479	NM_000052 // ATP7A /// ENST00000341514 // ATP7A /// L06133 // ATP7A /// AB117973	ATP7A	NM_000052	0.0082464	6.2547	6.08943	4.50047	3.00832	1.58896	3.00832	Greater than 0
25676	7920956	NM_015327 // SMG5 /// ENST00000361813 // SMG5 /// BC038296 // SMG5	SMG5	NM_015327	0.00304027	8.85083	6.9374	5.34831	3.00859	1.58909	3.00859	Greater than 0
9897	7903065	NM_206886 // CCDC18 /// ENST00000334652 // CCDC18 /// ENST00000421014 // CCDC18	CCDC18	NM_206886	0.004336	7.83103	5.64459	4.05224	3.0154	1.59235	3.0154	Greater than 0
8964	7902032	NM_018211 // RAVER2 /// ENST00000371072 // RAVER2 /// ENST00000294428 // RAVER2	RAVER2	NM_018211	0.00274953	9.16145	7.06061	5.46702	3.01798	1.59358	3.01798	Greater than 0
127145	8034242	NM_001161616 // RGL3 /// NM_001035223 // RGL3 /// ENST00000380456 // RGL3 /// BC	RGL3	NM_001161616	0.00974626	5.89464	6.14117	4.5457	3.02191	1.59546	3.02191	Greater than 0
105354	8009968	NM_000213 // ITGB4 /// NM_001005619 // ITGB4 /// NM_001005731 // ITGB4 /// ENST0	ITGB4	NM_000213	0.00588467	7.04199	8.005	6.4088	3.02347	1.5962	3.02347	Greater than 0
153402	8063543	NM_003222 // TFAP2C /// ENST00000201031 // TFAP2C /// BC035664 // TFAP2C	TFAP2C	NM_003222	0.00641949	6.83093	9.43173	7.83443	3.02577	1.5973	3.02577	Greater than 0
48768	7946784	NM_175058 // PLEKHA7 /// ENST00000355661 // PLEKHA7 /// ENST00000448080 // PLEKH	PLEKHA7	NM_175058	0.00751246	6.46388	6.67693	5.07267	3.04041	1.60426	3.04041	Greater than 0
225289	8144038	NM_005431 // XRCC2 /// ENST00000359321 // XRCC2 /// AF035587 // XRCC2	XRCC2	NM_005431	0.00358872	8.35988	8.34214	6.73773	3.04071	1.60441	3.04071	Greater than 0
201543	8117401	BC056264 // HIST1H2BF	HIST1H2BF	BC056264	0.00115637	12.304	6.49648	4.88875	3.04772	1.60773	3.04772	Greater than 0
147390	8056905	NM_001822 // CHN1 /// NM_001025201 // CHN1 /// ENST00000409156 // CHN1 /// ENST0	CHN1	NM_001822	0.00964947	5.91562	6.17962	4.57136	3.04883	1.60826	3.04883	Greater than 0
250979	8173061	NM_020922 // WNK3 /// NM_001002838 // WNK3 /// ENST00000375169 // WNK3 /// ENST0	WNK3	NM_020922	0.00124133	12.012	6.24587	4.63508	3.05418	1.61078	3.05418	Greater than 0
53975	7952650	NM_001142685 // ARHGAP32 /// NM_014715 // ARHGAP32 /// ENST00000310343 // RICS /	ARHGAP32	NM_001142685	0.00513407	7.38505	5.98962	4.37837	3.05518	1.61126	3.05518	Greater than 0
189792	8104224	NM_018140 // CEP72 /// ENST00000264935 // CEP72 /// BC000132 // CEP72 /// ENST00	CEP72	NM_018140	0.00214466	9.97406	7.25215	5.63952	3.05809	1.61263	3.05809	Greater than 0
214798	8132202	NM_015060 // AVL9 /// ENST00000318709 // AVL9 /// ENST00000409301 // AVL9	AVL9	NM_015060	0.00790586	6.34858	8.11794	6.50426	3.06032	1.61368	3.06032	Greater than 0
27606	7923104	NM_018136 // ASPM /// ENST00000367409 // ASPM /// AF509326 // ASPM /// ENST00000	ASPM	NM_018136	0.00932246	5.98861	7.57636	5.96006	3.06589	1.61631	3.06589	Greater than 0
40916	7937897	NR_027014 // PGAP2 /// NR_027015 // PGAP2 /// NR_027016 // PGAP2 /// NR_027017 /	PGAP2	NR_027014	0.00897025	6.07106	7.66342	6.04302	3.0746	1.6204	3.0746	Greater than 0
83274	7985440	NR_027001 // LOC388152 /// NR_026811 // LOC80154 /// AK026448 // LOC80154 /// AK	LOC388152	NR_027001	0.00792892	6.34205	7.7378	6.11626	3.07704	1.62154	3.07704	Greater than 0
88255	7990907	NR_027001 // LOC388152 /// NR_026811 // LOC80154 /// AK026448 // LOC80154 /// AK	LOC388152	NR_027001	0.00792893	6.34205	7.7378	6.11626	3.07704	1.62154	3.07704	Greater than 0
88294	7990954	NR_027001 // LOC388152 /// NR_026811 // LOC80154 /// AK026448 // LOC80154 /// AK	LOC388152	NR_027001	0.00792893	6.34205	7.7378	6.11626	3.07704	1.62154	3.07704	Greater than 0
132938	8040777	NM_021831 // AGBL5 /// NM_001035507 // AGBL5 /// ENST00000323064 // AGBL5 /// EN	AGBL5	NM_021831	0.00921138	6.01416	7.65699	6.03213	3.08414	1.62487	3.08414	Greater than 0
152930	8063005	AF330262 // WFDC2 /// ENST00000217425 // WFDC2	WFDC2	AF330262	0.00869968	6.13735	6.66219	5.03597	3.08703	1.62622	3.08703	Greater than 0
225409	8144172	NM_017760 // NCAPG2 /// ENST00000356309 // NCAPG2 /// ENST00000409423 // NCAPG2	NCAPG2	NM_017760	0.00173643	10.7182	8.48709	6.86001	3.08889	1.62709	3.08889	Greater than 0
181415	8094770	NM_024677 // NSUN7 /// ENST00000381782 // NSUN7 /// AK304048 // NSUN7 /// ENST00	NSUN7	NM_024677	0.00545692	7.22988	6.40332	4.77431	3.093	1.62901	3.093	Greater than 0
153400	8063541	NM_003222 // TFAP2C /// ENST00000201031 // TFAP2C /// BC035664 // TFAP2C	TFAP2C	NM_003222	0.00405497	8.01472	7.88553	6.25634	3.09338	1.62918	3.09338	Greater than 0
109895	8014999	NM_001067 // TOP2A /// ENST00000423485 // TOP2A /// ENST00000357601 // TOP2A ///	TOP2A	NM_001067	0.00323956	8.65977	9.40274	7.77246	3.09573	1.63028	3.09573	Greater than 0
143385	8052411	NM_022893 // BCL11A /// NM_018014 // BCL11A /// NM_138559 // BCL11A /// ENST0000	BCL11A	NM_022893	0.0098467	5.87316	6.68894	5.05705	3.09917	1.63188	3.09917	Greater than 0
174241	8086804	NM_006574 // CSPG5 /// ENST00000264723 // CSPG5 /// AF461089 // CSPG5 /// ENST00	CSPG5	NM_006574	0.00133723	11.7128	5.91189	4.27585	3.10811	1.63604	3.10811	Greater than 0
156649	8067170	NM_198433 // AURKA /// NM_003600 // AURKA /// NM_198434 // AURKA /// NM_198435 /	AURKA	NM_198433	0.00659024	6.76837	8.22568	6.58937	3.10869	1.63631	3.10869	Greater than 0
61243	7960705	NM_031299 // CDCA3 /// ENST00000229265 // CDCA3 /// AK291421 // CDCA3	CDCA3	NM_031299	0.00577583	7.08805	6.76582	5.12916	3.10945	1.63666	3.10945	Greater than 0
226025	8144892	NM_022071 // SH2D4A /// NM_001174159 // SH2D4A /// NM_001174160 // SH2D4A /// EN	SH2D4A	NM_022071	0.00755852	6.44997	6.72003	5.07917	3.11851	1.64086	3.11851	Greater than 0
249011	8170858	NM_000117 // EMD /// ENST00000369842 // EMD /// ENST00000369835 // EMD /// X8243	EMD	NM_000117	0.00380782	8.19073	6.32568	4.68289	3.12269	1.64279	3.12269	Greater than 0
234827	8154821	NM_002504 // NFX1 /// ENST00000379540 // NFX1 /// BC012151 // NFX1	NFX1	NM_002504	0.0043946	7.7947	7.50851	5.86283	3.12894	1.64568	3.12894	Greater than 0
155419	8065805	NM_178026 // GGT7 /// ENST00000336431 // GGT7 /// BC141843 // GGT7 /// ENST00000	GGT7	NM_178026	0.00977236	5.88903	6.61978	4.97323	3.13084	1.64655	3.13084	Greater than 0
83739	7985950	NM_020210 // SEMA4B /// NM_198925 // SEMA4B /// ENST00000332496 // SEMA4B /// EN	SEMA4B	NM_020210	0.00331597	8.5906	6.5971	4.94708	3.13837	1.65001	3.13837	Greater than 0
72758	7973561	NR_028099 // DCAF11 /// NR_028100 // DCAF11 /// NM_025230 // DCAF11 /// NM_18135	DCAF11	NR_028099	0.00855792	6.17317	8.51295	6.86187	3.1407	1.65109	3.1407	Greater than 0
51353	7949687	NM_006946 // SPTBN2 /// ENST00000309996 // SPTBN2	SPTBN2	NM_006946	0.00923668	6.00831	7.84537	6.19352	3.14235	1.65185	3.14235	Greater than 0
252248	8174502	NM_015365 // AMMECR1 /// NM_001171689 // AMMECR1 /// ENST00000262844 // AMMECR1	AMMECR1	NM_015365	0.0042235	7.90262	8.71681	7.06248	3.14777	1.65433	3.14777	Greater than 0
204859	8121097	NM_014942 // ANKRD6 /// ENST00000447838 // ANKRD6 /// BC042173 // ANKRD6 /// ENS	ANKRD6	NM_014942	0.00105024	12.7115	5.17027	3.51512	3.14956	1.65515	3.14956	Greater than 0
8226	7901204	NM_003579 // RAD54L /// NM_001142548 // RAD54L /// ENST00000371975 // RAD54L ///	RAD54L	NM_003579	0.00180697	10.5739	6.1665	4.50929	3.15406	1.65721	3.15406	Greater than 0
57103	7956144	NM_001982 // ERBB3 /// ENST00000267101 // ERBB3 /// M34309 // ERBB3	ERBB3	NM_001982	0.00177321	10.642	9.51806	7.86044	3.15496	1.65762	3.15496	Greater than 0
221799	8140138	NM_148912 // ABHD11 /// NM_148913 // ABHD11 /// NR_026912 // ABHD11 /// NR_02691	ABHD11	NM_148912	0.00481614	7.55097	9.11565	7.45787	3.15531	1.65778	3.15531	Greater than 0
196741	8111963	BC036867 // C5orf34 /// NM_198566 // C5orf34 /// ENST00000306862 // C5orf34	C5orf34	BC036867	0.00907555	6.04597	6.35159	4.69141	3.16058	1.66019	3.16058	Greater than 0
18988	7913392	NM_001145658 // RAP1GAP /// NM_001145657 // RAP1GAP /// NM_002885 // RAP1GAP ///	RAP1GAP	NM_001145658	0.00512609	7.38905	5.96112	4.2997	3.16327	1.66142	3.16327	Greater than 0
222943	8141417	NM_005916 // MCM7 /// ENST00000303887 // MCM7 /// ENST00000362082 // MCM7 /// EN	MCM7	NM_005916	0.00187229	10.4468	6.70955	5.04698	3.16582	1.66258	3.16582	Greater than 0
23499	7918385	NM_000849 // GSTM3 /// NR_024537 // GSTM3 /// ENST00000256594 // GSTM3 /// ENST0	GSTM3	NM_000849	0.00166958	10.8623	8.41919	6.75654	3.16599	1.66266	3.16599	Greater than 0
231421	8150986	NM_004056 // CA8 /// ENST00000317995 // CA8 /// BC108929 // CA8	CA8	NM_004056	0.00304122	8.84989	8.09657	6.43331	3.1673	1.66325	3.1673	Greater than 0
89143	7991921	NM_001172663 // RAB40C /// NM_021168 // RAB40C /// NM_001172664 // RAB40C /// NM	RAB40C	NM_001172663	0.00846298	6.1976	7.08405	5.41802	3.17342	1.66604	3.17342	Greater than 0
98847	8002697	NM_006885 // ZFHX3 /// NM_001164766 // ZFHX3 /// ENST00000268489 // ZFHX3 /// L3	ZFHX3	NM_006885	0.000927281	13.258	7.46844	5.79872	3.18152	1.66972	3.18152	Greater than 0
182965	8096516	NM_001203 // BMPR1B /// ENST00000264568 // BMPR1B /// ENST00000394931 // BMPR1B	BMPR1B	NM_001203	0.00422323	7.9028	7.58617	5.91533	3.18401	1.67084	3.18401	Greater than 0
222934	8141408	NM_005916 // MCM7 /// NM_182776 // MCM7 /// ENST00000303887 // MCM7 /// ENST0000	MCM7	NM_005916	0.00528839	7.30932	9.71373	8.04101	3.18816	1.67272	3.18816	Greater than 0
242255	8163166	NM_002829 // PTPN3 /// NM_001145369 // PTPN3 /// NM_001145371 // PTPN3 /// ENST0	PTPN3	NM_002829	0.00669555	6.73084	7.21521	5.53761	3.19895	1.6776	3.19895	Greater than 0
179990	8093193	NM_001098424 // DLG1 /// NM_004087 // DLG1 /// ENST00000448528 // DLG1 /// ENST0	DLG1	NM_001098424	0.00228987	9.75337	8.47478	6.79692	3.19952	1.67786	3.19952	Greater than 0
231420	8150985	NM_004056 // CA8 /// ENST00000317995 // CA8 /// BC108929 // CA8	CA8	NM_004056	0.00255318	9.39695	8.82087	7.13808	3.21048	1.68279	3.21048	Greater than 0
80857	7982759	NM_170589 // CASC5 /// NM_144508 // CASC5 /// ENST00000346991 // CASC5 /// ENST0	CASC5	NM_170589	0.00910553	6.0389	6.95316	5.26935	3.21277	1.68382	3.21277	Greater than 0
219052	8136996	NM_005435 // ARHGEF5 /// ENST00000056217 // ARHGEF5 /// ENST00000344879 // ARHGE	ARHGEF5	NM_005435	0.00693468	6.64843	6.82243	5.13825	3.21358	1.68418	3.21358	Greater than 0
224921	8143619	NM_005435 // ARHGEF5 /// ENST00000056217 // ARHGEF5 /// ENST00000344879 // ARHGE	ARHGEF5	NM_005435	0.00693468	6.64843	6.82243	5.13825	3.21358	1.68418	3.21358	Greater than 0
118755	8024905	NM_001048201 // UHRF1 /// NM_013282 // UHRF1 /// ENST00000262952 // UHRF1 /// EN	UHRF1	NM_001048201	0.000782918	14.0376	7.01432	5.3288	3.21657	1.68552	3.21657	Greater than 0
147095	8056581	NM_020675 // SPC25 /// ENST00000282074 // SPC25 /// AK291093 // SPC25	SPC25	NM_020675	0.00408362	7.99523	5.25121	3.56487	3.21839	1.68634	3.21839	Greater than 0
79781	7981468	NM_015316 // PPP1R13B /// ENST00000202556 // PPP1R13B /// BC136527 // PPP1R13B /	PPP1R13B	NM_015316	0.00635191	6.8563	7.23706	5.55066	3.21852	1.6864	3.21852	Greater than 0
231099	8150625	NM_006904 // PRKDC /// NM_001081640 // PRKDC /// ENST00000314191 // PRKDC /// EN	PRKDC	NM_006904	0.0034201	8.49965	7.7336	6.04586	3.22151	1.68774	3.22151	Greater than 0
251208	8173325	NM_002547 // OPHN1 /// ENST00000355520 // OPHN1 /// AJ001189 // OPHN1	OPHN1	NM_002547	0.000435063	17.1081	6.07813	4.3898	3.22283	1.68833	3.22283	Greater than 0
225419	8144182	NM_017760 // NCAPG2 /// ENST00000356309 // NCAPG2 /// ENST00000409423 // NCAPG2	NCAPG2	NM_017760	0.00178671	10.6146	8.69584	7.00748	3.22289	1.68836	3.22289	Greater than 0
80883	7982785	NM_170589 // CASC5 /// NM_144508 // CASC5 /// ENST00000346991 // CASC5 /// ENST0	CASC5	NM_170589	0.00568766	7.12621	7.80121	6.11253	3.22362	1.68868	3.22362	Greater than 0
128378	8035606	NM_017814 // TMEM161A /// ENST00000162044 // TMEM161A /// BC005210 // TMEM161A /	TMEM161A	NM_017814	0.00663183	6.75345	6.01662	4.32657	3.22669	1.69005	3.22669	Greater than 0
189765	8104195	NM_020731 // AHRR /// BC151852 // AHRR /// ENST00000443907 // PDCD6	AHRR	NM_020731	0.00241603	9.57618	5.91885	4.22835	3.22769	1.6905	3.22769	Greater than 0
194822	8109835	NM_017785 // CCDC99 /// ENST00000265295 // CCDC99 /// BC012568 // CCDC99 /// ENS	CCDC99	NM_017785	0.00635195	6.85628	7.34546	5.65373	3.23043	1.69173	3.23043	Greater than 0
10413	7903637	NM_001408 // CELSR2 /// ENST00000271332 // CELSR2	CELSR2	NM_001408	0.00414277	7.95556	7.16581	5.4736	3.23151	1.69221	3.23151	Greater than 0
118564	8024695	NM_014428 // TJP3 /// ENST00000262968 // TJP3 /// AK128237 // TJP3 /// ENST00000	TJP3	NM_014428	0.00954434	5.93873	7.34126	5.64856	3.2326	1.69269	3.2326	Greater than 0
91327	7994333	NM_015202 // KIAA0556 /// ENST00000261588 // KIAA0556 /// BC150276 // KIAA0556	KIAA0556	NM_015202	0.0088304	6.10499	5.60347	3.90983	3.23472	1.69364	3.23472	Greater than 0
109874	8014978	NM_001067 // TOP2A /// ENST00000423485 // TOP2A /// ENST00000357601 // TOP2A ///	TOP2A	NM_001067	0.00953084	5.94172	8.28978	6.59416	3.23918	1.69563	3.23918	Greater than 0
76155	7977364	NM_001100913 // PACS2 /// NM_015197 // PACS2 /// ENST00000325438 // PACS2 /// BC	PACS2	NM_001100913	0.00595142	7.01429	7.10728	5.41129	3.23998	1.69598	3.23998	Greater than 0
153045	8063134	NM_001134771 // SLC12A5 /// NM_020708 // SLC12A5 /// ENST00000454036 // SLC12A5	SLC12A5	NM_001134771	0.00197678	10.2553	5.95218	4.25352	3.246	1.69866	3.246	Greater than 0
106003	8010675	NM_012140 // SLC25A10 /// ENST00000350690 // SLC25A10 /// BC015797 // SLC25A10 /	SLC25A10	NM_012140	0.00113553	12.38	5.40695	3.70547	3.25234	1.70148	3.25234	Greater than 0
80926	7982833	NM_181642 // SPINT1 /// NM_003710 // SPINT1 /// NM_001032367 // SPINT1 /// ENST0	SPINT1	NM_181642	0.00564126	7.14661	7.4504	5.7482	3.25396	1.7022	3.25396	Greater than 0
132883	8040718	NM_001809 // CENPA /// NM_001042426 // CENPA /// ENST00000335756 // CENPA /// EN	CENPA	NM_001809	0.0055259	7.19829	6.90456	5.20184	3.25514	1.70272	3.25514	Greater than 0
114911	8020604	NM_198129 // LAMA3 /// NM_000227 // LAMA3 /// NM_001127717 // LAMA3 /// NM_00112	LAMA3	NM_198129	0.00650635	6.79883	5.73205	4.0288	3.25633	1.70325	3.25633	Greater than 0
167446	8079245	NM_020242 // KIF15 /// ENST00000326047 // KIF15 /// BC117174 // KIF15 /// AB0358	KIF15	NM_020242	0.00379236	8.20224	7.99128	6.28799	3.25643	1.70329	3.25643	Greater than 0
10354	7903573	NM_013296 // GPSM2 /// ENST00000406462 // GPSM2 /// ENST00000264126 // GPSM2 ///	GPSM2	NM_013296	0.000231285	21.1485	7.97122	6.26708	3.25833	1.70413	3.25833	Greater than 0
123886	8030597	NM_001077186 // MYH14 /// NM_024729 // MYH14 /// NM_001145809 // MYH14 /// ENST0	MYH14	NM_001077186	0.00530159	7.30298	7.7546	6.05034	3.25862	1.70426	3.25862	Greater than 0
21280	7915929	NM_001048166 // STIL /// NM_003035 // STIL /// ENST00000337817 // STIL /// ENST0	STIL	NM_001048166	0.009751	5.89362	6.83424	5.12911	3.26057	1.70512	3.26057	Greater than 0
175214	8087849	NM_015426 // POC1A /// NM_001161580 // POC1A /// NM_001161581 // POC1A /// ENST0	POC1A	NM_015426	0.00185309	10.4836	5.49288	3.7873	3.2616	1.70558	3.2616	Greater than 0
49693	7947805	NM_016223 // PACSIN3 /// ENST00000298838 // PACSIN3 /// AF130979 // PACSIN3 ///	PACSIN3	NM_016223	0.00930748	5.99203	8.00946	6.30054	3.26916	1.70892	3.26916	Greater than 0
201053	8116839	NM_001491 // GCNT2 /// ENST00000316170 // GCNT2	GCNT2	NM_001491	0.00716239	6.57336	7.47395	5.76307	3.27359	1.71087	3.27359	Greater than 0
163693	8075085	NM_022081 // HPS4 /// ENST00000398145 // HPS4 /// ENST00000336873 // HPS4 /// EN	HPS4	NM_022081	0.00818118	6.27228	5.52221	3.80657	3.28443	1.71564	3.28443	Greater than 0
91128	7994118	NM_005030 // PLK1 /// ENST00000300093 // PLK1 /// AB209179 // PLK1 /// ENST00000	PLK1	NM_005030	0.00881957	6.10765	7.63279	5.91442	3.29064	1.71837	3.29064	Greater than 0
11843	7905414	NM_020770 // CGN /// ENST00000271636 // CGN /// AF263462 // CGN	CGN	NM_020770	0.00868149	6.1419	8.19124	6.47249	3.29151	1.71875	3.29151	Greater than 0
103213	8007578	NM_024032 // C17orf53 /// NM_001171251 // C17orf53 /// AK291924 // C17orf53 ///	C17orf53	NM_024032	0.00348632	8.4437	5.67527	3.95374	3.29787	1.72153	3.29787	Greater than 0
11847	7905418	NM_020770 // CGN /// ENST00000271636 // CGN /// AF263462 // CGN	CGN	NM_020770	0.0041977	7.91939	6.29691	4.5752	3.29827	1.72171	3.29827	Greater than 0
11655	7905206	NM_025150 // TARS2 /// ENST00000369064 // TARS2 /// ENST00000438568 // TARS2 ///	TARS2	NM_025150	0.0081453	6.28203	6.63184	4.90905	3.30074	1.72279	3.30074	Greater than 0
99597	8003525	NM_000135 // FANCA /// ENST00000389301 // FANCA /// ENST00000305699 // FANCA ///	FANCA	NM_000135	0.00831484	6.23644	7.63385	5.91092	3.30106	1.72293	3.30106	Greater than 0
9894	7903062	NM_206886 // CCDC18 /// ENST00000334652 // CCDC18 /// ENST00000421014 // CCDC18	CCDC18	NM_206886	0.00204524	10.1369	7.5378	5.81413	3.30277	1.72367	3.30277	Greater than 0
13423	7907201	ENST00000413811 // C1orf112 /// AL354614 // C1orf112 /// ENST00000359326 // C1or	C1orf112	ENST00000413811	0.00777522	6.38602	8.38123	6.65716	3.30369	1.72408	3.30369	Greater than 0
43834	7941232	NM_002689 // POLA2 /// ENST00000265465 // POLA2 /// BC002990 // POLA2	POLA2	NM_002689	0.00848839	6.19102	6.80887	5.08084	3.31277	1.72804	3.31277	Greater than 0
154786	8065064	NM_025229 // SEL1L2 /// ENST00000284951 // SEL1L2 /// AK302170 // SEL1L2 /// ENS	SEL1L2	NM_025229	0.00124371	12.0043	4.94844	3.21871	3.31666	1.72973	3.31666	Greater than 0
182455	8095955	NM_025074 // FRAS1 /// ENST00000380674 // FRAS1 /// ENST00000264895 // FRAS1	FRAS1	NM_025074	0.00325851	8.64242	5.6704	3.93904	3.32041	1.73136	3.32041	Greater than 0
240382	8161030	NM_032818 // C9orf100 /// ENST00000378407 // CCDC107 /// ENST00000378406 // CCDC	C9orf100	NM_032818	0.00697822	6.63383	5.58912	3.85273	3.33202	1.7364	3.33202	Greater than 0
250990	8173072	NM_020922 // WNK3 /// NM_001002838 // WNK3 /// ENST00000375169 // WNK3 /// ENST0	WNK3	NM_020922	0.00782276	6.3723	6.51819	4.7817	3.33225	1.7365	3.33225	Greater than 0
126927	8034006	NM_003331 // TYK2 /// ENST00000264818 // TYK2 /// BC014243 // TYK2	TYK2	NM_003331	0.0044969	7.7328	6.03845	4.30087	3.33477	1.73759	3.33477	Greater than 0
170254	8082358	NM_004526 // MCM2 /// ENST00000265056 // MCM2 /// D83987 // MCM2	MCM2	NM_004526	0.00521975	7.34264	7.09545	5.35579	3.33956	1.73966	3.33956	Greater than 0
43818	7941216	NM_002689 // POLA2 /// ENST00000265465 // POLA2 /// BC002990 // POLA2	POLA2	NM_002689	0.00525239	7.32672	8.52478	6.78294	3.34461	1.74184	3.34461	Greater than 0
226520	8145425	NM_152562 // CDCA2 /// ENST00000330560 // CDCA2 /// AK292505 // CDCA2 /// ENST00	CDCA2	NM_152562	0.000775084	14.0853	7.25513	5.51149	3.3488	1.74365	3.3488	Greater than 0
40517	7937458	NM_022772 // EPS8L2 /// ENST00000318562 // EPS8L2 /// BC080636 // EPS8L2	EPS8L2	NM_022772	0.00454144	7.70642	8.27087	6.52665	3.35014	1.74422	3.35014	Greater than 0
186383	8100367	NM_001126328 // LNX1 /// NM_032622 // LNX1 /// ENST00000263925 // LNX1 /// ENST0	LNX1	NM_001126328	0.0067076	6.72659	7.82056	6.07503	3.35319	1.74553	3.35319	Greater than 0
226657	8145573	NM_001017420 // ESCO2 /// ENST00000305188 // ESCO2 /// ENST00000397418 // ESCO2	ESCO2	NM_001017420	0.00882598	6.10608	6.49773	4.75051	3.3571	1.74722	3.3571	Greater than 0
72749	7973552	NR_028100 // DCAF11 /// NM_025230 // DCAF11 /// NM_181357 // DCAF11 /// NM_00116	DCAF11	NR_028100	0.00548741	7.21585	7.29519	5.54516	3.36368	1.75004	3.36368	Greater than 0
117751	8023790	NM_173630 // RTTN /// ENST00000255674 // RTTN /// AK128137 // RTTN /// ENST00000	RTTN	NM_173630	0.00342658	8.49411	5.69786	3.94416	3.37222	1.7537	3.37222	Greater than 0
151653	8061596	NM_012112 // TPX2 /// ENST00000300403 // TPX2 /// BC004136 // TPX2 /// ENST00000	TPX2	NM_012112	0.00245021	9.53028	7.60905	5.8506	3.38334	1.75845	3.38334	Greater than 0
40393	7937322	NM_025092 // ATHL1 /// ENST00000409548 // ATHL1 /// BC109257 // ATHL1 /// ENST00	ATHL1	NM_025092	0.00621461	6.90895	7.20805	5.44812	3.38683	1.75994	3.38683	Greater than 0
72173	7972894	NM_024719 // GRTP1 /// ENST00000375431 // GRTP1 /// BC112123 // GRTP1 /// BC1121	GRTP1	NM_024719	0.00623881	6.89956	7.86058	6.09985	3.38871	1.76074	3.38871	Greater than 0
92260	7995374	NM_133443 // GPT2 /// NM_001142466 // GPT2 /// ENST00000340124 // GPT2 /// ENST0	GPT2	NM_133443	0.00670909	6.72607	6.5356	4.7743	3.39004	1.7613	3.39004	Greater than 0
242224	8163133	NM_018424 // EPB41L4B /// NM_019114 // EPB41L4B /// ENST00000374566 // EPB41L4B	EPB41L4B	NM_018424	0.00427932	7.86679	7.89909	6.13773	3.39018	1.76136	3.39018	Greater than 0
127002	8034087	NM_005498 // AP1M2 /// ENST00000250244 // AP1M2 /// BC005021 // AP1M2 /// ENST00	AP1M2	NM_005498	0.0085504	6.17509	7.39241	5.62944	3.39396	1.76297	3.39396	Greater than 0
49553	7947656	NM_017749 // AMBRA1 /// ENST00000314845 // AMBRA1 /// AK302808 // AMBRA1 /// ENS	AMBRA1	NM_017749	0.00559372	7.16774	5.94404	4.18084	3.3945	1.7632	3.3945	Greater than 0
74070	7975034	NM_182910 // SYNE2 /// ENST00000441438 // SYNE2	SYNE2	NM_182910	0.00503789	7.43378	7.19867	5.43502	3.39556	1.76365	3.39556	Greater than 0
22158	7916905	NM_001114120 // DEPDC1 /// NM_017779 // DEPDC1 /// ENST00000370966 // DEPDC1 ///	DEPDC1	NM_001114120	0.00874258	6.12666	7.38378	5.61801	3.40056	1.76577	3.40056	Greater than 0
27697	7923208	NM_014875 // KIF14 /// ENST00000367350 // KIF14 /// BC113742 // KIF14	KIF14	NM_014875	0.000601376	15.3429	7.90691	6.13824	3.40739	1.76867	3.40739	Greater than 0
57082	7956123	NM_001982 // ERBB3 /// NM_001005915 // ERBB3 /// ENST00000267101 // ERBB3 /// EN	ERBB3	NM_001982	0.00791833	6.34505	7.49287	5.72408	3.40768	1.76879	3.40768	Greater than 0
48759	7946774	NM_017508 // SOX6 /// NM_033326 // SOX6 /// NM_001145811 // SOX6 /// NM_00114581	SOX6	NM_017508	0.00394846	8.08878	7.77702	6.00541	3.41435	1.77161	3.41435	Greater than 0
82463	7984532	NM_001104554 // PAQR5 /// NM_017705 // PAQR5 /// ENST00000395407 // PAQR5 /// EN	PAQR5	NM_001104554	0.00747349	6.47573	7.69999	5.92773	3.41589	1.77226	3.41589	Greater than 0
119201	8025392	NM_024552 // LASS4 /// ENST00000251363 // LASS4 /// BC009828 // LASS4	LASS4	NM_024552	0.000721001	14.4331	8.62785	6.85558	3.41592	1.77227	3.41592	Greater than 0
227153	8146134	NM_032336 // GINS4 /// ENST00000276533 // GINS4 /// BC005995 // GINS4 /// ENST00	GINS4	NM_032336	0.0090716	6.04691	6.75269	4.97962	3.4178	1.77307	3.4178	Greater than 0
37186	7933794	NM_020987 // ANK3 /// NM_001149 // ANK3 /// ENST00000355288 // ANK3 /// ENST0000	ANK3	NM_020987	0.00498656	7.4603	7.95599	6.18143	3.42132	1.77455	3.42132	Greater than 0
236747	8157007	NM_001042550 // SMC2 /// NM_001042551 // SMC2 /// NM_006444 // SMC2 /// ENST0000	SMC2	NM_001042550	0.00228863	9.75518	7.52263	5.74792	3.42167	1.7747	3.42167	Greater than 0
149288	8058964	NM_020935 // USP37 /// ENST00000258399 // USP37 /// ENST00000454775 // USP37 ///	USP37	NM_020935	0.00434142	7.82765	6.80117	5.02603	3.4227	1.77513	3.4227	Greater than 0
18142	7912440	NM_004958 // MTOR /// ENST00000361445 // MTOR /// U88966 // MTOR	MTOR	NM_004958	0.00163253	10.9455	7.30047	5.51604	3.44483	1.78443	3.44483	Greater than 0
190212	8104706	NM_178140 // PDZD2 /// ENST00000438447 // PDZD2 /// ENST00000282493 // PDZD2 ///	PDZD2	NM_178140	0.00109352	12.539	6.28535	4.50016	3.44665	1.78519	3.44665	Greater than 0
16560	7910659	NM_001079515 // TBCE /// NM_003193 // TBCE /// ENST00000406207 // TBCE /// ENST0	TBCE	NM_001079515	0.000267178	20.1501	7.26004	5.47477	3.44682	1.78527	3.44682	Greater than 0
168180	8080045	NM_004947 // DOCK3 /// AY254099 // DOCK3	DOCK3	NM_004947	0.00913805	6.03126	6.46618	4.6777	3.45451	1.78848	3.45451	Greater than 0
93596	7996843	NM_004360 // CDH1 /// ENST00000261769 // CDH1 /// BC146662 // CDH1 /// BC141838	CDH1	NM_004360	0.0066115	6.76073	8.95064	7.16214	3.45456	1.7885	3.45456	Greater than 0
251106	8173211	NM_001012968 // SPIN4 /// ENST00000335144 // SPIN4 /// ENST00000374884 // SPIN4	SPIN4	NM_001012968	0.00225368	9.8066	7.76694	5.97269	3.46834	1.79425	3.46834	Greater than 0
100082	8004073	NM_006612 // KIF1C /// ENST00000320785 // KIF1C /// BC034993 // KIF1C	KIF1C	NM_006612	0.00195128	10.3008	5.91868	4.11515	3.49074	1.80353	3.49074	Greater than 0
28926	7924569	NM_002533 // NVL /// NM_206840 // NVL /// ENST00000281701 // NVL /// ENST0000039	NVL	NM_002533	0.00217574	9.92519	7.54727	5.74205	3.49483	1.80522	3.49483	Greater than 0
22477	7917258	NM_001166417 // SSX2IP /// NM_001166293 // SSX2IP /// NM_001166294 // SSX2IP ///	SSX2IP	NM_001166417	0.00906369	6.04878	9.3074	7.49558	3.51084	1.81182	3.51084	Greater than 0
168010	8079861	NM_005777 // RBM6 /// NM_001167582 // RBM6 /// ENST00000266022 // RBM6 /// AF042	RBM6	NM_005777	0.00691964	6.6535	6.14694	4.33186	3.51879	1.81508	3.51879	Greater than 0
224962	8143670	NM_004456 // EZH2 /// NM_152998 // EZH2 /// ENST00000320356 // EZH2 /// ENST0000	EZH2	NM_004456	0.00711502	6.58872	7.80522	5.9895	3.52034	1.81571	3.52034	Greater than 0
195180	8110232	NM_012171 // TSPAN17 /// NM_130465 // TSPAN17 /// NM_001006616 // TSPAN17 /// EN	TSPAN17	NM_012171	0.00762164	6.4311	6.55144	4.7352	3.52161	1.81624	3.52161	Greater than 0
174317	8086885	NM_001789 // CDC25A /// NM_201567 // CDC25A /// ENST00000302506 // CDC25A /// EN	CDC25A	NM_001789	0.00155358	11.1315	6.89098	5.06605	3.5429	1.82493	3.5429	Greater than 0
51352	7949686	NM_006946 // SPTBN2 /// ENST00000309996 // SPTBN2 /// BC139788 // SPTBN2 /// ENS	SPTBN2	NM_006946	0.00189091	10.4117	7.01391	5.18886	3.5432	1.82505	3.5432	Greater than 0
114545	8020194	NM_014214 // IMPA2 /// ENST00000269159 // IMPA2 /// AF014398 // IMPA2	IMPA2	NM_014214	0.00681432	6.68943	8.65122	6.82595	3.54372	1.82526	3.54372	Greater than 0
6370	7899148	NM_022778 // CCDC21 /// ENST00000252992 // CCDC21 /// BC064528 // CCDC21 /// ENS	CCDC21	NM_022778	0.000267634	20.1386	6.23275	4.40016	3.56175	1.83258	3.56175	Greater than 0
181411	8094766	NM_024677 // NSUN7 /// ENST00000381782 // NSUN7 /// AK304048 // NSUN7 /// BC0365	NSUN7	NM_024677	0.00813179	6.28572	7.17397	5.33885	3.56803	1.83513	3.56803	Greater than 0
209783	8126649	NM_018135 // MRPS18A /// ENST00000372133 // MRPS18A /// BC010364 // MRPS18A ///	MRPS18A	NM_018135	0.00407391	8.00181	7.22764	5.39089	3.57204	1.83675	3.57204	Greater than 0
138745	8047292	NM_152524 // SGOL2 /// NM_001160033 // SGOL2 /// NM_001160046 // SGOL2 /// ENST0	SGOL2	NM_152524	0.00653213	6.78942	6.95666	5.11818	3.57631	1.83847	3.57631	Greater than 0
66836	7966914	NM_007174 // CIT /// ENST00000261833 // CIT /// AY681966 // CIT /// ENST00000392	CIT	NM_007174	0.0096012	5.92619	7.47498	5.63431	3.58177	1.84067	3.58177	Greater than 0
151547	8061474	NM_021067 // GINS1 /// ENST00000262460 // GINS1 /// BC012542 // GINS1 /// ENST00	GINS1	NM_021067	0.00958611	5.92951	7.90973	6.06827	3.58373	1.84146	3.58373	Greater than 0
19763	7914251	NM_016011 // MECR /// NM_001024732 // MECR /// ENST00000263702 // MECR /// ENST0	MECR	NM_016011	0.00707108	6.60308	6.05623	4.21408	3.58545	1.84215	3.58545	Greater than 0
230513	8149964	NM_018492 // PBK /// ENST00000301905 // PBK /// AF237709 // PBK	PBK	NM_018492	0.00674075	6.71497	7.82475	5.97662	3.60032	1.84812	3.60032	Greater than 0
15729	7909723	NM_016343 // CENPF /// ENST00000366955 // CENPF /// U19769 // CENPF /// ENST0000	CENPF	NM_016343	0.00745781	6.48052	6.37933	4.53079	3.60136	1.84854	3.60136	Greater than 0
7888	7900832	NM_002840 // PTPRF /// NM_130440 // PTPRF /// ENST00000359947 // PTPRF /// ENST0	PTPRF	NM_002840	0.00324864	8.65144	6.5232	4.67414	3.60265	1.84906	3.60265	Greater than 0
228534	8147699	NM_024915 // GRHL2 /// ENST00000251808 // GRHL2 /// AK296817 // GRHL2 /// AK2928	GRHL2	NM_024915	0.00667232	6.73905	7.3261	5.47613	3.60493	1.84997	3.60493	Greater than 0
40030	7936915	NM_001083914 // CTBP2 /// ENST00000411419 // CTBP2	CTBP2	NM_001083914	0.0054909	7.21425	5.74698	3.89667	3.60578	1.85031	3.60578	Greater than 0
51376	7949710	NM_006946 // SPTBN2 /// ENST00000309996 // SPTBN2 /// BC139788 // SPTBN2 /// ENS	SPTBN2	NM_006946	0.00563823	7.14795	8.40129	6.54026	3.63267	1.86103	3.63267	Greater than 0
25754	7921042	NM_178229 // IQGAP3 /// ENST00000361170 // IQGAP3 /// AB105103 // IQGAP3	IQGAP3	NM_178229	0.00236427	9.64736	6.27997	4.41893	3.63271	1.86104	3.63271	Greater than 0
37415	7934040	NM_001080449 // DNA2 /// ENST00000399180 // DNA2 /// ENST00000358410 // DNA2 ///	DNA2	NM_001080449	0.000922312	13.2821	6.86443	4.99937	3.64281	1.86505	3.64281	Greater than 0
103888	8008333	NM_025149 // ACSF2 /// ENST00000300441 // ACSF2 /// AK294205 // ACSF2 /// ENST00	ACSF2	NM_025149	0.00551538	7.20307	6.32816	4.46234	3.64474	1.86581	3.64474	Greater than 0
248571	8170369	NM_002025 // AFF2 /// NM_001169122 // AFF2 /// NM_001169123 // AFF2 /// NM_00116	AFF2	NM_002025	0.00834253	6.22911	6.04924	4.18329	3.64508	1.86595	3.64508	Greater than 0
216688	8134357	NM_001166160 // PPP1R9A /// NM_001166161 // PPP1R9A /// NM_001166162 // PPP1R9A	PPP1R9A	NM_001166160	7.09901e-06	67.7086	7.78084	5.90697	3.66516	1.87388	3.66516	Greater than 0
174536	8087112	NM_003365 // UQCRC1 /// ENST00000203407 // UQCRC1 /// L16842 // UQCRC1 /// ENST0	UQCRC1	NM_003365	0.00882831	6.1055	6.0195	4.14397	3.66937	1.87553	3.66937	Greater than 0
15600	7909582	NM_016448 // DTL /// ENST00000366991 // DTL /// AK292343 // DTL /// ENST00000420	DTL	NM_016448	0.00115854	12.2962	8.60784	6.73178	3.67072	1.87606	3.67072	Greater than 0
115968	8021790	NM_007345 // ZNF236 /// ENST00000253159 // ZNF236 /// AF085243 // ZNF236 /// ENS	ZNF236	NM_007345	0.00263618	9.29457	6.43128	4.55158	3.67998	1.8797	3.67998	Greater than 0
175210	8087845	NM_015426 // POC1A /// NM_001161580 // POC1A /// NM_001161581 // POC1A /// ENST0	POC1A	NM_015426	0.00328017	8.62274	6.54227	4.66018	3.68609	1.88209	3.68609	Greater than 0
28978	7924624	NM_001008493 // ENAH /// ENST00000366844 // ENAH /// BC095481 // ENAH /// ENST00	ENAH	NM_001008493	0.00814773	6.28137	10.5048	8.62214	3.68746	1.88263	3.68746	Greater than 0
45301	7942861	NM_182603 // ANKRD42 /// ENST00000393392 // ANKRD42 /// ENST00000342658 // ANKRD	ANKRD42	NM_182603	0.000862316	13.5873	5.66549	3.77922	3.69679	1.88627	3.69679	Greater than 0
166121	8077767	NM_001018115 // FANCD2 /// ENST00000383807 // FANCD2 /// ENST00000419585 // FANC	FANCD2	NM_001018115	0.00481243	7.55299	6.73902	4.84877	3.707	1.89025	3.707	Greater than 0
9972	7903150	NM_001114106 // SLC44A3 /// NM_152369 // SLC44A3 /// ENST00000271227 // SLC44A3	SLC44A3	NM_001114106	0.00276674	9.14186	6.57526	4.68382	3.71007	1.89145	3.71007	Greater than 0
106196	8010887	NM_005993 // TBCD /// ENST00000355528 // TBCD /// BC003094 // TBCD /// ENST00000	TBCD	NM_005993	0.0017404	10.7099	6.0595	4.16675	3.71341	1.89275	3.71341	Greater than 0
76157	7977366	NM_001100913 // PACS2 /// NM_015197 // PACS2 /// ENST00000325438 // PACS2 /// BC	PACS2	NM_001100913	0.00125922	11.954	6.37442	4.47995	3.71784	1.89447	3.71784	Greater than 0
78083	7979513	NM_017420 // SIX4 /// ENST00000216513 // SIX4 /// BC101934 // SIX4	SIX4	NM_017420	0.000432067	17.1478	6.73841	4.84391	3.71791	1.89449	3.71791	Greater than 0
21288	7915937	NM_001048166 // STIL /// NM_003035 // STIL /// ENST00000337817 // STIL /// ENST0	STIL	NM_001048166	0.00711271	6.58947	8.89007	6.99468	3.72024	1.8954	3.72024	Greater than 0
66829	7966907	NM_007174 // CIT /// ENST00000261833 // CIT /// AY681966 // CIT /// ENST00000392	CIT	NM_007174	0.00846793	6.19632	7.29813	5.4023	3.72135	1.89583	3.72135	Greater than 0
125086	8032000	NM_003712 // PPAP2C /// NM_177526 // PPAP2C /// NM_177543 // PPAP2C /// ENST0000	PPAP2C	NM_003712	0.00515089	7.37665	6.69552	4.79963	3.72151	1.89589	3.72151	Greater than 0
236727	8156987	NM_001042550 // SMC2 /// NM_001042551 // SMC2 /// NM_006444 // SMC2 /// ENST0000	SMC2	NM_001042550	0.006561	6.77893	6.51476	4.61883	3.72163	1.89594	3.72163	Greater than 0
108719	8013691	NM_006461 // SPAG5 /// ENST00000321765 // SPAG5 /// AK292398 // SPAG5	SPAG5	NM_006461	0.00134061	11.7028	7.02415	5.12775	3.72282	1.89639	3.72282	Greater than 0
68436	7968683	NM_207361 // FREM2 /// ENST00000280481 // FREM2 /// ENST00000454450 // FREM2 ///	FREM2	NM_207361	0.00562608	7.15333	5.62958	3.73004	3.73093	1.89953	3.73093	Greater than 0
20325	7914861	NM_022111 // CLSPN /// ENST00000318121 // CLSPN /// AF297866 // CLSPN /// ENST00	CLSPN	NM_022111	0.00545383	7.23131	7.1686	5.2688	3.7316	1.89979	3.7316	Greater than 0
25399	7920655	J05581 // MUC1 /// EF670706 // MUC1 /// EF670720 // MUC1 /// EF670715 // MUC1 //	MUC1	J05581	0.00397929	8.06707	7.50565	5.60555	3.73238	1.9001	3.73238	Greater than 0
57096	7956137	NM_001982 // ERBB3 /// ENST00000267101 // ERBB3 /// M34309 // ERBB3	ERBB3	NM_001982	9.50337e-05	28.4811	8.87441	6.97422	3.73264	1.9002	3.73264	Greater than 0
181130	8094453	NM_006424 // SLC34A2 /// NM_001177998 // SLC34A2 /// NM_001177999 // SLC34A2 ///	SLC34A2	NM_006424	0.00765545	6.42107	7.65927	5.75849	3.73414	1.90078	3.73414	Greater than 0
84122	7986369	NM_000875 // IGF1R /// ENST00000268035 // IGF1R /// AB425196 // IGF1R /// ENST00	IGF1R	NM_000875	0.00282017	9.0821	6.50321	4.60072	3.7386	1.9025	3.7386	Greater than 0
121209	8027638	NM_000175 // GPI /// ENST00000356487 // GPI /// ENST00000415930 // GPI /// ENST0	GPI	NM_000175	0.00877315	6.11909	6.01924	4.11513	3.7428	1.90412	3.7428	Greater than 0
7765	7900707	NM_001255 // CDC20 /// ENST00000310955 // CDC20 /// ENST00000372462 // CDC20 ///	CDC20	NM_001255	0.0016159	10.9837	8.01746	6.11212	3.74598	1.90535	3.74598	Greater than 0
188671	8102942	NM_020724 // RNF150 /// ENST00000306799 // RNF150 /// ENST00000420921 // RNF150	RNF150	NM_020724	0.00905745	6.05026	7.312	5.40577	3.74829	1.90623	3.74829	Greater than 0
182469	8095969	NM_025074 // FRAS1 /// ENST00000380674 // FRAS1 /// ENST00000264895 // FRAS1	FRAS1	NM_025074	0.00731894	6.52355	7.18817	5.28072	3.75144	1.90745	3.75144	Greater than 0
177056	8089905	NM_199420 // POLQ /// ENST00000264233 // POLQ /// AY032677 // POLQ /// ENST00000	POLQ	NM_199420	0.00381617	8.18454	6.66646	4.75806	3.75393	1.9084	3.75393	Greater than 0
218547	8136409	NM_015135 // NUP205 /// ENST00000285968 // NUP205 /// AK297307 // NUP205 /// BC1	NUP205	NM_015135	0.00284508	9.05474	7.55846	5.64965	3.75501	1.90882	3.75501	Greater than 0
68443	7968690	NM_207361 // FREM2 /// ENST00000280481 // FREM2 /// ENST00000454450 // FREM2 ///	FREM2	NM_207361	0.000247773	20.666	5.81746	3.9041	3.76683	1.91335	3.76683	Greater than 0
56104	7955021	NM_152641 // ARID2 /// ENST00000334344 // ARID2 /// DQ096628 // ARID2 /// ENST00	ARID2	NM_152641	0.00220652	9.87768	7.89452	5.97913	3.77217	1.91539	3.77217	Greater than 0
27614	7923112	NM_018136 // ASPM /// ENST00000367409 // ASPM /// AF509326 // ASPM /// ENST00000	ASPM	NM_018136	0.00863999	6.15234	7.00875	5.09111	3.77805	1.91764	3.77805	Greater than 0
28998	7924645	NM_014698 // TMEM63A /// ENST00000366835 // TMEM63A /// BC030245 // TMEM63A	TMEM63A	NM_014698	0.00129585	11.8383	5.44511	3.52631	3.7811	1.9188	3.7811	Greater than 0
201006	8116786	ENST00000379802 // DSP /// ENST00000418664 // DSP	DSP	ENST00000379802	0.00400102	8.05191	7.2059	5.28686	3.78173	1.91905	3.78173	Greater than 0
8594	7901625	NM_015547 // ACOT11 /// NM_147161 // ACOT11 /// ENST00000371316 // ACOT11 /// EN	ACOT11	NM_015547	0.00591718	7.02845	5.79554	3.87184	3.79395	1.9237	3.79395	Greater than 0
237004	8157304	NM_017688 // BSPRY /// ENST00000374183 // BSPRY /// BC001477 // BSPRY /// ENST00	BSPRY	NM_017688	0.00913203	6.03267	7.31126	5.38657	3.79655	1.92469	3.79655	Greater than 0
109836	8014934	NM_014815 // MED24 /// NM_001079518 // MED24 /// ENST00000356271 // MED24 /// EN	MED24	NM_014815	0.00688165	6.66638	6.35646	4.4269	3.80939	1.92956	3.80939	Greater than 0
181412	8094767	NM_024677 // NSUN7 /// ENST00000381782 // NSUN7 /// AK304048 // NSUN7 /// BC0365	NSUN7	NM_024677	0.00457157	7.68877	6.73441	4.80459	3.81006	1.92981	3.81006	Greater than 0
9466	7902586	NM_012302 // LPHN2 /// ENST00000359929 // LPHN2 /// ENST00000319517 // LPHN2 ///	LPHN2	NM_012302	0.0018461	10.4971	6.46085	4.52907	3.81526	1.93178	3.81526	Greater than 0
214920	8132340	NM_018685 // ANLN /// ENST00000265748 // ANLN /// AF273437 // ANLN /// BC034692	ANLN	NM_018685	0.00569902	7.12125	6.75336	4.82097	3.81686	1.93239	3.81686	Greater than 0
12903	7906611	NM_020335 // VANGL2 /// ENST00000368061 // VANGL2 /// BC103919 // VANGL2	VANGL2	NM_020335	0.000601405	15.3427	6.56582	4.63147	3.82206	1.93435	3.82206	Greater than 0
116327	8022187	NM_005559 // LAMA1 /// ENST00000389658 // LAMA1 /// BC144590 // LAMA1 /// ENST00	LAMA1	NM_005559	0.000356011	18.3001	7.02864	5.08906	3.83592	1.93957	3.83592	Greater than 0
9691	7902834	NM_006256 // PKN2 /// ENST00000370521 // PKN2 /// U33052 // PKN2 /// ENST0000037	PKN2	NM_006256	0.00516387	7.37019	6.61652	4.67593	3.83864	1.94059	3.83864	Greater than 0
8959	7902027	NM_018211 // RAVER2 /// ENST00000371072 // RAVER2 /// ENST00000418058 // RAVER2	RAVER2	NM_018211	0.00905414	6.05104	7.85532	5.91462	3.83891	1.9407	3.83891	Greater than 0
109892	8014996	NM_001067 // TOP2A /// ENST00000423485 // TOP2A /// ENST00000357601 // TOP2A ///	TOP2A	NM_001067	0.000708345	14.5195	7.79592	5.84924	3.85485	1.94668	3.85485	Greater than 0
167466	8079265	NM_020242 // KIF15 /// ENST00000326047 // KIF15 /// BC117174 // KIF15 /// AB0358	KIF15	NM_020242	0.00193743	10.3258	6.60275	4.65508	3.85751	1.94767	3.85751	Greater than 0
203577	8119683	NM_201521 // KLC4 /// NM_201522 // KLC4 /// NM_201523 // KLC4 /// ENST0000034716	KLC4	NM_201521	0.0022417	9.82447	5.74937	3.80104	3.85926	1.94833	3.85926	Greater than 0
117304	8023287	NM_001080467 // MYO5B /// ENST00000285039 // MYO5B /// AB290160 // MYO5B /// ENS	MYO5B	NM_001080467	0.00415579	7.94693	6.43041	4.46213	3.91303	1.96829	3.91303	Greater than 0
78468	7979953	NM_033141 // MAP3K9 /// ENST00000005198 // MAP3K9 /// AY327900 // MAP3K9 /// ENS	MAP3K9	NM_033141	0.00929122	5.99575	6.43466	4.4654	3.91568	1.96926	3.91568	Greater than 0
127004	8034089	NM_005498 // AP1M2 /// ENST00000250244 // AP1M2 /// BC005021 // AP1M2 /// ENST00	AP1M2	NM_005498	0.00583055	7.06475	7.74693	5.77576	3.92084	1.97116	3.92084	Greater than 0
208435	8125157	NM_025257 // SLC44A4 /// NM_001178044 // SLC44A4 /// NM_001178045 // SLC44A4 ///	SLC44A4	NM_025257	0.00284024	9.06003	8.07313	6.10101	3.92344	1.97212	3.92344	Greater than 0
255840	8178661	NM_025257 // SLC44A4 /// NM_001178044 // SLC44A4 /// NM_001178045 // SLC44A4 ///	SLC44A4	NM_025257	0.00284024	9.06003	8.07313	6.10101	3.92344	1.97212	3.92344	Greater than 0
256920	8179869	NM_025257 // SLC44A4 /// NM_001178044 // SLC44A4 /// NM_001178045 // SLC44A4 ///	SLC44A4	NM_025257	0.00284024	9.06003	8.07313	6.10101	3.92344	1.97212	3.92344	Greater than 0
54002	7952681	NM_001143835 // NFRKB /// NM_006165 // NFRKB /// ENST00000304521 // NFRKB /// EN	NFRKB	NM_001143835	0.000934182	13.2248	6.57195	4.59873	3.92643	1.97322	3.92643	Greater than 0
160795	8071835	NM_012295 // CABIN1 /// ENST00000263119 // CABIN1 /// ENST00000398319 // CABIN1	CABIN1	NM_012295	0.00163341	10.9435	6.65274	4.67861	3.92891	1.97413	3.92891	Greater than 0
49694	7947806	NM_016223 // PACSIN3 /// ENST00000298838 // PACSIN3 /// AF130979 // PACSIN3 ///	PACSIN3	NM_016223	0.00278498	9.12129	5.93876	3.95798	3.94704	1.98077	3.94704	Greater than 0
236837	8157112	ENST00000457913 // ZNF462 /// ENST00000374686 // ZNF462	ZNF462	ENST00000457913	0.00544503	7.23537	5.44153	3.45454	3.96409	1.98699	3.96409	Greater than 0
121350	8027795	NM_015925 // LSR /// NM_205834 // LSR /// NM_205835 // LSR /// ENST00000361790 /	LSR	NM_015925	0.00772632	6.40024	8.30391	6.31507	3.96917	1.98884	3.96917	Greater than 0
227367	8146376	NM_005914 // MCM4 /// NM_182746 // MCM4 /// ENST00000262105 // MCM4 /// ENST0000	MCM4	NM_005914	0.00244083	9.54279	7.82954	5.83883	3.97432	1.99071	3.97432	Greater than 0
43788	7941184	NM_005186 // CAPN1 /// ENST00000279247 // CAPN1 /// BC008751 // CAPN1 /// ENST00	CAPN1	NM_005186	0.00946841	5.95562	7.36593	5.36642	3.99864	1.99951	3.99864	Greater than 0
204586	8120789	NM_004999 // MYO6 /// ENST00000369977 // MYO6 /// U90236 // MYO6 /// BC146764 //	MYO6	NM_004999	0.0054455	7.23516	8.25251	6.25161	4.0025	2.0009	4.0025	Greater than 0
203782	8119905	AY263145 // VEGFA /// AK056914 // VEGFA	VEGFA	AY263145	0.00292905	8.96481	7.34813	5.34669	4.00398	2.00144	4.00398	Greater than 0
140738	8049490	NM_024101 // MLPH /// NM_001042467 // MLPH /// ENST00000264605 // MLPH /// ENST0	MLPH	NM_024101	0.005555	7.18512	6.49064	4.48869	4.00541	2.00195	4.00541	Greater than 0
39362	7936190	NM_000494 // COL17A1 /// ENST00000353479 // COL17A1 /// ENST00000393211 // COL17	COL17A1	NM_000494	0.00982696	5.87735	6.46946	4.46489	4.01269	2.00457	4.01269	Greater than 0
15599	7909581	NM_016448 // DTL /// ENST00000366991 // DTL /// AK292343 // DTL /// ENST00000318	DTL	NM_016448	0.00684749	6.67804	8.27057	6.2649	4.01575	2.00567	4.01575	Greater than 0
127141	8034238	NM_001161616 // RGL3 /// NM_001035223 // RGL3 /// ENST00000380456 // RGL3 /// BC	RGL3	NM_001161616	0.00626031	6.89125	7.84376	5.83779	4.01659	2.00597	4.01659	Greater than 0
15590	7909572	NM_016448 // DTL /// ENST00000366991 // DTL /// AK292343 // DTL /// ENST00000318	DTL	NM_016448	0.007519	6.4619	7.59819	5.59192	4.01742	2.00627	4.01742	Greater than 0
14015	7907844	NM_002826 // QSOX1 /// ENST00000367602 // QSOX1 /// U97276 // QSOX1 /// ENST0000	QSOX1	NM_002826	0.00845712	6.19912	8.93676	6.92432	4.03463	2.01244	4.03463	Greater than 0
226518	8145423	NM_152562 // CDCA2 /// ENST00000330560 // CDCA2 /// AK292505 // CDCA2 /// ENST00	CDCA2	NM_152562	0.000936325	13.2146	8.02417	6.00866	4.04324	2.01551	4.04324	Greater than 0
10517	7903749	NM_000850 // GSTM4 /// NR_024538 // GSTM4 /// ENST00000369836 // GSTM4 /// BC108	GSTM4	NM_000850	0.00409565	7.9871	6.15924	4.14322	4.04466	2.01602	4.04466	Greater than 0
247204	8168796	NM_006733 // CENPI /// ENST00000423383 // CENPI /// ENST00000372927 // CENPI ///	CENPI	NM_006733	0.00452749	7.71464	6.82854	4.80359	4.06979	2.02495	4.06979	Greater than 0
100832	8004886	NM_004822 // NTN1 /// ENST00000173229 // NTN1 /// U75586 // NTN1	NTN1	NM_004822	0.00311979	8.77266	5.91878	3.89222	4.07433	2.02656	4.07433	Greater than 0
25766	7921054	NM_178229 // IQGAP3 /// ENST00000361170 // IQGAP3 /// AB105103 // IQGAP3	IQGAP3	NM_178229	0.00680063	6.69416	7.61512	5.58821	4.07531	2.02691	4.07531	Greater than 0
123912	8030623	NM_001077186 // MYH14 /// NM_024729 // MYH14 /// NM_001145809 // MYH14 /// ENST0	MYH14	NM_001077186	0.00501906	7.44347	7.58207	5.55356	4.07982	2.02851	4.07982	Greater than 0
94497	7997849	NM_030928 // CDT1 /// ENST00000301019 // CDT1 /// BC000137 // CDT1	CDT1	NM_030928	0.00303903	8.85207	6.65394	4.6227	4.08756	2.03124	4.08756	Greater than 0
89777	7992608	NM_001761 // CCNF /// ENST00000397066 // CCNF /// BC012349 // CCNF /// ENST00000	CCNF	NM_001761	0.00663547	6.75215	6.42111	4.38973	4.08795	2.03138	4.08795	Greater than 0
109903	8015007	NM_001067 // TOP2A /// ENST00000423485 // TOP2A /// ENST00000357601 // TOP2A ///	TOP2A	NM_001067	0.000538299	15.926	9.10835	7.07604	4.0906	2.03231	4.0906	Greater than 0
214323	8131678	NM_002214 // ITGB8 /// ENST00000222573 // ITGB8 /// M73780 // ITGB8	ITGB8	NM_002214	0.00376212	8.22493	9.04325	7.00757	4.10017	2.03568	4.10017	Greater than 0
225290	8144039	NM_005431 // XRCC2 /// ENST00000359321 // XRCC2 /// AF035587 // XRCC2	XRCC2	NM_005431	0.00878605	6.1159	7.16418	5.12352	4.11436	2.04067	4.11436	Greater than 0
10939	7904219	NM_138959 // VANGL1 /// NM_001172412 // VANGL1 /// NM_001172411 // VANGL1 /// EN	VANGL1	NM_138959	0.00710305	6.59262	7.12018	5.07697	4.12162	2.04321	4.12162	Greater than 0
11851	7905422	NM_020770 // CGN /// ENST00000271636 // CGN /// AF263462 // CGN	CGN	NM_020770	0.00862903	6.15511	8.56734	6.52361	4.12308	2.04372	4.12308	Greater than 0
7111	7899981	NM_005095 // ZMYM4 /// ENST00000314607 // ZMYM4 /// BC127113 // ZMYM4 /// ENST00	ZMYM4	NM_005095	0.00611317	6.94884	7.76768	5.72101	4.13151	2.04667	4.13151	Greater than 0
25782	7921070	NM_178229 // IQGAP3 /// ENST00000361170 // IQGAP3 /// AB105103 // IQGAP3	IQGAP3	NM_178229	0.00690146	6.65965	7.59892	5.54914	4.14044	2.04978	4.14044	Greater than 0
152160	8062150	NM_007186 // CEP250 /// ENST00000397527 // CEP250 /// ENST00000356095 // CEP250	CEP250	NM_007186	0.00591393	7.0298	6.75854	4.69854	4.16988	2.06001	4.16988	Greater than 0
105342	8009956	NM_000213 // ITGB4 /// NM_001005619 // ITGB4 /// NM_001005731 // ITGB4 /// ENST0	ITGB4	NM_000213	0.0088936	6.08957	7.56156	5.49578	4.18661	2.06578	4.18661	Greater than 0
221822	8140164	NM_181471 // RFC2 /// NM_002914 // RFC2 /// ENST00000055077 // RFC2 /// ENST0000	RFC2	NM_181471	0.00397604	8.06935	6.65696	4.58291	4.21068	2.07405	4.21068	Greater than 0
85295	7987687	NM_015540 // RPAP1 /// ENST00000304330 // RPAP1 /// BC000246 // RPAP1	RPAP1	NM_015540	0.00055121	15.7994	6.14114	4.06134	4.22747	2.07979	4.22747	Greater than 0
88369	7991036	NM_004839 // HOMER2 /// NM_199330 // HOMER2 /// NM_199331 // HOMER2 /// NM_19933	HOMER2	NM_004839	0.00781031	6.37588	5.87274	3.78682	4.24545	2.08592	4.24545	Greater than 0
16518	7910609	NM_032435 // KIAA1804 /// ENST00000366624 // KIAA1804 /// BC136648 // KIAA1804 /	KIAA1804	NM_032435	0.00236211	9.65037	6.68941	4.59372	4.2743	2.09569	4.2743	Greater than 0
16018	7910049	NM_001373 // DNAH14 /// ENST00000330118 // DNAH14 /// ENST00000430092 // DNAH14	DNAH14	NM_001373	0.00372825	8.25063	7.48873	5.39071	4.28122	2.09802	4.28122	Greater than 0
201565	8117428	NM_003524 // HIST1H2BH /// ENST00000356350 // HIST1H2BH /// BC096116 // HIST1H2B	HIST1H2BH	NM_003524	0.00636538	6.85121	6.58248	4.47619	4.30582	2.10629	4.30582	Greater than 0
144794	8054013	NM_017789 // SEMA4C /// ENST00000305476 // SEMA4C /// AY358842 // SEMA4C	SEMA4C	NM_017789	0.00698723	6.63082	6.62127	4.50542	4.33445	2.11585	4.33445	Greater than 0
48029	7945921	NM_016320 // NUP98 /// NM_139131 // NUP98 /// NM_005387 // NUP98 /// NM_139132 /	NUP98	NM_016320	0.00658731	6.76942	7.20557	5.08611	4.34532	2.11946	4.34532	Greater than 0
60153	7959510	NM_003959 // HIP1R /// ENST00000253083 // HIP1R /// AB013384 // HIP1R /// ENST00	HIP1R	NM_003959	0.00582936	7.06525	6.98235	4.86078	4.35166	2.12157	4.35166	Greater than 0
44543	7942012	NM_002335 // LRP5 /// ENST00000294304 // LRP5 /// AF077820 // LRP5	LRP5	NM_002335	0.00284693	9.05272	6.63964	4.51695	4.35505	2.12269	4.35505	Greater than 0
228543	8147708	NM_024915 // GRHL2 /// ENST00000251808 // GRHL2 /// AK292853 // GRHL2 /// BC1298	GRHL2	NM_024915	0.00831342	6.23682	7.8929	5.76939	4.35755	2.12352	4.35755	Greater than 0
51358	7949692	NM_006946 // SPTBN2 /// ENST00000309996 // SPTBN2	SPTBN2	NM_006946	0.00732223	6.52252	7.47766	5.34891	4.37337	2.12875	4.37337	Greater than 0
9928	7903099	NM_001024948 // FNBP1L /// NM_017737 // FNBP1L /// NM_001164473 // FNBP1L /// EN	FNBP1L	NM_001024948	0.00166308	10.8768	7.32452	5.19431	4.37783	2.13022	4.37783	Greater than 0
220461	8138578	NM_006547 // IGF2BP3 /// ENST00000258729 // IGF2BP3 /// BC065269 // IGF2BP3 ///	IGF2BP3	NM_006547	0.00366528	8.29926	6.56335	4.43006	4.38718	2.13329	4.38718	Greater than 0
235181	8155222	NM_014791 // MELK /// ENST00000298048 // MELK /// BC014039 // MELK	MELK	NM_014791	0.00786626	6.35984	8.51783	6.38164	4.396	2.13619	4.396	Greater than 0
108711	8013683	NM_006461 // SPAG5 /// ENST00000321765 // SPAG5 /// AK292398 // SPAG5 /// AK3160	SPAG5	NM_006461	0.00531334	7.29735	7.75668	5.61002	4.42801	2.14666	4.42801	Greater than 0
68455	7968702	NM_207361 // FREM2 /// ENST00000280481 // FREM2	FREM2	NM_207361	0.00410793	7.97883	5.72194	3.57035	4.44318	2.15159	4.44318	Greater than 0
10356	7903575	NM_013296 // GPSM2 /// ENST00000406462 // GPSM2 /// ENST00000264126 // GPSM2 ///	GPSM2	NM_013296	0.00961094	5.92405	7.93737	5.76864	4.49629	2.16873	4.49629	Greater than 0
56269	7955209	NM_005480 // TROAP /// ENST00000257909 // TROAP /// U04810 // TROAP	TROAP	NM_005480	0.00414749	7.95243	6.22201	4.0499	4.50683	2.17211	4.50683	Greater than 0
223750	8142304	NM_001037132 // NRCAM /// NM_005010 // NRCAM /// ENST00000379028 // NRCAM /// EN	NRCAM	NM_001037132	0.00437738	7.80531	9.83583	7.65669	4.52885	2.17914	4.52885	Greater than 0
218566	8136428	NM_015135 // NUP205 /// ENST00000285968 // NUP205 /// AK293497 // NUP205 /// BC1	NUP205	NM_015135	0.00397289	8.07156	6.53078	4.34843	4.53893	2.18235	4.53893	Greater than 0
103883	8008328	NM_025149 // ACSF2 /// ENST00000300441 // ACSF2 /// AK294205 // ACSF2 /// ENST00	ACSF2	NM_025149	0.00662003	6.75767	8.26147	6.07437	4.5539	2.1871	4.5539	Greater than 0
235847	8155990	NM_033305 // VPS13A /// NM_015186 // VPS13A /// NM_001018037 // VPS13A /// NM_00	VPS13A	NM_033305	0.00356494	8.37906	7.77661	5.58475	4.56891	2.19185	4.56891	Greater than 0
202654	8118673	NM_002263 // KIFC1 /// ENST00000374523 // KIFC1 /// ENST00000448818 // KIFC1 ///	KIFC1	NM_002263	0.00908893	6.04281	7.51873	5.30984	4.62318	2.20889	4.62318	Greater than 0
256653	8179567	NM_002263 // KIFC1 /// ENST00000374523 // KIFC1 /// ENST00000448818 // KIFC1 ///	KIFC1	NM_002263	0.00908893	6.04281	7.51873	5.30984	4.62318	2.20889	4.62318	Greater than 0
198905	8114437	NM_001790 // CDC25C /// NM_022809 // CDC25C /// ENST00000348983 // CDC25C /// EN	CDC25C	NM_001790	0.00787251	6.35806	6.37062	4.14912	4.66379	2.2215	4.66379	Greater than 0
121655	8028130	NM_001083961 // WDR62 /// NM_173636 // WDR62 /// ENST00000401500 // WDR62 /// EN	WDR62	NM_001083961	0.00375097	8.23336	5.77488	3.54531	4.68992	2.22956	4.68992	Greater than 0
33719	7929939	NM_030929 // KAZALD1 /// ENST00000370200 // KAZALD1 /// AK172864 // KAZALD1	KAZALD1	NM_030929	0.00261754	9.31719	6.63943	4.40962	4.69071	2.2298	4.69071	Greater than 0
237005	8157305	NM_017688 // BSPRY /// ENST00000374183 // BSPRY /// BC001477 // BSPRY /// ENST00	BSPRY	NM_017688	0.0057518	7.09837	7.12247	4.89202	4.69278	2.23044	4.69278	Greater than 0
152929	8063004	AF330259 // WFDC2 /// ENST00000447118 // WFDC2	WFDC2	AF330259	0.000193883	22.436	7.18039	4.94389	4.71254	2.2365	4.71254	Greater than 0
15338	7909297	NM_006212 // PFKFB2 /// NM_001018053 // PFKFB2 /// ENST00000367080 // PFKFB2 ///	PFKFB2	NM_006212	0.00551393	7.20374	7.7505	5.51374	4.71335	2.23675	4.71335	Greater than 0
28510	7924105	NM_002497 // NEK2 /// ENST00000366999 // NEK2 /// BC043502 // NEK2 /// ENST00000	NEK2	NM_002497	0.00778702	6.3826	8.15703	5.91656	4.72552	2.24047	4.72552	Greater than 0
15593	7909575	NM_016448 // DTL /// ENST00000366991 // DTL /// AK292343 // DTL /// ENST00000318	DTL	NM_016448	0.000944954	13.1737	7.28139	5.0401	4.72819	2.24129	4.72819	Greater than 0
33721	7929941	NM_030929 // KAZALD1 /// ENST00000370200 // KAZALD1	KAZALD1	NM_030929	0.00165853	10.8869	6.74728	4.50473	4.73231	2.24254	4.73231	Greater than 0
51375	7949709	NM_006946 // SPTBN2 /// ENST00000309996 // SPTBN2 /// BC139788 // SPTBN2 /// ENS	SPTBN2	NM_006946	0.00740812	6.4958	8.47982	6.23689	4.73358	2.24293	4.73358	Greater than 0
57107	7956148	NM_001982 // ERBB3 /// ENST00000267101 // ERBB3 /// M34309 // ERBB3 /// ENST0000	ERBB3	NM_001982	0.00741922	6.49237	7.92575	5.67917	4.74556	2.24658	4.74556	Greater than 0
27830	7923349	NM_005558 // LAD1 /// ENST00000391967 // LAD1 /// BC009742 // LAD1 /// ENST00000	LAD1	NM_005558	0.00600583	6.99202	6.82777	4.55744	4.82436	2.27034	4.82436	Greater than 0
142367	8051288	NM_144575 // CAPN13 /// ENST00000406764 // CAPN13 /// ENST00000295055 // CAPN13	CAPN13	NM_144575	0.0048712	7.52122	6.94209	4.66566	4.84478	2.27643	4.84478	Greater than 0
114546	8020195	NM_014214 // IMPA2 /// ENST00000269159 // IMPA2 /// AF014398 // IMPA2	IMPA2	NM_014214	0.0048143	7.55197	8.64094	6.36311	4.84949	2.27783	4.84949	Greater than 0
37423	7934048	NM_001080449 // DNA2 /// ENST00000399180 // DNA2 /// ENST00000358410 // DNA2 ///	DNA2	NM_001080449	0.00650136	6.80066	6.23067	3.95215	4.85182	2.27853	4.85182	Greater than 0
159600	8070469	NM_001135099 // TMPRSS2 /// NM_005656 // TMPRSS2 /// ENST00000332149 // TMPRSS2	TMPRSS2	NM_001135099	0.00966376	5.91251	7.07586	4.79726	4.85205	2.27859	4.85205	Greater than 0
74275	7975257	NM_020715 // PLEKHH1 /// ENST00000329153 // PLEKHH1 /// BC146787 // PLEKHH1 ///	PLEKHH1	NM_020715	0.00193596	10.3285	6.58098	4.28799	4.90072	2.29299	4.90072	Greater than 0
1737	7894238	---		---	0.00452149	7.7182	6.22902	3.92244	4.94709	2.30658	4.94709	Greater than 0
23125	7917982	NM_194292 // SASS6 /// ENST00000287482 // SASS6 /// BX641109 // SASS6	SASS6	NM_194292	0.00358928	8.35944	7.01169	4.70159	4.95916	2.3101	4.95916	Greater than 0
155694	8066105	NM_080627 // C20orf117 /// NM_199181 // C20orf117 /// ENST00000279034 // C20orf1	C20orf117	NM_080627	0.0078972	6.35103	6.20354	3.88645	4.98328	2.3171	4.98328	Greater than 0
47506	7945334	NM_138342 // GLB1L2 /// ENST00000339772 // GLB1L2 /// ENST00000389881 // GLB1L2	GLB1L2	NM_138342	0.00652903	6.79055	7.78628	5.45622	5.02826	2.33006	5.02826	Greater than 0
76624	7977899	NM_022478 // CDH24 /// NM_144985 // CDH24 /// ENST00000397359 // CDH24 /// ENST0	CDH24	NM_022478	0.00477015	7.57617	5.29969	2.96663	5.03874	2.33306	5.03874	Greater than 0
105060	8009646	NM_022036 // GPRC5C /// NM_018653 // GPRC5C /// ENST00000342648 // GPRC5C /// EN	GPRC5C	NM_022036	0.0069532	6.64221	7.88616	5.54795	5.05677	2.33822	5.05677	Greater than 0
230846	8150344	NM_023110 // FGFR1 /// NM_001174063 // FGFR1 /// NM_001174064 // FGFR1 /// NM_00	FGFR1	NM_023110	3.2007e-05	40.9667	7.96336	5.61381	5.09663	2.34954	5.09663	Greater than 0
64345	7964155	NM_003920 // TIMELESS /// ENST00000229201 // TIMELESS /// BC050557 // TIMELESS /	TIMELESS	NM_003920	0.00889063	6.09029	5.90261	3.55269	5.09794	2.34991	5.09794	Greater than 0
218105	8135918	BC008573 // C7orf68	C7orf68	BC008573	0.00969437	5.90586	7.2978	4.94788	5.09797	2.34992	5.09797	Greater than 0
125088	8032002	NM_003712 // PPAP2C /// NM_177526 // PPAP2C /// NM_177543 // PPAP2C /// ENST0000	PPAP2C	NM_003712	0.00361838	8.33619	8.11817	5.76643	5.10439	2.35174	5.10439	Greater than 0
105349	8009963	NM_000213 // ITGB4 /// NM_001005619 // ITGB4 /// NM_001005731 // ITGB4 /// ENST0	ITGB4	NM_000213	0.00533097	7.28893	7.53514	5.17776	5.12439	2.35738	5.12439	Greater than 0
153101	8063196	NM_005244 // EYA2 /// NM_172110 // EYA2 /// ENST00000360649 // EYA2 /// ENST0000	EYA2	NM_005244	0.00642859	6.82754	8.25356	5.89062	5.14419	2.36294	5.14419	Greater than 0
218568	8136430	NM_015135 // NUP205 /// ENST00000285968 // NUP205 /// AK293497 // NUP205 /// BC1	NUP205	NM_015135	0.00873477	6.1286	7.59599	5.22978	5.15583	2.36621	5.15583	Greater than 0
44546	7942015	NM_002335 // LRP5 /// ENST00000294304 // LRP5	LRP5	NM_002335	0.00991507	5.85869	6.49445	4.12261	5.176	2.37184	5.176	Greater than 0
27698	7923209	NM_014875 // KIF14 /// ENST00000367350 // KIF14 /// BC113742 // KIF14	KIF14	NM_014875	0.00209708	10.0507	6.82175	4.42988	5.24838	2.39187	5.24838	Greater than 0
74137	7975107	NM_015549 // PLEKHG3 /// ENST00000247226 // PLEKHG3 /// BC129953 // PLEKHG3 ///	PLEKHG3	NM_015549	0.00603697	6.97939	7.21781	4.80084	5.3405	2.41698	5.3405	Greater than 0
65938	7965930	NM_001031701 // NT5DC3 /// ENST00000392876 // NT5DC3 /// AB032773 // NT5DC3 ///	NT5DC3	NM_001031701	0.00718953	6.56462	6.34907	3.93164	5.34216	2.41742	5.34216	Greater than 0
68440	7968687	NM_207361 // FREM2 /// ENST00000280481 // FREM2 /// ENST00000454450 // FREM2 ///	FREM2	NM_207361	0.00541206	7.25071	6.40868	3.99086	5.34362	2.41782	5.34362	Greater than 0
28447	7924035	NM_000228 // LAMB3 /// NM_001017402 // LAMB3 /// NM_001127641 // LAMB3 /// ENST0	LAMB3	NM_000228	0.000352947	18.3533	6.13085	3.7097	5.35598	2.42115	5.35598	Greater than 0
213904	8131210	NM_152744 // SDK1 /// ENST00000404826 // SDK1 /// AY310398 // SDK1 /// ENST00000	SDK1	NM_152744	0.00711028	6.59026	8.06399	5.64212	5.35865	2.42187	5.35865	Greater than 0
168182	8080047	NM_004947 // DOCK3 /// AY254099 // DOCK3	DOCK3	NM_004947	0.00578651	7.08348	7.31808	4.8912	5.37729	2.42688	5.37729	Greater than 0
201721	8117617	NM_003527 // HIST1H2BO /// ENST00000303806 // HIST1H2BO /// BC106720 // HIST1H2B	HIST1H2BO	NM_003527	0.00321391	8.68348	6.30923	3.87015	5.42296	2.43908	5.42296	Greater than 0
182442	8095942	NM_025074 // FRAS1 /// NM_001166133 // FRAS1 /// ENST00000380674 // FRAS1 /// BC	FRAS1	NM_025074	0.00223707	9.83141	7.2639	4.82338	5.42835	2.44051	5.42835	Greater than 0
8985	7902056	NM_014787 // DNAJC6 /// ENST00000395325 // DNAJC6 /// ENST00000371069 // DNAJC6	DNAJC6	NM_014787	0.00322788	8.67054	6.24701	3.78126	5.52415	2.46575	5.52415	Greater than 0
242257	8163168	NM_002829 // PTPN3 /// NM_001145368 // PTPN3 /// NM_001145369 // PTPN3 /// NM_00	PTPN3	NM_002829	0.004179	7.93164	7.61836	5.14759	5.54339	2.47077	5.54339	Greater than 0
77780	7979176	NM_020784 // TXNDC16 /// NM_001160047 // TXNDC16 /// ENST00000281741 // TXNDC16	TXNDC16	NM_020784	0.00571707	7.11339	6.5059	4.03377	5.54863	2.47213	5.54863	Greater than 0
194924	8109943	NM_022897 // RANBP17 /// ENST00000389118 // RANBP17 /// AF222747 // RANBP17 ///	RANBP17	NM_022897	0.00163282	10.9449	7.18794	4.71279	5.56025	2.47515	5.56025	Greater than 0
242246	8163157	NM_002829 // PTPN3 /// NM_001145368 // PTPN3 /// NM_001145369 // PTPN3 /// NM_00	PTPN3	NM_002829	0.00837645	6.22018	6.72392	4.22168	5.66565	2.50224	5.66565	Greater than 0
123876	8030587	NM_001077186 // MYH14 /// NM_024729 // MYH14 /// NM_001145809 // MYH14 /// ENST0	MYH14	NM_001077186	0.00327683	8.62576	7.7628	5.25086	5.70385	2.51194	5.70385	Greater than 0
11841	7905412	NM_020770 // CGN /// ENST00000271636 // CGN /// AF263462 // CGN /// ENST00000416	CGN	NM_020770	0.009722	5.89987	7.78457	5.26862	5.71973	2.51595	5.71973	Greater than 0
25767	7921055	NM_178229 // IQGAP3 /// ENST00000361170 // IQGAP3 /// AB105103 // IQGAP3	IQGAP3	NM_178229	0.00237895	9.62696	6.56284	4.03917	5.75039	2.52366	5.75039	Greater than 0
64351	7964161	NM_003920 // TIMELESS /// ENST00000229201 // TIMELESS /// BC050557 // TIMELESS /	TIMELESS	NM_003920	0.00633993	6.86083	7.2671	4.7358	5.78096	2.53131	5.78096	Greater than 0
25457	7920718	NM_006589 // FAM189B /// NM_198264 // FAM189B /// ENST00000361361 // FAM189B ///	FAM189B	NM_006589	0.00382175	8.18041	6.71725	4.18413	5.78822	2.53312	5.78822	Greater than 0
37176	7933784	NM_020987 // ANK3 /// NM_001149 // ANK3 /// ENST00000355288 // ANK3 /// ENST0000	ANK3	NM_020987	0.00382795	8.17583	6.3218	3.77153	5.85741	2.55026	5.85741	Greater than 0
242244	8163155	NM_002829 // PTPN3 /// NM_001145368 // PTPN3 /// NM_001145369 // PTPN3 /// NM_00	PTPN3	NM_002829	0.00958362	5.93005	7.72078	5.1701	5.85909	2.55068	5.85909	Greater than 0
47353	7945166	NM_003658 // BARX2 /// ENST00000281437 // BARX2 /// AF031924 // BARX2	BARX2	NM_003658	0.00446142	7.75406	7.42252	4.87056	5.86432	2.55196	5.86432	Greater than 0
181407	8094762	NM_024677 // NSUN7 /// ENST00000381782 // NSUN7 /// AK304048 // NSUN7 /// BC0365	NSUN7	NM_024677	0.005522	7.20006	8.25559	5.66846	6.00905	2.58714	6.00905	Greater than 0
223732	8142286	NM_001037132 // NRCAM /// NM_005010 // NRCAM /// ENST00000379028 // NRCAM /// EN	NRCAM	NM_001037132	0.00954412	5.93878	8.96903	6.37751	6.02733	2.59152	6.02733	Greater than 0
174242	8086805	NM_006574 // CSPG5 /// ENST00000264723 // CSPG5 /// AF461089 // CSPG5 /// ENST00	CSPG5	NM_006574	0.0040566	8.0136	6.86876	4.24345	6.1702	2.62532	6.1702	Greater than 0
127011	8034096	NM_005498 // AP1M2 /// ENST00000250244 // AP1M2 /// BC005021 // AP1M2 /// ENST00	AP1M2	NM_005498	0.00336111	8.55072	7.47779	4.82089	6.30675	2.6569	6.30675	Greater than 0
227358	8146367	NM_005914 // MCM4 /// NM_182746 // MCM4 /// ENST00000262105 // MCM4 /// ENST0000	MCM4	NM_005914	8.00292e-05	30.1649	7.91382	5.19706	6.57396	2.71676	6.57396	Greater than 0
241171	8161955	NM_152573 // RASEF /// ENST00000376447 // RASEF /// BC023566 // RASEF	RASEF	NM_152573	0.00241534	9.57711	6.8991	4.12013	6.86361	2.77897	6.86361	Greater than 0
51351	7949685	NM_006946 // SPTBN2 /// ENST00000309996 // SPTBN2 /// BC139788 // SPTBN2 /// ENS	SPTBN2	NM_006946	0.00630974	6.87231	6.8039	4.0034	6.96682	2.8005	6.96682	Greater than 0
11854	7905425	NM_020770 // CGN /// ENST00000271636 // CGN /// AF263462 // CGN	CGN	NM_020770	0.00367625	8.29071	8.2021	5.39344	7.0063	2.80865	7.0063	Greater than 0
6738	7899567	NM_133178 // PTPRU /// NM_133177 // PTPRU /// NM_005704 // PTPRU /// ENST0000034	PTPRU	NM_133178	0.00524801	7.32885	6.84972	4.01298	7.14403	2.83674	7.14403	Greater than 0
76176	7977387	NM_004689 // MTA1 /// ENST00000331320 // MTA1 /// BC006177 // MTA1 /// BC142941	MTA1	NM_004689	0.00178032	10.6276	6.21284	3.37344	7.1572	2.8394	7.1572	Greater than 0
79790	7981477	NM_015316 // PPP1R13B /// ENST00000202556 // PPP1R13B /// BC136527 // PPP1R13B /	PPP1R13B	NM_015316	0.00393781	8.09633	6.3581	3.50472	7.22695	2.85339	7.22695	Greater than 0
224603	8143259	NM_020910 // KIAA1549 /// NM_001164665 // KIAA1549 /// ENST00000440172 // KIAA15	KIAA1549	NM_020910	0.0002678	20.1344	6.96715	4.11198	7.23589	2.85517	7.23589	Greater than 0
8063	7901022	NM_006845 // KIF2C /// ENST00000372224 // KIF2C /// BT006759 // KIF2C /// AB2641	KIF2C	NM_006845	0.00499682	7.45497	7.96692	4.94266	8.13567	3.02426	8.13567	Greater than 0
224607	8143263	NM_020910 // KIAA1549 /// NM_001164665 // KIAA1549 /// ENST00000440172 // KIAA15	KIAA1549	NM_020910	0.000921735	13.2849	6.82886	3.73352	8.54651	3.09534	8.54651	Greater than 0
11837	7905408	NM_020770 // CGN /// ENST00000271636 // CGN /// AF263462 // CGN /// ENST00000427	CGN	NM_020770	0.00898547	6.06741	7.79497	4.61234	9.07963	3.18263	9.07963	Greater than 0
241703	8162550	NM_001083603 // PTCH1 /// NM_001083602 // PTCH1 /// NM_000264 // PTCH1 /// NM_00	PTCH1	NM_001083603	0.00387822	8.13908	7.30258	3.97663	10.0279	3.32595	10.0279	Greater than 0
