# Supplementary material for: Gene expression analysis of matched ovarian primary tumors and peritoneal metastasis
Source: J Transl Med. 2012 Jun 11;10:121. doi: 10.1186/1479-5876-10-121 (PMC3477065; doi:10.1186/1479-5876-10-121)
Supplement: Additional file 3 — Table 3. Gene expression differences between primary and metastatic lesions in the mid group (2 fold change and paired T-test p-value of less than 0.01). [file 1479-5876-10-121-S3.xlsx]

## Sheet: periPriMidMetas_pval0.01FC2.txt
Column	Transcript Cluster ID	gene_assignment	Gene Symbol	RefSeq	p-value	t	Mean(Ov)	Mean(Per)	MeanRatio(Ov/Per)	MeanDiff(Ov-Per)	FoldChange(Ov/Per)	FoldChange(Ov/Per) (Description)
22006	8074980	NM_000853 // GSTT1 // glutathione S-transferase theta 1 // 22q11.23 // 2952 ///	GSTT1	NM_000853	0.00345419	-184.302	4.46095	7.82542	0.0970943	-3.36447	-10.2993	Less than 0
6250	7917561	NM_052941 // GBP4 // guanylate binding protein 4 // 1p22.2 // 115361 /// ENST000	GBP4	NM_052941	0.00787561	-80.8302	7.48163	9.88113	0.18953	-2.3995	-5.27622	Less than 0
2159	7894664	---		---	0.00230513	-276.174	4.08707	6.3686	0.20568	-2.28153	-4.86193	Less than 0
9489	7948982	NM_017878 // HRASLS2 // HRAS-like suppressor 2 // 11q12.3 // 54979 /// ENST00000	HRASLS2	NM_017878	0.00776731	-81.9573	4.8279	7.07869	0.210109	-2.25079	-4.75944	Less than 0
13707	7991406	NM_003981 // PRC1 // protein regulator of cytokinesis 1 // 15q26.1 // 9055 /// N	PRC1	NM_003981	0.000245006	-2598.39	7.63042	9.53725	0.266677	-1.90683	-3.74985	Less than 0
22415	8079229	NM_145044 // ZNF501 // zinc finger protein 501 // 3p21.31 // 115560 /// ENST0000	ZNF501	NM_145044	0.00574603	-110.79	4.19555	5.79288	0.330488	-1.59733	-3.02583	Less than 0
31403	8165682	---		---	0.00679785	-93.6467	9.33327	10.9159	0.333882	-1.58259	-2.99507	Less than 0
13082	7984540	NM_138555 // KIF23 // kinesin family member 23 // 15q23 // 9493 /// NM_004856 //	KIF23	NM_138555	0.00515644	-123.458	7.16274	8.67175	0.351354	-1.509	-2.84613	Less than 0
16441	8019842	NM_001071 // TYMS // thymidylate synthetase // 18p11.32 // 7298 /// ENST00000323	TYMS	NM_001071	0.00513887	-123.881	7.87198	9.37167	0.353629	-1.49969	-2.82782	Less than 0
18035	8035813	NM_003423 // ZNF43 // zinc finger protein 43 // 19p13.1-p12 // 7594 /// ENST0000	ZNF43	NM_003423	0.00339571	-187.476	5.84812	7.28525	0.369303	-1.43712	-2.7078	Less than 0
28591	8139270	NM_006989 // RASA4 // RAS p21 protein activator 4 // 7q22 // 10156 /// NM_001079	RASA4	NM_006989	0.00726096	-87.6733	6.26813	7.68231	0.375221	-1.41419	-2.6651	Less than 0
21590	8071051	AF172850 // LOC51152 // melanoma antigen // --- // 51152 /// AK126241 // FLJ4425	LOC51152	AF172850	0.00381167	-167.017	5.457	6.86551	0.376701	-1.40851	-2.65463	Less than 0
20667	8062119	BC133653 // MT1P3 // metallothionein 1 pseudogene 3 // 20q11.2 // 140851 /// BC1	MT1P3	BC133653	0.00453468	-140.387	6.17751	7.5788	0.378591	-1.40129	-2.64137	Less than 0
33019	8179564	NM_002263 // KIFC1 // kinesin family member C1 // 6p21.3 // 3833 /// ENST0000037	KIFC1	NM_002263	0.000720688	-883.349	6.91443	8.31285	0.379342	-1.39843	-2.63614	Less than 0
31981	8170428	NM_000252 // MTM1 // myotubularin 1 // Xq28 // 4534 /// ENST00000306167 // MTM1	MTM1	NM_000252	0.000611483	-1041.11	7.03329	8.42406	0.381361	-1.39077	-2.62219	Less than 0
5121	7905664	NM_024330 // SLC27A3 // solute carrier family 27 (fatty acid transporter), membe	SLC27A3	NM_024330	0.00591447	-107.635	6.26004	7.63217	0.386321	-1.37213	-2.58852	Less than 0
22646	8081686	NM_033254 // BOC // Boc homolog (mouse) // 3q13.2 // 91653 /// ENST00000355385 /	BOC	NM_033254	0.00491311	-129.573	5.21229	6.56146	0.392517	-1.34917	-2.54766	Less than 0
28379	8137414	NM_016118 // NUB1 // negative regulator of ubiquitin-like proteins 1 // 7q36 //	NUB1	NM_016118	0.00777387	-81.8882	8.2996	9.64673	0.393072	-1.34713	-2.54406	Less than 0
13903	7993310	NM_014048 // MKL2 // MKL/myocardin-like 2 // 16p13.12 // 57496 /// ENST000003182	MKL2	NM_014048	0.00824253	-77.2316	6.66231	7.94071	0.412255	-1.27839	-2.42568	Less than 0
29616	8148917	NM_138431 // MFSD3 // major facilitator superfamily domain containing 3 // 8q24.	MFSD3	NM_138431	0.00303738	-209.594	6.16405	7.43086	0.415576	-1.26682	-2.4063	Less than 0
23290	8088664	NM_003848 // SUCLG2 // succinate-CoA ligase, GDP-forming, beta subunit // 3p14.1	SUCLG2	NM_003848	0.0028158	-226.087	7.97544	9.2302	0.419063	-1.25476	-2.38628	Less than 0
22497	8080306	NM_016483 // PHF7 // PHD finger protein 7 // 3p21.1 // 51533 /// NM_173341 // PH	PHF7	NM_016483	0.00244174	-260.722	4.37744	5.50175	0.458722	-1.12431	-2.17997	Less than 0
27436	8128245	---		---	0.00413164	-154.082	2.05199	3.1488	0.46755	-1.09681	-2.13881	Less than 0
1649	7894149	---		---	0.00686498	-92.7308	3.17904	4.27414	0.468103	-1.0951	-2.13628	Less than 0
17850	8033767	NM_152476 // ZNF560 // zinc finger protein 560 // 19p13.2 // 147741 /// ENST0000	ZNF560	NM_152476	0.00729313	-87.2865	2.95009	4.04419	0.468427	-1.0941	-2.1348	Less than 0
9491	7948995	ENST00000398868 // ATL3 // atlastin GTPase 3 // 11q12.3-q13.1 // 25923 /// ENST0	ATL3	ENST00000398868	0.00761679	-83.5771	8.74962	9.8297	0.473	-1.08009	-2.11416	Less than 0
27223	8125993	NM_016135 // ETV7 // ets variant 7 // 6p21 // 51513 /// ENST00000340181 // ETV7	ETV7	NM_016135	0.00638708	-99.6698	5.45884	6.53389	0.474657	-1.07504	-2.10679	Less than 0
2509	7895018	---		---	0.00643378	-98.9462	7.64718	8.68144	0.488266	-1.03426	-2.04806	Less than 0
13847	7992861	---		---	0.00888775	-71.6242	2.57967	3.60778	0.490352	-1.02811	-2.03935	Less than 0
6058	7915500	NM_182517 // C1orf210 // chromosome 1 open reading frame 210 // 1p34.2 // 149466	C1orf210	NM_182517	0.00988408	-64.4034	5.72296	6.732	0.496878	-1.00904	-2.01257	Less than 0
13475	7988921	NM_000259 // MYO5A // myosin VA (heavy chain 12, myoxin) // 15q21 // 4644 /// NM	MYO5A	NM_000259	0.00427957	-148.756	6.54406	7.55087	0.497645	-1.00681	-2.00947	Less than 0
2990	7895501	---		---	0.00825878	77.0797	4.93648	3.9327	2.00524	1.00377	2.00524	Greater than 0
27220	8125941	NM_003137 // SRPK1 // SFRS protein kinase 1 // 6p21.3-p21.2 // 6732 /// ENST0000	SRPK1	NM_003137	0.00421925	150.882	9.32953	8.32567	2.00537	1.00387	2.00537	Greater than 0
26130	8115806	NM_152277 // UBTD2 // ubiquitin domain containing 2 // 5q35.1 // 92181 /// ENST0	UBTD2	NM_152277	0.00913584	69.679	8.26787	7.263	2.00677	1.00487	2.00677	Greater than 0
12390	7978222	NM_000359 // TGM1 // transglutaminase 1 (K polypeptide epidermal type I, protein	TGM1	NM_000359	0.00510624	124.672	6.53669	5.51242	2.03392	1.02426	2.03392	Greater than 0
23660	8092230	NM_022470 // ZMAT3 // zinc finger, matrin type 3 // 3q26.3-q27 // 64393 /// NM_1	ZMAT3	NM_022470	0.00480271	132.552	7.99475	6.95423	2.05697	1.04052	2.05697	Greater than 0
16459	8019988	NM_001105244 // PTPRM // protein tyrosine phosphatase, receptor type, M // 18p11	PTPRM	NM_001105244	0.00577204	110.291	8.2668	7.22467	2.05928	1.04214	2.05928	Greater than 0
22188	8076644	NM_014351 // SULT4A1 // sulfotransferase family 4A, member 1 // 22q13.2-q13.31 /	SULT4A1	NM_014351	0.00358633	177.511	5.70092	4.65557	2.06387	1.04535	2.06387	Greater than 0
32314	8173600	NM_021963 // NAP1L2 // nucleosome assembly protein 1-like 2 // Xq13 // 4674 ///	NAP1L2	NM_021963	0.00212867	299.069	5.41381	4.36829	2.06412	1.04552	2.06412	Greater than 0
15481	8009685	NM_004252 // SLC9A3R1 // solute carrier family 9 (sodium/hydrogen exchanger), me	SLC9A3R1	NM_004252	0.00713308	89.2452	9.55007	8.50044	2.07	1.04963	2.07	Greater than 0
20537	8060796	BC035800 // C20orf196 // chromosome 20 open reading frame 196 // 20p12.3 // 1498	C20orf196	BC035800	0.000870834	731.045	6.87618	5.81246	2.09032	1.06372	2.09032	Greater than 0
21981	8074856	NM_206953 // PRAME // preferentially expressed antigen in melanoma // 22q11.22 /	PRAME	NM_206953	0.00683956	93.0755	9.88045	8.8124	2.0966	1.06805	2.0966	Greater than 0
185	7892679	---		---	0.00186233	341.84	6.99583	5.89932	2.13838	1.09652	2.13838	Greater than 0
25101	8105714	NM_139168 // SFRS12 // splicing factor, arginine/serine-rich 12 // 5q12.3 // 140	SFRS12	NM_139168	0.0071649	88.8488	8.55317	7.45662	2.13842	1.09655	2.13842	Greater than 0
25111	8105862	NM_001799 // CDK7 // cyclin-dependent kinase 7 // 5q12.1 // 1022 /// ENST0000025	CDK7	NM_001799	0.000380032	1675.17	7.96527	6.85456	2.15952	1.11071	2.15952	Greater than 0
32806	8177462	NM_001799 // CDK7 // cyclin-dependent kinase 7 // 5q12.1 // 1022 /// ENST0000025	CDK7	NM_001799	0.000380032	1675.17	7.96527	6.85456	2.15952	1.11071	2.15952	Greater than 0
27567	8129649	NM_052831 // C6orf192 // chromosome 6 open reading frame 192 // 6q22.3-q23.3 //	C6orf192	NM_052831	0.00161294	394.694	8.80786	7.63045	2.2617	1.17741	2.2617	Greater than 0
29241	8145281	NM_016612 // SLC25A37 // solute carrier family 25, member 37 // 8p21.2 // 51312	SLC25A37	NM_016612	0.00435471	146.189	8.31643	7.06175	2.38614	1.25468	2.38614	Greater than 0
7274	7927599	NM_019893 // ASAH2 // N-acylsphingosine amidohydrolase (non-lysosomal ceramidase	ASAH2	NM_019893	0.00208792	304.905	7.42135	6.14519	2.42193	1.27616	2.42193	Greater than 0
33035	8179713	NM_014070 // C6orf15 // chromosome 6 open reading frame 15 // 6p21.3 // 29113 //	C6orf15	NM_014070	0.00313177	203.277	6.84861	5.51617	2.51829	1.33245	2.51829	Greater than 0
24422	8099476	NM_006017 // PROM1 // prominin 1 // 4p15.32 // 8842 /// NM_001145847 // PROM1 //	PROM1	NM_006017	0.00331855	191.835	9.77747	8.42942	2.54568	1.34805	2.54568	Greater than 0
2847	7895357	---		---	0.00335067	189.996	8.71903	7.36868	2.54974	1.35035	2.54974	Greater than 0
13428	7988260	NM_032892 // FRMD5 // FERM domain containing 5 // 15q15.3 // 84978 /// ENST00000	FRMD5	NM_032892	0.00163074	390.385	6.20508	4.83986	2.57617	1.36523	2.57617	Greater than 0
15784	8013305	NM_001145045 // ZNF286B // zinc finger protein 286B // 17p11.2 // 729288 /// NM_	ZNF286B	NM_001145045	0.00653905	97.3531	6.86269	5.49613	2.57855	1.36656	2.57855	Greater than 0
1396	7893894	---		---	0.00240463	264.746	4.74703	3.37921	2.5808	1.36782	2.5808	Greater than 0
7253	7927367	NM_001040084 // ANXA8 // annexin A8 // 10q11.22 // 653145 /// NM_001098845 // AN	ANXA8	NM_001040084	0.00750091	84.8684	6.36748	4.99441	2.59022	1.37307	2.59022	Greater than 0
25623	8111019	NM_001369 // DNAH5 // dynein, axonemal, heavy chain 5 // 5p15.2 // 1767 /// ENST	DNAH5	NM_001369	0.00475777	133.804	5.74571	4.35647	2.6194	1.38924	2.6194	Greater than 0
7328	7928107	NM_018649 // H2AFY2 // H2A histone family, member Y2 // 10q22 // 55506 /// ENST0	H2AFY2	NM_018649	0.00626874	101.551	7.93246	6.54189	2.62183	1.39058	2.62183	Greater than 0
20933	8064879	NM_015939 // TRMT6 // tRNA methyltransferase 6 homolog (S. cerevisiae) // 20p12.	TRMT6	NM_015939	0.00327874	194.165	8.38546	6.99118	2.62858	1.39428	2.62858	Greater than 0
12510	7979510	NM_017420 // SIX4 // SIX homeobox 4 // 14q23 // 51804 /// ENST00000216513 // SIX	SIX4	NM_017420	0.00210556	302.351	8.60154	7.17791	2.68259	1.42363	2.68259	Greater than 0
11104	7965565	NM_032147 // USP44 // ubiquitin specific peptidase 44 // 12q22 // 84101 /// NM_0	USP44	NM_032147	0.00387949	164.097	5.45779	3.97373	2.79735	1.48406	2.79735	Greater than 0
29312	8146092	NM_002164 // IDO1 // indoleamine 2,3-dioxygenase 1 // 8p12-p11 // 3620 /// ENST0	IDO1	NM_002164	0.00511378	124.488	10.8039	9.307	2.82235	1.4969	2.82235	Greater than 0
2302	7894810	---		---	0.00455254	139.836	6.00381	4.47493	2.88562	1.52888	2.88562	Greater than 0
19847	8053349	NM_178839 // LRRTM1 // leucine rich repeat transmembrane neuronal 1 // 2p12 // 3	LRRTM1	NM_178839	0.004431	143.672	5.74983	4.22015	2.88722	1.52968	2.88722	Greater than 0
10585	7960158	NM_015394 // ZNF10 // zinc finger protein 10 // 12q24.33 // 7556 /// BC024182 //	ZNF10	NM_015394	0.00409858	155.325	5.86569	4.33244	2.89437	1.53325	2.89437	Greater than 0
12830	7982072	NR_003348 // SNORD115-33 // small nucleolar RNA, C/D box 115-33 // 15q11.2 // 10	SNORD115-33	NR_003348	0.00440153	144.634	4.74502	3.13379	3.05513	1.61124	3.05513	Greater than 0
22330	8078380	NM_001137674 // ZNF860 // zinc finger protein 860 // 3p23 // 344787 /// ENST0000	ZNF860	NM_001137674	0.00916335	69.4697	6.62989	5.00345	3.08751	1.62644	3.08751	Greater than 0
25280	8107594	NM_005460 // SNCAIP // synuclein, alpha interacting protein // 5q23.1-q23.3 // 9	SNCAIP	NM_005460	0.00497947	127.846	6.92707	5.2864	3.1181	1.64067	3.1181	Greater than 0
22358	8078665	NM_015873 // VILL // villin-like // 3p21.3 // 50853 /// ENST00000283713 // VILL	VILL	NM_015873	0.00663141	95.9972	7.64511	5.96833	3.19715	1.67678	3.19715	Greater than 0
16611	8021470	NM_021127 // PMAIP1 // phorbol-12-myristate-13-acetate-induced protein 1 // 18q2	PMAIP1	NM_021127	0.00471416	135.042	7.37421	5.59645	3.42893	1.77776	3.42893	Greater than 0
16119	8016457	NM_002147 // HOXB5 // homeobox B5 // 17q21.3 // 3215 /// ENST00000239151 // HOXB	HOXB5	NM_002147	0.00754347	84.3895	6.30247	4.49205	3.50744	1.81042	3.50744	Greater than 0
5854	7913237	NM_018584 // CAMK2N1 // calcium/calmodulin-dependent protein kinase II inhibitor	CAMK2N1	NM_018584	0.0050678	125.618	9.41165	7.5888	3.53781	1.82286	3.53781	Greater than 0
23609	8091799	NM_001040100 // C3orf57 // chromosome 3 open reading frame 57 // 3q26.1 // 16567	C3orf57	NM_001040100	0.00895242	71.1068	6.77705	4.8939	3.68877	1.88314	3.68877	Greater than 0
11261	7967318	NM_177551 // GPR109A // G protein-coupled receptor 109A // 12q24.31 // 338442 //	GPR109A	NM_177551	0.000163285	3898.82	6.32374	4.42374	3.73214	1.9	3.73214	Greater than 0
23397	8089627	NM_144718 // CCDC52 // coiled-coil domain containing 52 // 3q13.2 // 152185 ///	CCDC52	NM_144718	0.00756627	84.1352	7.64201	5.51724	4.36134	2.12477	4.36134	Greater than 0
27410	8127932	NM_001080508 // TBX18 // T-box 18 // 6q14-q15 // 9096 /// ENST00000369663 // TBX	TBX18	NM_001080508	0.00286957	221.85	7.52985	5.23941	4.89203	2.29043	4.89203	Greater than 0
23372	8089314	NM_018010 // IFT57 // intraflagellar transport 57 homolog (Chlamydomonas) // 3q1	IFT57	NM_018010	0.0057711	110.309	9.26682	6.92216	5.07942	2.34466	5.07942	Greater than 0
20359	8058857	NM_000599 // IGFBP5 // insulin-like growth factor binding protein 5 // 2q33-q36	IGFBP5	NM_000599	0.000995189	639.697	10.6659	8.26678	5.27463	2.39907	5.27463	Greater than 0
23395	8089596	NM_001164496 // WDR52 // WD repeat domain 52 // 3q13.2 // 55779 /// ENST00000393	WDR52	NM_001164496	0.00959092	66.3723	7.71237	5.29221	5.35227	2.42015	5.35227	Greater than 0
16628	8021635	NM_001143818 // SERPINB2 // serpin peptidase inhibitor, clade B (ovalbumin), mem	SERPINB2	NM_001143818	0.00853873	74.5523	7.17973	4.58785	6.02884	2.59188	6.02884	Greater than 0
26820	8122150	NM_004100 // EYA4 // eyes absent homolog 4 (Drosophila) // 6q23 // 2070 /// NM_1	EYA4	NM_004100	0.00777284	81.899	6.74492	3.592	8.89456	3.15292	8.89456	Greater than 0
10902	7963421	NM_005554 // KRT6A // keratin 6A // 12q12-q13 // 3853 /// ENST00000330722 // KRT	KRT6A	NM_005554	0.00478534	133.033	9.99977	6.55309	10.9032	3.44668	10.9032	Greater than 0
32340	8173869	NM_024921 // POF1B // premature ovarian failure, 1B // Xq21.1-q21.2 // 79983 ///	POF1B	NM_024921	0.00984012	64.6912	7.77819	4.30196	11.1288	3.47623	11.1288	Greater than 0
8955	7944351	NM_181721 // FOXR1 // forkhead box R1 // 11q23.3 // 283150 /// ENST00000317011 /	FOXR1	NM_181721	0.00294506	216.164	7.91526	4.29815	12.2703	3.6171	12.2703	Greater than 0
13033	7984001	NM_004751 // GCNT3 // glucosaminyl (N-acetyl) transferase 3, mucin type // 15q21	GCNT3	NM_004751	0.00966627	65.8549	8.5916	4.94921	12.4873	3.64239	12.4873	Greater than 0
24685	8101952	NM_145244 // DDIT4L // DNA-damage-inducible transcript 4-like // 4q24 // 115265	DDIT4L	NM_145244	0.00725312	87.7681	9.58	4.96039	24.5833	4.61961	24.5833	Greater than 0
6530	7920165	NM_002016 // FLG // filaggrin // 1q21.3 // 2312 /// ENST00000368799 // FLG // fi	FLG	NM_002016	0.0076047	83.71	9.98118	4.33421	50.1078	5.64696	50.1078	Greater than 0
16850	8023688	NM_002974 // SERPINB4 // serpin peptidase inhibitor, clade B (ovalbumin), member	SERPINB4	NM_002974	0.00435024	146.339	10.8161	2.9241	237.528	7.89196	237.528	Greater than 0
16851	8023696	NM_006919 // SERPINB3 // serpin peptidase inhibitor, clade B (ovalbumin), member	SERPINB3	NM_006919	0.00458224	138.93	11.8419	3.70988	280.527	8.13199	280.527	Greater than 0
